# Supplementary material for: Lipid metabolism and osteonecrosis: unraveling causal mechanisms via multi-omics and mendelian randomization
Source: Front Physiol. 2025 Oct 23;16:1642153. doi: 10.3389/fphys.2025.1642153 (PMC12589827; doi:10.3389/fphys.2025.1642153)
Supplement: Supplementary file 2 [file Table2.xlsx]

## Sheet: Sheet1
Supplementary Table 2 Information on all SNPs involved in causal inference of 179 lipidomes on osteonecrosis
exposure	outcome	SNP	effect_allele.exposure	other_allele.exposure	effect_allele.outcome	other_allele.outcome	beta.exposure	beta.outcome	eaf.exposure	eaf.outcome	pval.outcome	se.outcome	se.exposure	pval.exposure	mr_keep	F.statistic
GCST90277238	osteonecrosis	rs10812660	A	T	A	T	0.0790219	0.00377173	0.375095	0.378119	0.920266	0.0376802	0.0178603	9.80704e-06	TRUE	19.5757
GCST90277238	osteonecrosis	rs11608	A	G	A	G	0.0884663	0.015791	0.723361	0.732414	0.699774	0.0409492	0.0187861	2.5327e-06	TRUE	22.176
GCST90277238	osteonecrosis	rs116778355	T	A	T	A	-0.380271	0.116557	0.0124697	0.0121949	0.491053	0.169257	0.0776759	1.00083e-06	TRUE	23.967
GCST90277238	osteonecrosis	rs12787616	C	T	C	T	0.0770731	0.00892637	0.373402	0.377976	0.810922	0.0373119	0.0174349	9.98064e-06	TRUE	19.5419
GCST90277238	osteonecrosis	rs1696359	C	T	C	T	-0.0795863	-0.0817522	0.584877	0.585148	0.0271313	0.0369983	0.0169855	2.83871e-06	TRUE	21.9543
GCST90277238	osteonecrosis	rs1800961	T	C	T	C	-0.186306	-0.0294922	0.0524109	0.0454608	0.734167	0.0868472	0.0372912	5.98971e-07	TRUE	24.9598
GCST90277238	osteonecrosis	rs187429064	G	A	G	A	-0.233998	-0.0994464	0.0535314	0.0509425	0.233786	0.0835219	0.037881	6.89235e-10	TRUE	38.1576
GCST90277238	osteonecrosis	rs2479959	A	G	A	G	-0.0802807	0.00479738	0.300314	0.290325	0.904196	0.0398577	0.0181579	9.94989e-06	TRUE	19.5475
GCST90277238	osteonecrosis	rs2686446	C	G	C	G	0.0895928	-0.0253989	0.711291	0.717943	0.531543	0.0405959	0.0184847	1.27882e-06	TRUE	23.4921
GCST90277238	osteonecrosis	rs28601761	G	C	G	C	-0.0841313	0.0258201	0.409958	0.410858	0.482355	0.0367536	0.017007	7.70746e-07	TRUE	24.4715
GCST90277238	osteonecrosis	rs41289170	A	G	A	G	0.798673	0.19965	0.00253532	0.00353453	0.518411	0.309152	0.179051	8.2951e-06	TRUE	19.8969
GCST90277238	osteonecrosis	rs4246215	T	G	T	G	-0.0805303	-0.0475788	0.435753	0.443223	0.191005	0.036386	0.0168544	1.80431e-06	TRUE	22.8293
GCST90277238	osteonecrosis	rs429358	C	T	C	T	0.141695	-0.0632538	0.189202	0.181748	0.183183	0.0475229	0.0214612	4.33234e-11	TRUE	43.5914
GCST90277238	osteonecrosis	rs55764039	C	G	C	G	-0.180786	0.0927218	0.0526965	0.0503157	0.262452	0.082742	0.0374551	1.41434e-06	TRUE	23.2974
GCST90277238	osteonecrosis	rs6045698	C	A	C	A	0.0898031	0.0326452	0.264138	0.261336	0.428898	0.0412667	0.0192	2.95754e-06	TRUE	21.8766
GCST90277238	osteonecrosis	rs62232045	C	T	C	T	0.0859271	-0.00043665	0.34448	0.334619	0.990968	0.0385712	0.0175818	1.04471e-06	TRUE	23.8855
GCST90277238	osteonecrosis	rs7198817	A	C	A	C	0.0762666	0.00514709	0.577731	0.577142	0.888454	0.0366967	0.017021	7.54788e-06	TRUE	20.077
GCST90277238	osteonecrosis	rs75922719	C	T	C	T	0.481467	-0.00248527	0.00683692	0.00855134	0.989807	0.194532	0.10268	2.79444e-06	TRUE	21.9868
GCST90277238	osteonecrosis	rs7957768	T	G	T	G	-0.0868074	-0.00312161	0.521115	0.509203	0.931295	0.0362069	0.0167419	2.21473e-07	TRUE	26.8846
GCST90277238	osteonecrosis	rs80195215	G	A	G	A	-0.186648	0.0936756	0.0466472	0.0484906	0.270844	0.085073	0.041025	5.45613e-06	TRUE	20.699
GCST90277239	osteonecrosis	rs113844909	C	G	C	G	-0.329819	-0.00271327	0.0169738	0.017813	0.984029	0.135538	0.0703035	2.76888e-06	TRUE	22.0089
GCST90277239	osteonecrosis	rs115686032	T	C	T	C	-0.232251	0.0154602	0.039223	0.0407485	0.865645	0.0913759	0.0457192	3.88085e-07	TRUE	25.8058
GCST90277239	osteonecrosis	rs12589429	T	C	T	C	-0.103103	-0.0165565	0.182401	0.177239	0.727554	0.047524	0.0230826	8.07614e-06	TRUE	19.9514
GCST90277239	osteonecrosis	rs139857433	T	A	T	A	-0.460114	0.156734	0.00871159	0.00801783	0.446741	0.205996	0.100221	4.4923e-06	TRUE	21.0772
GCST90277239	osteonecrosis	rs140283718	A	T	A	T	-0.254003	-0.157066	0.0256515	0.0249964	0.181037	0.117426	0.0565114	7.08316e-06	TRUE	20.2025
GCST90277239	osteonecrosis	rs146236963	C	T	C	T	-0.327174	-0.0561672	0.0164837	0.0153232	0.704829	0.148273	0.0712658	4.4914e-06	TRUE	21.0763
GCST90277239	osteonecrosis	rs150680623	G	T	G	T	0.331858	-0.156186	0.0141722	0.0155102	0.283141	0.145521	0.073829	7.07798e-06	TRUE	20.2046
GCST90277239	osteonecrosis	rs17014799	C	T	C	T	0.461682	0.226192	0.00774436	0.00989789	0.220039	0.184432	0.1022	6.36576e-06	TRUE	20.4072
GCST90277239	osteonecrosis	rs1999810	T	C	T	C	-0.0855163	-0.018572	0.690792	0.700114	0.638759	0.0395625	0.019051	7.28041e-06	TRUE	20.1494
GCST90277239	osteonecrosis	rs2100040	A	G	A	G	0.0915064	-0.00691704	0.258515	0.272362	0.865241	0.0407588	0.0201311	5.57413e-06	TRUE	20.6618
GCST90277239	osteonecrosis	rs2104810	A	G	A	G	0.0838738	-0.00213491	0.636441	0.633713	0.954723	0.0376017	0.0185436	6.19278e-06	TRUE	20.4581
GCST90277239	osteonecrosis	rs2237478	T	C	T	C	-0.104831	-0.0116179	0.198499	0.200935	0.796668	0.0450897	0.0222633	2.5497e-06	TRUE	22.1718
GCST90277239	osteonecrosis	rs28582101	G	C	G	C	-0.105432	0.0403622	0.823268	0.816246	0.391824	0.0471348	0.0238214	9.75433e-06	TRUE	19.5889
GCST90277239	osteonecrosis	rs4246215	T	G	T	G	-0.0839972	-0.0475788	0.435753	0.443223	0.191005	0.036386	0.0178315	2.51936e-06	TRUE	22.1898
GCST90277239	osteonecrosis	rs55662279	T	C	T	C	-0.77953	-0.606055	0.00354114	0.00415221	0.040306	0.29555	0.166027	2.71589e-06	TRUE	22.0449
GCST90277239	osteonecrosis	rs61859797	T	C	T	C	0.108913	0.0891034	0.177621	0.169133	0.0647918	0.0482504	0.0231637	2.62843e-06	TRUE	22.1077
GCST90277239	osteonecrosis	rs62502692	C	G	C	G	-0.128048	0.0606179	0.1092	0.113564	0.293293	0.0576804	0.0288078	8.94133e-06	TRUE	19.7572
GCST90277239	osteonecrosis	rs77201364	A	G	A	G	0.367188	-0.0218046	0.0128033	0.0141879	0.889766	0.15732	0.0816077	6.92904e-06	TRUE	20.2449
GCST90277239	osteonecrosis	rs930917	G	A	G	A	0.0818243	0.0396967	0.373339	0.377796	0.288181	0.037375	0.0182405	7.38701e-06	TRUE	20.1229
GCST90277239	osteonecrosis	rs985679	G	A	G	A	0.0795716	0.00957211	0.530951	0.530836	0.792434	0.036375	0.0176489	6.63668e-06	TRUE	20.3274
GCST90277240	osteonecrosis	rs10078182	C	T	C	T	0.267501	-0.0440382	0.0218452	0.0236014	0.717322	0.121639	0.0586745	5.21828e-06	TRUE	20.7851
GCST90277240	osteonecrosis	rs10795530	G	A	G	A	-0.0760645	-0.0120938	0.579699	0.577847	0.741992	0.0367352	0.0169241	7.07696e-06	TRUE	20.2001
GCST90277240	osteonecrosis	rs10841310	T	G	T	G	-0.0959824	-0.0579117	0.245604	0.229658	0.181041	0.0432967	0.0194188	7.87242e-07	TRUE	24.4308
GCST90277240	osteonecrosis	rs10860778	T	C	T	C	-0.0849918	-0.00963776	0.491434	0.475936	0.790619	0.0362994	0.0167283	3.8492e-07	TRUE	25.8137
GCST90277240	osteonecrosis	rs10943045	T	G	T	G	-0.0894847	0.0570837	0.216592	0.208561	0.199787	0.0445216	0.0202012	9.57263e-06	TRUE	19.622
GCST90277240	osteonecrosis	rs11591147	T	G	T	G	-0.390076	0.0712853	0.0332154	0.0360617	0.462545	0.0970314	0.0464416	5.35726e-17	TRUE	70.5479
GCST90277240	osteonecrosis	rs11604424	T	C	T	C	-0.104776	-0.00176237	0.752713	0.755667	0.966622	0.0421164	0.0192073	5.05981e-08	TRUE	29.7571
GCST90277240	osteonecrosis	rs117010856	T	C	T	C	0.750765	0.0256286	0.00275845	0.0026563	0.943239	0.359955	0.165482	5.80184e-06	TRUE	20.5829
GCST90277240	osteonecrosis	rs118068660	T	C	T	C	-0.209234	0.0586685	0.0946153	0.101476	0.32807	0.0599876	0.028077	1.02215e-13	TRUE	55.5345
GCST90277240	osteonecrosis	rs13085650	C	T	C	T	-0.0870049	-0.0831967	0.252312	0.244426	0.0494345	0.042343	0.0193877	7.30989e-06	TRUE	20.1389
GCST90277240	osteonecrosis	rs1336770	G	A	G	A	0.0796407	-0.0594979	0.585521	0.57188	0.104533	0.0366533	0.0170558	3.07322e-06	TRUE	21.8035
GCST90277240	osteonecrosis	rs1367117	A	G	A	G	0.109442	-0.00260231	0.284591	0.280223	0.94846	0.0402583	0.0183824	2.74361e-09	TRUE	35.4457
GCST90277240	osteonecrosis	rs138270540	C	A	C	A	0.329844	-0.00810106	0.0281159	0.0331013	0.936774	0.102125	0.0507206	8.36387e-11	TRUE	42.291
GCST90277240	osteonecrosis	rs141836086	T	C	T	C	0.223109	-0.0669123	0.0333766	0.0366057	0.488062	0.0964996	0.0463116	1.48117e-06	TRUE	23.2089
GCST90277240	osteonecrosis	rs174547	C	T	C	T	-0.205939	-0.0322318	0.407429	0.413578	0.380008	0.0367155	0.0168412	4.7722e-34	TRUE	149.531
GCST90277240	osteonecrosis	rs1800961	T	C	T	C	-0.221525	-0.0294922	0.0524109	0.0454608	0.734167	0.0868472	0.037154	2.60321e-09	TRUE	35.5496
GCST90277240	osteonecrosis	rs2236514	G	C	G	C	-0.0857586	-0.0502773	0.647094	0.654293	0.188252	0.0382114	0.0177474	1.37778e-06	TRUE	23.3499
GCST90277240	osteonecrosis	rs28627829	G	T	G	T	-0.118707	0.00539289	0.134469	0.125126	0.922326	0.0553091	0.0247376	1.62859e-06	TRUE	23.027
GCST90277240	osteonecrosis	rs3005923	A	G	A	G	-0.286076	0.0204592	0.0276041	0.0258949	0.85869	0.114912	0.0529001	6.58415e-08	TRUE	29.2449
GCST90277240	osteonecrosis	rs3017103	G	A	G	A	0.0943278	-0.0443705	0.803552	0.809233	0.337386	0.0462509	0.0211284	8.14578e-06	TRUE	19.9318
GCST90277240	osteonecrosis	rs538047	A	G	A	G	-0.0734591	0.0164604	0.46338	0.464633	0.650489	0.0363298	0.0165984	9.74622e-06	TRUE	19.5866
GCST90277240	osteonecrosis	rs56336136	T	C	T	C	0.130208	0.0414478	0.104466	0.0991388	0.493506	0.0605305	0.0275427	2.31554e-06	TRUE	22.3492
GCST90277240	osteonecrosis	rs56767222	C	T	C	T	0.667411	0.347977	0.00335823	0.00487665	0.182309	0.260915	0.142441	2.8394e-06	TRUE	21.9542
GCST90277240	osteonecrosis	rs7167665	C	T	C	T	0.0861242	-0.0388895	0.538374	0.54673	0.285005	0.0363744	0.0166516	2.3747e-07	TRUE	26.7509
GCST90277240	osteonecrosis	rs73005445	G	A	G	A	-0.0959476	-0.021657	0.253445	0.25287	0.603425	0.0416895	0.0191538	5.58804e-07	TRUE	25.0933
GCST90277240	osteonecrosis	rs7412	T	C	T	C	-0.407448	-0.0058408	0.053066	0.0532657	0.941358	0.0793979	0.0369504	4.74747e-28	TRUE	121.592
GCST90277240	osteonecrosis	rs7487904	G	C	G	C	0.109375	0.0677393	0.14734	0.140057	0.195005	0.0522714	0.0236843	3.94138e-06	TRUE	21.3263
GCST90277240	osteonecrosis	rs74915447	A	G	A	G	0.246542	-0.0593317	0.0377859	0.0356479	0.546573	0.0984099	0.0442136	2.54667e-08	TRUE	31.0935
GCST90277240	osteonecrosis	rs7517801	A	G	A	G	-0.255545	0.0971094	0.0224149	0.0206117	0.443772	0.126801	0.0566816	6.62254e-06	TRUE	20.3259
GCST90277240	osteonecrosis	rs75708826	G	A	G	A	-0.312739	-0.072334	0.0149458	0.0148304	0.635651	0.152671	0.0691292	6.1589e-06	TRUE	20.4664
GCST90277240	osteonecrosis	rs79146711	T	C	T	C	0.223614	-0.0431499	0.0451481	0.0427911	0.632311	0.0901819	0.0408223	4.44675e-08	TRUE	30.0057
GCST90277240	osteonecrosis	rs7932326	A	G	A	G	0.0788357	0.0527719	0.616811	0.619088	0.157691	0.0373506	0.0171069	4.12522e-06	TRUE	21.2375
GCST90277240	osteonecrosis	rs9788072	G	A	G	A	0.169729	0.113706	0.0562963	0.0583988	0.142282	0.077491	0.0365147	3.40671e-06	TRUE	21.6061
GCST90277240	osteonecrosis	rs9924448	T	C	T	C	-0.084548	0.0220908	0.557252	0.563071	0.547691	0.0367431	0.0170407	7.15205e-07	TRUE	24.6168
GCST90277241	osteonecrosis	rs10760286	C	T	C	T	0.0827796	0.00962823	0.510018	0.510964	0.792111	0.03653	0.0169512	1.06465e-06	TRUE	23.8477
GCST90277241	osteonecrosis	rs10812660	A	T	A	T	0.0800716	0.00377173	0.375095	0.378119	0.920266	0.0376802	0.0178373	7.26189e-06	TRUE	20.1511
GCST90277241	osteonecrosis	rs11119973	A	C	A	C	0.110738	-0.0820035	0.152837	0.1545	0.102134	0.0501675	0.0231985	1.84338e-06	TRUE	22.7863
GCST90277241	osteonecrosis	rs111656006	T	C	T	C	0.185117	-0.00830213	0.0482842	0.0492909	0.921194	0.0839194	0.0400311	3.81832e-06	TRUE	21.3844
GCST90277241	osteonecrosis	rs113130033	G	A	G	A	-0.194002	-0.183779	0.0429959	0.0471686	0.0306959	0.0850438	0.0409637	2.22023e-06	TRUE	22.4292
GCST90277241	osteonecrosis	rs11647818	T	C	T	C	0.0838631	-0.00872492	0.57458	0.574396	0.812111	0.0367051	0.0169791	8.01606e-07	TRUE	24.3957
GCST90277241	osteonecrosis	rs116522970	G	T	G	T	0.55842	0.0296519	0.00490223	0.00540422	0.905932	0.250925	0.12419	7.01117e-06	TRUE	20.2185
GCST90277241	osteonecrosis	rs116917626	T	C	T	C	-0.259409	0.225965	0.0275072	0.0219961	0.0665902	0.12318	0.0524879	7.874e-07	TRUE	24.426
GCST90277241	osteonecrosis	rs117952876	C	T	C	T	0.21929	0.0300544	0.0305829	0.0327001	0.768766	0.10223	0.0495223	9.64196e-06	TRUE	19.6081
GCST90277241	osteonecrosis	rs1260326	C	T	C	T	-0.0904035	-0.0456507	0.650878	0.650182	0.230463	0.0380687	0.0174668	2.32931e-07	TRUE	26.7882
GCST90277241	osteonecrosis	rs13396724	C	T	C	T	0.243229	-0.0141118	0.0260757	0.0265897	0.900207	0.112535	0.0529062	4.35121e-06	TRUE	21.1357
GCST90277241	osteonecrosis	rs148991554	A	G	A	G	-0.165625	0.0641944	0.0633803	0.0608333	0.399205	0.0761462	0.0349561	2.19709e-06	TRUE	22.4495
GCST90277241	osteonecrosis	rs150352030	C	A	C	A	-0.645252	-0.207887	0.00378405	0.00383775	0.490564	0.301543	0.142069	5.66787e-06	TRUE	20.6281
GCST90277241	osteonecrosis	rs17603855	T	C	T	C	0.169155	-0.141681	0.0575024	0.0596075	0.0648739	0.076745	0.0356528	2.1289e-06	TRUE	22.5104
GCST90277241	osteonecrosis	rs1800961	T	C	T	C	-0.204194	-0.0294922	0.0524109	0.0454608	0.734167	0.0868472	0.0372477	4.34267e-08	TRUE	30.0529
GCST90277241	osteonecrosis	rs187429064	G	A	G	A	-0.217301	-0.0994464	0.0535314	0.0509425	0.233786	0.0835219	0.0378548	9.81615e-09	TRUE	32.952
GCST90277241	osteonecrosis	rs2464190	C	T	C	T	0.0764228	0.0325038	0.457207	0.454263	0.37285	0.036474	0.0167672	5.24998e-06	TRUE	20.7742
GCST90277241	osteonecrosis	rs274673	C	T	C	T	0.185974	0.0521204	0.951733	0.95115	0.533364	0.0836768	0.0392848	2.24178e-06	TRUE	22.4107
GCST90277241	osteonecrosis	rs4447106	A	G	A	G	0.118474	0.0435589	0.14104	0.141637	0.402762	0.0520605	0.0242138	1.01459e-06	TRUE	23.9398
GCST90277241	osteonecrosis	rs5022521	T	C	T	C	-0.108256	0.038555	0.797291	0.807661	0.412365	0.0470333	0.0212057	3.38667e-07	TRUE	26.0615
GCST90277241	osteonecrosis	rs58489806	T	C	T	C	-0.142087	0.0246973	0.0756567	0.081076	0.711805	0.066852	0.0315082	6.59485e-06	TRUE	20.3358
GCST90277241	osteonecrosis	rs603424	A	G	A	G	-0.155845	0.00246629	0.121331	0.116817	0.965318	0.05672	0.0259739	2.06545e-09	TRUE	36.0007
GCST90277241	osteonecrosis	rs7313803	T	C	T	C	0.0873092	-0.0456592	0.260274	0.26113	0.2687	0.0412809	0.0194117	6.96926e-06	TRUE	20.2299
GCST90277241	osteonecrosis	rs80227620	T	C	T	C	0.116755	-0.0792189	0.143969	0.150955	0.124864	0.0516194	0.0243943	1.73257e-06	TRUE	22.9073
GCST90277241	osteonecrosis	rs855500	C	T	C	T	0.0761958	0.0641908	0.582351	0.582858	0.0805063	0.0367275	0.0168529	6.24211e-06	TRUE	20.4415
GCST90277242	osteonecrosis	rs1002079	G	C	G	C	-0.142387	-0.0644276	0.100545	0.102128	0.281376	0.0598084	0.0280342	3.88677e-07	TRUE	25.7967
GCST90277242	osteonecrosis	rs10241012	G	A	G	A	0.118223	0.0257393	0.122733	0.114861	0.649195	0.0565847	0.025873	4.97647e-06	TRUE	20.879
GCST90277242	osteonecrosis	rs10775274	C	T	C	T	0.170395	0.0392468	0.938366	0.939893	0.609781	0.0768964	0.0357677	1.93268e-06	TRUE	22.6951
GCST90277242	osteonecrosis	rs10881589	T	C	T	C	0.0786601	-0.0471263	0.433292	0.425789	0.201996	0.0369362	0.0176416	8.36759e-06	TRUE	19.8808
GCST90277242	osteonecrosis	rs111566713	T	C	T	C	-0.238011	0.0903442	0.0248876	0.0295866	0.398256	0.106949	0.0535001	8.76738e-06	TRUE	19.7918
GCST90277242	osteonecrosis	rs11265455	G	A	G	A	0.119264	-0.0917465	0.140869	0.134345	0.0847501	0.0532245	0.025622	3.29806e-06	TRUE	21.6667
GCST90277242	osteonecrosis	rs113505726	A	G	A	G	-0.192486	-0.116489	0.0418339	0.0416512	0.201582	0.0912166	0.0421794	5.11305e-06	TRUE	20.8256
GCST90277242	osteonecrosis	rs116859210	G	A	G	A	0.351253	-0.146764	0.0122517	0.0111426	0.404303	0.175984	0.0769236	5.03935e-06	TRUE	20.8507
GCST90277242	osteonecrosis	rs12296850	G	A	G	A	0.173088	0.0577312	0.0543108	0.0531997	0.473695	0.0805763	0.0376135	4.25846e-06	TRUE	21.1761
GCST90277242	osteonecrosis	rs12735602	A	C	A	C	0.0759366	0.00477436	0.541073	0.547333	0.895766	0.0364424	0.0170987	9.08501e-06	TRUE	19.7231
GCST90277242	osteonecrosis	rs12921107	C	T	C	T	-0.125335	0.0711435	0.141514	0.146961	0.16504	0.0512443	0.024234	2.37996e-07	TRUE	26.7482
GCST90277242	osteonecrosis	rs13125535	G	T	G	T	0.0860677	0.0031871	0.598462	0.59557	0.930966	0.0367898	0.0171841	5.60703e-07	TRUE	25.0857
GCST90277242	osteonecrosis	rs140015624	C	T	C	T	0.322919	0.283145	0.0158041	0.0136326	0.0731324	0.158004	0.0690378	2.95542e-06	TRUE	21.8783
GCST90277242	osteonecrosis	rs17791425	A	G	A	G	0.180099	-0.0866794	0.0500313	0.0567351	0.272751	0.079033	0.0393889	4.89545e-06	TRUE	20.9062
GCST90277242	osteonecrosis	rs1868072	C	T	C	T	-0.082947	-0.0544237	0.705183	0.719962	0.17803	0.0404082	0.0186157	8.46516e-06	TRUE	19.8538
GCST90277242	osteonecrosis	rs2280696	T	A	T	A	0.203799	0.00522588	0.126228	0.12387	0.924156	0.0548936	0.0251576	6.3685e-16	TRUE	65.6245
GCST90277242	osteonecrosis	rs2358779	A	G	A	G	-0.242808	-0.172966	0.971338	0.97075	0.107835	0.107566	0.0531681	5.03217e-06	TRUE	20.8556
GCST90277242	osteonecrosis	rs2382335	C	T	C	T	0.101852	0.0345361	0.834553	0.834504	0.478916	0.0487765	0.0226815	7.20685e-06	TRUE	20.1649
GCST90277242	osteonecrosis	rs28582101	G	C	G	C	-0.107796	0.0403622	0.823268	0.816246	0.391824	0.0471348	0.0227609	2.21987e-06	TRUE	22.4299
GCST90277242	osteonecrosis	rs4246215	T	G	T	G	-0.0845995	-0.0475788	0.435753	0.443223	0.191005	0.036386	0.017008	6.70073e-07	TRUE	24.7417
GCST90277242	osteonecrosis	rs429358	C	T	C	T	0.121765	-0.0632538	0.189202	0.181748	0.183183	0.0475229	0.0216407	1.90515e-08	TRUE	31.6594
GCST90277242	osteonecrosis	rs4503592	G	T	G	T	-0.0895511	-0.0247707	0.222408	0.213967	0.577259	0.0444403	0.0202228	9.63348e-06	TRUE	19.6092
GCST90277242	osteonecrosis	rs635634	C	T	C	T	-0.100165	0.00198564	0.79789	0.797749	0.964865	0.045078	0.0209797	1.83827e-06	TRUE	22.7947
GCST90277242	osteonecrosis	rs72945021	A	T	A	T	-0.0997238	0.0110761	0.183056	0.167827	0.820093	0.0487024	0.0218321	5.00768e-06	TRUE	20.8644
GCST90277242	osteonecrosis	rs77943189	G	A	G	A	0.33595	0.143131	0.0159565	0.0143696	0.346941	0.15218	0.0706886	2.04609e-06	TRUE	22.5866
GCST90277242	osteonecrosis	rs79528439	A	T	A	T	-0.131526	-0.0606397	0.118366	0.120494	0.275109	0.0555628	0.0265727	7.59619e-07	TRUE	24.4992
GCST90277242	osteonecrosis	rs79568254	A	T	A	T	-0.309836	0.00970064	0.0149096	0.0147886	0.948681	0.150718	0.0691531	7.56018e-06	TRUE	20.0743
GCST90277242	osteonecrosis	rs9827613	G	A	G	A	-0.0753765	-0.00105746	0.461015	0.469048	0.976736	0.0362626	0.0169197	8.50672e-06	TRUE	19.8466
GCST90277243	osteonecrosis	rs10746106	G	A	G	A	-0.0845036	-0.0144934	0.272257	0.270651	0.722475	0.0408091	0.0188219	7.24072e-06	TRUE	20.1569
GCST90277243	osteonecrosis	rs10812660	A	T	A	T	0.0931526	0.00377173	0.375095	0.378119	0.920266	0.0376802	0.0178696	1.91003e-07	TRUE	27.1744
GCST90277243	osteonecrosis	rs11614909	A	C	A	C	-0.0971635	0.095259	0.185869	0.184941	0.0423867	0.0469326	0.0216127	7.0359e-06	TRUE	20.211
GCST90277243	osteonecrosis	rs116778355	T	A	T	A	-0.357334	0.116557	0.0124697	0.0121949	0.491053	0.169257	0.0779284	4.60635e-06	TRUE	21.026
GCST90277243	osteonecrosis	rs117691424	A	G	A	G	-0.634054	-0.196222	0.00379455	0.00380748	0.515556	0.301783	0.142193	8.36061e-06	TRUE	19.8836
GCST90277243	osteonecrosis	rs141647056	G	A	G	A	-0.904921	-0.0855544	0.00201519	0.00181549	0.844746	0.436887	0.202263	7.79679e-06	TRUE	20.0165
GCST90277243	osteonecrosis	rs1800961	T	C	T	C	-0.198468	-0.0294922	0.0524109	0.0454608	0.734167	0.0868472	0.0373164	1.07632e-07	TRUE	28.2866
GCST90277243	osteonecrosis	rs187429064	G	A	G	A	-0.210509	-0.0994464	0.0535314	0.0509425	0.233786	0.0835219	0.0379834	3.10021e-08	TRUE	30.7152
GCST90277243	osteonecrosis	rs193228861	C	A	C	A	-0.422988	0.388735	0.00838637	0.0106717	0.0126672	0.155931	0.0918053	4.14085e-06	TRUE	21.2286
GCST90277243	osteonecrosis	rs217184	C	T	C	T	-0.0928741	0.0164977	0.227964	0.213457	0.710168	0.0443927	0.0199357	3.23569e-06	TRUE	21.7033
GCST90277243	osteonecrosis	rs40435	T	A	T	A	-0.0785858	-0.0802629	0.405815	0.406425	0.0289841	0.0367554	0.0169907	3.80813e-06	TRUE	21.3927
GCST90277243	osteonecrosis	rs6469013	G	A	G	A	0.0822434	0.0576223	0.299189	0.30113	0.144612	0.0394989	0.0183089	7.16357e-06	TRUE	20.178
GCST90277243	osteonecrosis	rs7151696	T	C	T	C	0.0780494	-0.0318118	0.569818	0.577193	0.38487	0.0366091	0.0169696	4.30711e-06	TRUE	21.1542
GCST90277243	osteonecrosis	rs72723967	A	C	A	C	0.103289	-0.0440713	0.163055	0.169647	0.36374	0.0485227	0.0227684	5.81081e-06	TRUE	20.5799
GCST90277243	osteonecrosis	rs76492272	A	G	A	G	0.257817	-0.0567086	0.0285099	0.0293364	0.607121	0.110288	0.0535393	1.49732e-06	TRUE	23.1888
GCST90277243	osteonecrosis	rs77392374	C	T	C	T	-0.243098	-0.113413	0.0268459	0.0303587	0.289988	0.10718	0.0533	5.1735e-06	TRUE	20.8022
GCST90277243	osteonecrosis	rs79101108	A	G	A	G	0.218054	-0.138175	0.0306934	0.0343296	0.170767	0.100876	0.0490922	9.05452e-06	TRUE	19.7289
GCST90277243	osteonecrosis	rs7957655	A	G	A	G	-0.0778861	-0.00312145	0.521019	0.509203	0.931298	0.0362069	0.0167571	3.40872e-06	TRUE	21.6034
GCST90277244	osteonecrosis	rs10735853	C	T	C	T	-0.0789559	0.0407283	0.48218	0.476482	0.261801	0.036295	0.0167897	2.61404e-06	TRUE	22.1148
GCST90277244	osteonecrosis	rs10879574	A	G	A	G	0.0889799	0.0795308	0.237067	0.233806	0.0643665	0.0429981	0.0198396	7.40109e-06	TRUE	20.1149
GCST90277244	osteonecrosis	rs11130797	A	G	A	G	0.0834853	-0.0134817	0.300261	0.311023	0.730813	0.0391857	0.0181957	4.54418e-06	TRUE	21.0515
GCST90277244	osteonecrosis	rs11154240	C	T	C	T	0.0941404	-0.0850175	0.782737	0.778772	0.0513287	0.0436273	0.0201755	3.12324e-06	TRUE	21.7723
GCST90277244	osteonecrosis	rs113270487	A	G	A	G	0.174924	-0.0651041	0.052498	0.0580523	0.408036	0.0786894	0.038294	5.00075e-06	TRUE	20.8659
GCST90277244	osteonecrosis	rs11646327	G	A	G	A	0.0932891	-0.0185856	0.254977	0.25461	0.656792	0.0418269	0.0192243	1.24252e-06	TRUE	23.5484
GCST90277244	osteonecrosis	rs13405349	T	G	T	G	-0.100598	0.0108688	0.185083	0.169196	0.822806	0.0485348	0.0216248	3.34562e-06	TRUE	21.6409
GCST90277244	osteonecrosis	rs134783	C	T	C	T	0.0813707	0.0182236	0.398061	0.39148	0.623037	0.0370737	0.0171476	2.11938e-06	TRUE	22.518
GCST90277244	osteonecrosis	rs141162511	T	C	T	C	0.267313	-0.00337787	0.0197573	0.0146978	0.982052	0.150149	0.0598999	8.21469e-06	TRUE	19.9154
GCST90277244	osteonecrosis	rs144944992	T	C	T	C	0.494641	-0.065477	0.00943105	0.00879034	0.733861	0.192583	0.0896755	3.58445e-08	TRUE	30.4251
GCST90277244	osteonecrosis	rs17181296	A	G	A	G	0.121626	-0.0599195	0.113762	0.111429	0.302102	0.0580652	0.0270025	6.76012e-06	TRUE	20.2883
GCST90277244	osteonecrosis	rs17242295	C	G	C	G	0.0811354	-0.0390503	0.318872	0.313255	0.317238	0.0390445	0.0179964	6.62959e-06	TRUE	20.3259
GCST90277244	osteonecrosis	rs17482800	A	G	A	G	-0.130805	-0.0625065	0.0982629	0.104813	0.28967	0.0590327	0.0279811	2.99233e-06	TRUE	21.8534
GCST90277244	osteonecrosis	rs17725246	C	T	C	T	0.0970678	-0.0278269	0.338836	0.326053	0.472366	0.038722	0.0176788	4.13556e-08	TRUE	30.147
GCST90277244	osteonecrosis	rs2280696	T	A	T	A	0.25386	0.00522588	0.126228	0.12387	0.924156	0.0548936	0.024949	3.69061e-24	TRUE	103.534
GCST90277244	osteonecrosis	rs30743	C	T	C	T	-0.0951456	0.0105531	0.763317	0.758078	0.802949	0.0422914	0.0203513	2.98823e-06	TRUE	21.8571
GCST90277244	osteonecrosis	rs366590	A	G	A	G	0.08355	0.0573774	0.288143	0.287334	0.153713	0.0402215	0.0186791	7.8295e-06	TRUE	20.007
GCST90277244	osteonecrosis	rs3741298	T	C	T	C	-0.10866	-0.000568889	0.765351	0.768547	0.989425	0.0429196	0.0196057	3.08878e-08	TRUE	30.7167
GCST90277244	osteonecrosis	rs4246215	T	G	T	G	-0.111203	-0.0475788	0.435753	0.443223	0.191005	0.036386	0.0168544	4.46858e-11	TRUE	43.5318
GCST90277244	osteonecrosis	rs429358	C	T	C	T	0.133624	-0.0632538	0.189202	0.181748	0.183183	0.0475229	0.0214843	5.2565e-10	TRUE	38.6836
GCST90277244	osteonecrosis	rs55721138	T	C	T	C	-0.180948	0.0151304	0.053233	0.0484338	0.858211	0.0846917	0.0376118	1.5318e-06	TRUE	23.1451
GCST90277244	osteonecrosis	rs56228609	T	C	T	C	-0.10381	-0.00572145	0.275513	0.276101	0.887717	0.0405219	0.0186582	2.73262e-08	TRUE	30.9556
GCST90277244	osteonecrosis	rs635634	C	T	C	T	-0.15377	0.00198564	0.79789	0.797749	0.964865	0.045078	0.0207262	1.31211e-13	TRUE	55.0432
GCST90277244	osteonecrosis	rs6738602	G	T	G	T	-0.323725	0.112796	0.020977	0.0208945	0.380436	0.128602	0.0627594	2.55784e-07	TRUE	26.6069
GCST90277244	osteonecrosis	rs73005445	G	A	G	A	-0.104413	-0.021657	0.253445	0.25287	0.603425	0.0416895	0.0192175	5.71185e-08	TRUE	29.5199
GCST90277244	osteonecrosis	rs7425339	A	T	A	T	0.078654	0.0176177	0.623206	0.629873	0.639885	0.0376559	0.0173871	6.16934e-06	TRUE	20.4638
GCST90277245	osteonecrosis	rs10078182	C	T	C	T	0.268326	-0.0440382	0.0218452	0.0236014	0.717322	0.121639	0.0586987	4.92541e-06	TRUE	20.8963
GCST90277245	osteonecrosis	rs10404959	C	T	C	T	-0.0788636	0.0178997	0.62962	0.63958	0.635613	0.0377759	0.0173025	5.2495e-06	TRUE	20.7747
GCST90277245	osteonecrosis	rs1061808	G	T	G	T	-0.081376	0.0534153	0.584134	0.57405	0.144212	0.0365786	0.0168871	1.47244e-06	TRUE	23.2211
GCST90277245	osteonecrosis	rs10812660	A	T	A	T	0.0799155	0.00377173	0.375095	0.378119	0.920266	0.0376802	0.0178228	7.43683e-06	TRUE	20.1053
GCST90277245	osteonecrosis	rs10841310	T	G	T	G	-0.105591	-0.0579117	0.245604	0.229658	0.181041	0.0432967	0.019433	5.69845e-08	TRUE	29.5239
GCST90277245	osteonecrosis	rs10860778	T	C	T	C	-0.0815118	-0.00963776	0.491434	0.475936	0.790619	0.0362994	0.0167481	1.15667e-06	TRUE	23.687
GCST90277245	osteonecrosis	rs114483871	T	C	T	C	0.234283	0.0247749	0.0380971	0.0360414	0.800722	0.0981526	0.0448943	1.85204e-07	TRUE	27.2332
GCST90277245	osteonecrosis	rs115419570	T	C	T	C	0.295158	0.153133	0.0203609	0.0199103	0.241885	0.13085	0.0596798	7.75316e-07	TRUE	24.4599
GCST90277245	osteonecrosis	rs11588501	G	C	G	C	0.242306	0.0599209	0.0244629	0.0204682	0.639231	0.127825	0.054556	9.0647e-06	TRUE	19.7262
GCST90277245	osteonecrosis	rs11591147	T	G	T	G	-0.298324	0.0712853	0.0332154	0.0360617	0.462545	0.0970314	0.046602	1.63308e-10	TRUE	40.9796
GCST90277245	osteonecrosis	rs11687710	C	T	C	T	0.08949	0.013849	0.25707	0.260183	0.737432	0.0413086	0.0191687	3.08593e-06	TRUE	21.7953
GCST90277245	osteonecrosis	rs117765824	C	G	C	G	0.318268	-0.0144106	0.0164037	0.0130693	0.928347	0.160252	0.0673293	2.3198e-06	TRUE	22.3449
GCST90277245	osteonecrosis	rs118068660	T	C	T	C	-0.171924	0.0586685	0.0946153	0.101476	0.32807	0.0599876	0.0281541	1.06825e-09	TRUE	37.2898
GCST90277245	osteonecrosis	rs12127700	G	A	G	A	0.0790999	-0.0156744	0.455188	0.460017	0.670442	0.036834	0.0178372	9.35769e-06	TRUE	19.6652
GCST90277245	osteonecrosis	rs140055410	T	C	T	C	0.722861	-0.380312	0.00300488	0.00341282	0.243489	0.326081	0.162249	8.49905e-06	TRUE	19.8493
GCST90277245	osteonecrosis	rs151274583	A	C	A	C	0.288021	0.0320846	0.0176455	0.0201331	0.802318	0.12816	0.0630424	4.98583e-06	TRUE	20.8729
GCST90277245	osteonecrosis	rs1800961	T	C	T	C	-0.21016	-0.0294922	0.0524109	0.0454608	0.734167	0.0868472	0.037228	1.71172e-08	TRUE	31.8684
GCST90277245	osteonecrosis	rs182695896	C	A	C	A	0.338302	-0.0860373	0.025305	0.025774	0.456947	0.11566	0.0529583	1.78427e-10	TRUE	40.8076
GCST90277245	osteonecrosis	rs41441450	T	C	T	C	-0.383906	0.160972	0.00982439	0.00977474	0.389	0.186865	0.0851981	6.70402e-06	TRUE	20.3044
GCST90277245	osteonecrosis	rs4845593	C	T	C	T	-0.290262	0.100619	0.0221515	0.0201983	0.432248	0.128119	0.0571029	3.80059e-07	TRUE	25.8383
GCST90277245	osteonecrosis	rs4906111	C	T	C	T	-0.245889	0.0954101	0.0243056	0.022326	0.43391	0.121927	0.0540683	5.50919e-06	TRUE	20.682
GCST90277245	osteonecrosis	rs55833830	A	C	A	C	-0.106967	-0.0199715	0.229208	0.23661	0.639664	0.0426589	0.0197425	6.21273e-08	TRUE	29.3559
GCST90277245	osteonecrosis	rs701081	G	A	G	A	-0.0836375	0.0396984	0.603314	0.588556	0.282466	0.0369357	0.0171434	1.08975e-06	TRUE	23.8017
GCST90277245	osteonecrosis	rs73005445	G	A	G	A	-0.087242	-0.021657	0.253445	0.25287	0.603425	0.0416895	0.0191832	5.50635e-06	TRUE	20.6828
GCST90277245	osteonecrosis	rs73176681	G	A	G	A	0.191002	0.0445781	0.0455946	0.0469714	0.606363	0.0865138	0.0404108	2.32683e-06	TRUE	22.3399
GCST90277245	osteonecrosis	rs7412	T	C	T	C	-0.281493	-0.0058408	0.053066	0.0532657	0.941358	0.0793979	0.0371564	4.00681e-14	TRUE	57.3942
GCST90277245	osteonecrosis	rs7487904	G	C	G	C	0.127935	0.0677393	0.14734	0.140057	0.195005	0.0522714	0.0237069	7.01121e-08	TRUE	29.1225
GCST90277245	osteonecrosis	rs74915447	A	G	A	G	0.26344	-0.0593317	0.0377859	0.0356479	0.546573	0.0984099	0.0442726	2.79701e-09	TRUE	35.4073
GCST90277245	osteonecrosis	rs7804103	A	T	A	T	-0.15897	-0.0789271	0.0617451	0.070048	0.266811	0.0710775	0.0348156	5.04797e-06	TRUE	20.8489
GCST90277245	osteonecrosis	rs7932326	A	G	A	G	0.0772058	0.0527719	0.616811	0.619088	0.157691	0.0373506	0.0171159	6.55748e-06	TRUE	20.347
GCST90277245	osteonecrosis	rs9924448	T	C	T	C	-0.0773917	0.0220908	0.557252	0.563071	0.547691	0.0367431	0.0170761	5.92785e-06	TRUE	20.5405
GCST90277246	osteonecrosis	rs10796911	C	G	C	G	0.116654	-0.000934426	0.864794	0.870694	0.986131	0.0537559	0.024554	2.06326e-06	TRUE	22.5712
GCST90277246	osteonecrosis	rs11591147	T	G	T	G	-0.358123	0.0712853	0.0332154	0.0360617	0.462545	0.0970314	0.0465818	1.6926e-14	TRUE	59.106
GCST90277246	osteonecrosis	rs11604424	T	C	T	C	-0.0973264	-0.00176237	0.752713	0.755667	0.966622	0.0421164	0.0192472	4.3736e-07	TRUE	25.5697
GCST90277246	osteonecrosis	rs116302332	T	C	T	C	0.345953	-0.0075002	0.0281155	0.0330838	0.941477	0.102165	0.0509182	1.17107e-11	TRUE	46.1624
GCST90277246	osteonecrosis	rs117806675	A	G	A	G	-0.462698	0.211434	0.00754364	0.00740631	0.312422	0.209308	0.098335	2.58111e-06	TRUE	22.1401
GCST90277246	osteonecrosis	rs118068660	T	C	T	C	-0.193503	0.0586685	0.0946153	0.101476	0.32807	0.0599876	0.0281547	6.8142e-12	TRUE	47.2361
GCST90277246	osteonecrosis	rs144064722	G	A	G	A	0.239124	-0.0225521	0.0323981	0.0297839	0.834336	0.10783	0.0474632	4.81444e-07	TRUE	25.3824
GCST90277246	osteonecrosis	rs144863685	C	A	C	A	0.499781	-0.168832	0.0060984	0.00507311	0.510154	0.256351	0.110439	6.12034e-06	TRUE	20.4793
GCST90277246	osteonecrosis	rs17395333	G	A	G	A	0.103708	0.0225042	0.277564	0.276499	0.578409	0.0404963	0.0187058	3.05555e-08	TRUE	30.7377
GCST90277246	osteonecrosis	rs1800961	T	C	T	C	-0.215559	-0.0294922	0.0524109	0.0454608	0.734167	0.0868472	0.0372427	7.42014e-09	TRUE	33.5004
GCST90277246	osteonecrosis	rs2521811	C	T	C	T	-0.0825906	-0.0246441	0.714441	0.705476	0.539593	0.0401743	0.0184276	7.50811e-06	TRUE	20.0874
GCST90277246	osteonecrosis	rs2524299	T	A	T	A	0.138769	-0.00512547	0.259441	0.270022	0.899819	0.0407139	0.0190172	3.2532e-13	TRUE	53.2466
GCST90277246	osteonecrosis	rs281417	T	C	T	C	-0.0815195	0.0597111	0.312493	0.313535	0.127038	0.0391321	0.0180265	6.20611e-06	TRUE	20.4503
GCST90277246	osteonecrosis	rs61796597	T	C	T	C	-0.208503	-0.0155192	0.0375888	0.0381359	0.870037	0.0948537	0.0445881	2.97289e-06	TRUE	21.8669
GCST90277246	osteonecrosis	rs61941338	T	C	T	C	0.223546	-0.352509	0.0321545	0.0361315	0.00120465	0.108874	0.0491269	5.43897e-06	TRUE	20.7059
GCST90277246	osteonecrosis	rs7012814	A	G	A	G	0.0785618	-0.0569451	0.511845	0.509542	0.116692	0.0362983	0.0168586	3.21597e-06	TRUE	21.716
GCST90277246	osteonecrosis	rs73327386	C	T	C	T	-0.637817	-0.644599	0.00371664	0.00350554	0.0366016	0.308393	0.137656	3.65776e-06	TRUE	21.4685
GCST90277246	osteonecrosis	rs7412	T	C	T	C	-0.464139	-0.0058408	0.053066	0.0532657	0.941358	0.0793979	0.0369389	7.78668e-36	TRUE	157.88
GCST90277246	osteonecrosis	rs79146711	T	C	T	C	0.284004	-0.0431499	0.0451481	0.0427911	0.632311	0.0901819	0.040874	4.01592e-12	TRUE	48.2786
GCST90277246	osteonecrosis	rs7932326	A	G	A	G	0.0757387	0.0527719	0.616811	0.619088	0.157691	0.0373506	0.0171286	9.92669e-06	TRUE	19.552
GCST90277246	osteonecrosis	rs80339463	T	C	T	C	0.324637	0.0247173	0.0144758	0.0162698	0.864436	0.144774	0.072609	7.89603e-06	TRUE	19.9901
GCST90277246	osteonecrosis	rs9304645	A	G	A	G	-0.122667	-0.0651519	0.165552	0.159243	0.188519	0.0495461	0.022352	4.20125e-08	TRUE	30.1178
GCST90277246	osteonecrosis	rs9330455	A	C	A	C	0.106264	0.00736236	0.828489	0.832065	0.879645	0.0486225	0.0231034	4.30353e-06	TRUE	21.1554
GCST90277246	osteonecrosis	rs9405846	G	A	G	A	0.0776111	0.0276116	0.585114	0.599054	0.457423	0.0371575	0.0169298	4.62828e-06	TRUE	21.0157
GCST90277247	osteonecrosis	rs113130033	G	A	G	A	-0.216897	-0.183779	0.0429959	0.0471686	0.0306959	0.0850438	0.0409546	1.21739e-07	TRUE	28.048
GCST90277247	osteonecrosis	rs11591147	T	G	T	G	-0.224926	0.0712853	0.0332154	0.0360617	0.462545	0.0970314	0.046672	1.46901e-06	TRUE	23.2256
GCST90277247	osteonecrosis	rs12199598	T	C	T	C	0.500936	-0.128787	0.00584119	0.00717092	0.559023	0.220416	0.112574	8.7181e-06	TRUE	19.8011
GCST90277247	osteonecrosis	rs1260326	C	T	C	T	-0.105379	-0.0456507	0.650878	0.650182	0.230463	0.0380687	0.0174533	1.6383e-09	TRUE	36.4547
GCST90277247	osteonecrosis	rs13172653	G	A	G	A	0.0950575	0.0264063	0.228082	0.226847	0.545577	0.0436899	0.0202146	2.6176e-06	TRUE	22.1127
GCST90277247	osteonecrosis	rs13396724	C	T	C	T	0.258947	-0.0141118	0.0260757	0.0265897	0.900207	0.112535	0.0528793	9.93232e-07	TRUE	23.9801
GCST90277247	osteonecrosis	rs137900618	G	T	G	T	0.604548	-0.330762	0.00444968	0.00690697	0.133424	0.2204	0.132348	5.00483e-06	TRUE	20.8654
GCST90277247	osteonecrosis	rs146997505	G	A	G	A	0.2969	0.0943219	0.0167224	0.019944	0.468485	0.130109	0.0662089	7.42405e-06	TRUE	20.1089
GCST90277247	osteonecrosis	rs174584	A	G	A	G	-0.183231	-0.0229675	0.409877	0.41477	0.531771	0.0367302	0.0169196	4.0219e-27	TRUE	117.278
GCST90277247	osteonecrosis	rs1800961	T	C	T	C	-0.239553	-0.0294922	0.0524109	0.0454608	0.734167	0.0868472	0.0372191	1.30139e-10	TRUE	41.4259
GCST90277247	osteonecrosis	rs182611493	G	A	G	A	-0.282368	-0.108581	0.0538013	0.0509647	0.193221	0.0834524	0.0377678	8.54835e-14	TRUE	55.8969
GCST90277247	osteonecrosis	rs1980102	A	C	A	C	0.0811141	0.0413267	0.374541	0.375638	0.268703	0.0373641	0.0171434	2.26973e-06	TRUE	22.3871
GCST90277247	osteonecrosis	rs2255531	A	G	A	G	0.0933972	0.0713051	0.394936	0.394246	0.0545871	0.0370965	0.0170246	4.24659e-08	TRUE	30.0964
GCST90277247	osteonecrosis	rs319552	C	G	C	G	0.0852029	0.0539567	0.254699	0.243932	0.203933	0.0424713	0.019253	9.75815e-06	TRUE	19.5845
GCST90277247	osteonecrosis	rs34500711	T	C	T	C	0.209548	0.0266837	0.0381243	0.0410457	0.770353	0.0914098	0.0436213	1.58725e-06	TRUE	23.0765
GCST90277247	osteonecrosis	rs58542926	T	C	T	C	-0.168598	-0.00613438	0.0625655	0.0640639	0.934399	0.0745259	0.0344486	1.00782e-06	TRUE	23.9531
GCST90277247	osteonecrosis	rs62294915	C	T	C	T	0.187689	-0.0180858	0.04828	0.0474106	0.837636	0.0882589	0.0422367	8.97079e-06	TRUE	19.7468
GCST90277247	osteonecrosis	rs7412	T	C	T	C	-0.190996	-0.0058408	0.053066	0.0532657	0.941358	0.0793979	0.0372748	3.06739e-07	TRUE	26.2554
GCST90277247	osteonecrosis	rs7957655	A	G	A	G	-0.0849482	-0.00312145	0.521019	0.509203	0.931298	0.0362069	0.0167251	3.8847e-07	TRUE	25.7971
GCST90277248	osteonecrosis	rs10826704	T	C	T	C	-0.173322	0.0331627	0.0674581	0.0684918	0.644433	0.0718571	0.0381044	5.50323e-06	TRUE	20.6898
GCST90277248	osteonecrosis	rs114838148	T	C	T	C	0.247277	-0.158311	0.0314016	0.0379616	0.100647	0.0964299	0.0553305	7.9941e-06	TRUE	19.9728
GCST90277248	osteonecrosis	rs118137821	T	C	T	C	-0.268507	-0.168731	0.0261831	0.0277043	0.126038	0.110288	0.0587186	4.90802e-06	TRUE	20.9103
GCST90277248	osteonecrosis	rs12527805	C	T	C	T	0.1306	-0.0655852	0.119133	0.120738	0.240483	0.0558752	0.0288917	6.29449e-06	TRUE	20.4334
GCST90277248	osteonecrosis	rs13121156	C	T	C	T	-0.0872324	0.0306973	0.320177	0.316704	0.430861	0.0389699	0.0196574	9.25258e-06	TRUE	19.6926
GCST90277248	osteonecrosis	rs1404999	T	C	T	C	-0.101886	-0.0677092	0.313745	0.30789	0.0849552	0.0393057	0.0200767	3.99361e-07	TRUE	25.754
GCST90277248	osteonecrosis	rs182695896	C	A	C	A	0.285848	-0.0860373	0.025305	0.025774	0.456947	0.11566	0.059393	1.52396e-06	TRUE	23.1633
GCST90277248	osteonecrosis	rs1903973	A	G	A	G	0.0864271	-0.020662	0.555794	0.55532	0.569767	0.0363516	0.0183767	2.61822e-06	TRUE	22.119
GCST90277248	osteonecrosis	rs2244334	C	T	C	T	-0.190934	0.0690881	0.0546342	0.0551589	0.391791	0.0806752	0.0425631	7.39129e-06	TRUE	20.1233
GCST90277248	osteonecrosis	rs36194627	A	G	A	G	0.29301	-0.0805495	0.022932	0.0222764	0.513692	0.123334	0.0639463	4.70396e-06	TRUE	20.9959
GCST90277248	osteonecrosis	rs4245791	T	C	T	C	-0.256295	0.0221738	0.772602	0.782243	0.614072	0.0439721	0.0217247	9.13344e-32	TRUE	139.179
GCST90277248	osteonecrosis	rs429358	C	T	C	T	0.162093	-0.0632538	0.189202	0.181748	0.183183	0.0475229	0.0237247	9.1982e-12	TRUE	46.6796
GCST90277248	osteonecrosis	rs4778971	G	A	G	A	-0.0902497	-0.0442572	0.609431	0.60388	0.237838	0.0374931	0.0196803	4.61143e-06	TRUE	21.0295
GCST90277248	osteonecrosis	rs55837134	A	G	A	G	0.0994255	-0.0246089	0.239304	0.233298	0.569373	0.0432514	0.0217518	4.94796e-06	TRUE	20.8932
GCST90277248	osteonecrosis	rs56276984	T	C	T	C	-0.167871	0.00474038	0.0692454	0.0629318	0.949342	0.074613	0.0361864	3.57304e-06	TRUE	21.5209
GCST90277248	osteonecrosis	rs6490297	C	T	C	T	-0.0941881	-0.0033415	0.313198	0.31872	0.931479	0.0388617	0.0198133	2.04234e-06	TRUE	22.5984
GCST90277248	osteonecrosis	rs6709904	G	A	G	A	-0.211386	-0.0163653	0.0998144	0.102859	0.784511	0.0598484	0.0319064	3.77284e-11	TRUE	43.8932
GCST90277248	osteonecrosis	rs6755057	C	G	C	G	-0.179938	-0.132904	0.934547	0.932046	0.0651313	0.0720594	0.0371773	1.33048e-06	TRUE	23.4256
GCST90277248	osteonecrosis	rs700320	T	C	T	C	-0.0956443	-0.00826837	0.269148	0.268886	0.840085	0.0409763	0.0209912	5.30684e-06	TRUE	20.7608
GCST90277248	osteonecrosis	rs7202845	C	A	C	A	0.0987036	-0.0351927	0.670481	0.665706	0.361188	0.0385419	0.0198041	6.40514e-07	TRUE	24.8402
GCST90277248	osteonecrosis	rs74726976	T	C	T	C	0.227389	0.0555227	0.0335694	0.0359061	0.56881	0.0974414	0.0513431	9.63906e-06	TRUE	19.6144
GCST90277248	osteonecrosis	rs75823353	G	A	G	A	0.16864	-0.0867606	0.0729211	0.0801316	0.197974	0.067395	0.0357133	2.38577e-06	TRUE	22.2978
GCST90277248	osteonecrosis	rs77590808	A	G	A	G	-0.387514	-0.0667047	0.0120211	0.0105244	0.705651	0.176606	0.0873529	9.31616e-06	TRUE	19.6798
GCST90277248	osteonecrosis	rs7853989	C	G	C	G	-0.133323	-0.0447445	0.155857	0.154615	0.3692	0.0498284	0.025785	2.40882e-07	TRUE	26.7347
GCST90277248	osteonecrosis	rs7933	G	A	G	A	0.105612	0.00464758	0.329175	0.314705	0.905431	0.03912	0.0197416	9.13511e-08	TRUE	28.6195
GCST90277248	osteonecrosis	rs79849855	C	T	C	T	-0.311263	-0.153433	0.0195589	0.0178234	0.26984	0.139051	0.0674943	4.07429e-06	TRUE	21.2677
GCST90277248	osteonecrosis	rs9504426	G	C	G	C	-0.0923357	0.0194936	0.377685	0.367432	0.60334	0.0375162	0.0189735	1.16413e-06	TRUE	23.6834
GCST90277249	osteonecrosis	rs111575978	A	G	A	G	0.289062	0.00678951	0.0213174	0.0281296	0.951124	0.110768	0.0589725	9.70419e-07	TRUE	24.0261
GCST90277249	osteonecrosis	rs112478356	C	G	C	G	0.315808	-0.0602612	0.0172375	0.0165732	0.679108	0.145671	0.0667789	2.29427e-06	TRUE	22.3649
GCST90277249	osteonecrosis	rs1135999	G	A	G	A	-0.22595	-0.0721362	0.315252	0.31464	0.0644021	0.0390056	0.0178214	1.90035e-36	TRUE	160.746
GCST90277249	osteonecrosis	rs116917626	T	C	T	C	-0.238479	0.225965	0.0275072	0.0219961	0.0665902	0.12318	0.0525076	5.65998e-06	TRUE	20.6279
GCST90277249	osteonecrosis	rs117079226	A	G	A	G	0.375644	-0.131213	0.0114766	0.0111425	0.454387	0.175391	0.0779374	1.46571e-06	TRUE	23.2306
GCST90277249	osteonecrosis	rs117754141	G	C	G	C	0.291278	-0.151418	0.0226497	0.0213951	0.229803	0.126091	0.0597714	1.1206e-06	TRUE	23.7481
GCST90277249	osteonecrosis	rs1428498	G	A	G	A	-0.0812374	0.102985	0.350825	0.350853	0.00573852	0.0372816	0.0172354	2.47985e-06	TRUE	22.2162
GCST90277249	osteonecrosis	rs1800961	T	C	T	C	-0.23874	-0.0294922	0.0524109	0.0454608	0.734167	0.0868472	0.0372471	1.54881e-10	TRUE	41.0833
GCST90277249	osteonecrosis	rs182695896	C	A	C	A	0.28512	-0.0860373	0.025305	0.025774	0.456947	0.11566	0.0530713	8.00964e-08	TRUE	28.8626
GCST90277249	osteonecrosis	rs187429064	G	A	G	A	-0.235892	-0.0994464	0.0535314	0.0509425	0.233786	0.0835219	0.0378639	4.92004e-10	TRUE	38.8129
GCST90277249	osteonecrosis	rs199568207	GT	G	GT	G	-0.191834	0.184381	0.0437361	0.0419655	0.0421493	0.0907367	0.0410319	2.98901e-06	TRUE	21.8579
GCST90277249	osteonecrosis	rs2072113	T	C	T	C	-0.170476	-0.0059956	0.257859	0.268384	0.883198	0.0408097	0.0190212	3.9811e-19	TRUE	80.325
GCST90277249	osteonecrosis	rs2352991	G	A	G	A	-0.088946	-0.0316296	0.73476	0.737562	0.443082	0.0412381	0.0191861	3.61402e-06	TRUE	21.4921
GCST90277249	osteonecrosis	rs3752149	C	A	C	A	-0.0915318	-0.0238213	0.258644	0.270049	0.560108	0.0408823	0.0193371	2.24765e-06	TRUE	22.4058
GCST90277249	osteonecrosis	rs4977342	G	C	G	C	-0.0931473	0.0824351	0.25096	0.244887	0.0511729	0.0422737	0.0197571	2.46524e-06	TRUE	22.2277
GCST90277249	osteonecrosis	rs56374730	G	T	G	T	0.11198	0.0452259	0.296257	0.302685	0.25183	0.0394671	0.0183708	1.14556e-09	TRUE	37.1556
GCST90277249	osteonecrosis	rs62217148	T	C	T	C	-0.19515	-0.0941214	0.0488087	0.0465475	0.282526	0.0875824	0.0404522	1.43357e-06	TRUE	23.273
GCST90277249	osteonecrosis	rs624605	T	G	T	G	-0.0840902	-0.0534189	0.443855	0.438801	0.143651	0.03653	0.0173866	1.34785e-06	TRUE	23.3917
GCST90277249	osteonecrosis	rs6761859	A	G	A	G	0.253125	0.138041	0.0245545	0.0261734	0.223801	0.113476	0.0562926	7.00874e-06	TRUE	20.2194
GCST90277249	osteonecrosis	rs685850	G	A	G	A	0.0834062	-0.0238341	0.556502	0.566007	0.514656	0.0365775	0.0167976	7.00648e-07	TRUE	24.6548
GCST90277249	osteonecrosis	rs7020	A	G	A	G	0.0851994	0.0275817	0.445783	0.448434	0.447589	0.0363184	0.0168912	4.66628e-07	TRUE	25.442
GCST90277249	osteonecrosis	rs7036889	C	A	C	A	-0.134281	0.091089	0.0907793	0.0961739	0.13659	0.0611906	0.029493	5.37239e-06	TRUE	20.7296
GCST90277249	osteonecrosis	rs72660594	C	T	C	T	-0.244807	0.0574574	0.041966	0.0435116	0.516692	0.0886069	0.0416581	4.37591e-09	TRUE	34.5341
GCST90277249	osteonecrosis	rs7412	T	C	T	C	-0.20265	-0.0058408	0.053066	0.0532657	0.941358	0.0793979	0.0372936	5.68818e-08	TRUE	29.5274
GCST90277249	osteonecrosis	rs77645768	A	G	A	G	0.272022	0.0656394	0.0255539	0.0268391	0.562142	0.113237	0.0538033	4.38557e-07	TRUE	25.5617
GCST90277249	osteonecrosis	rs79047909	G	C	G	C	-0.515874	0.129568	0.00622502	0.00712534	0.545313	0.214233	0.10675	1.37507e-06	TRUE	23.3535
GCST90277249	osteonecrosis	rs79146711	T	C	T	C	0.186384	-0.0431499	0.0451481	0.0427911	0.632311	0.0901819	0.0409628	5.44536e-06	TRUE	20.7032
GCST90277249	osteonecrosis	rs79771052	G	A	G	A	0.391774	0.105475	0.0120378	0.011649	0.538452	0.17146	0.0807417	1.24544e-06	TRUE	23.5437
GCST90277249	osteonecrosis	rs80325645	C	T	C	T	-0.464751	-0.0969096	0.00778947	0.00758566	0.642925	0.209031	0.096589	1.52637e-06	TRUE	23.1518
GCST90277249	osteonecrosis	rs9310455	A	C	A	C	-0.152094	0.124016	0.066753	0.0607536	0.103341	0.0761366	0.0335736	5.98519e-06	TRUE	20.5224
GCST90277250	osteonecrosis	rs11022403	T	C	T	C	0.0844945	-0.00533607	0.303582	0.291245	0.894946	0.0404097	0.0183398	4.14925e-06	TRUE	21.226
GCST90277250	osteonecrosis	rs1135999	G	A	G	A	-0.101484	-0.0721362	0.315252	0.31464	0.0644021	0.0390056	0.0177973	1.22558e-08	TRUE	32.5152
GCST90277250	osteonecrosis	rs113603971	C	T	C	T	-0.160653	0.0350606	0.0574688	0.0514642	0.668045	0.0817583	0.0363248	9.88998e-06	TRUE	19.5601
GCST90277250	osteonecrosis	rs11591147	T	G	T	G	-0.297311	0.0712853	0.0332154	0.0360617	0.462545	0.0970314	0.0461889	1.29732e-10	TRUE	41.433
GCST90277250	osteonecrosis	rs117084735	T	C	T	C	0.319934	0.0434116	0.0137998	0.0158996	0.767337	0.14673	0.0709057	6.51109e-06	TRUE	20.3591
GCST90277250	osteonecrosis	rs117186386	C	T	C	T	0.178031	0.0662014	0.0598929	0.0476756	0.436508	0.0850804	0.0352786	4.59845e-07	TRUE	25.4665
GCST90277250	osteonecrosis	rs117825513	T	C	T	C	0.385173	-0.0261672	0.0109852	0.0124107	0.871417	0.161667	0.0854388	6.63783e-06	TRUE	20.3236
GCST90277250	osteonecrosis	rs138482835	A	G	A	G	-0.172335	-0.025719	0.061152	0.0516887	0.757401	0.0832612	0.0365071	2.39463e-06	TRUE	22.284
GCST90277250	osteonecrosis	rs174592	G	A	G	A	-0.640624	-0.0253388	0.418474	0.424774	0.489579	0.0366709	0.015209	1e-200	TRUE	1774.21
GCST90277250	osteonecrosis	rs1800961	T	C	T	C	-0.16735	-0.0294922	0.0524109	0.0454608	0.734167	0.0868472	0.0369279	5.947e-06	TRUE	20.5372
GCST90277250	osteonecrosis	rs182695896	C	A	C	A	0.295609	-0.0860373	0.025305	0.025774	0.456947	0.11566	0.0524625	1.82143e-08	TRUE	31.7495
GCST90277250	osteonecrosis	rs186913978	T	G	T	G	-0.414294	0.23728	0.011973	0.0087267	0.226645	0.196254	0.0772963	8.59933e-08	TRUE	28.7276
GCST90277250	osteonecrosis	rs187429064	G	A	G	A	-0.254328	-0.0994464	0.0535314	0.0509425	0.233786	0.0835219	0.0374576	1.20692e-11	TRUE	46.1008
GCST90277250	osteonecrosis	rs223841	G	A	G	A	-0.10079	0.00768438	0.171801	0.168633	0.874063	0.048482	0.0218958	4.23266e-06	TRUE	21.1891
GCST90277250	osteonecrosis	rs2469034	C	A	C	A	-0.0905263	0.0184523	0.78826	0.797149	0.682936	0.0451752	0.020178	7.34618e-06	TRUE	20.1277
GCST90277250	osteonecrosis	rs3017103	G	A	G	A	0.165187	-0.0443705	0.803552	0.809233	0.337386	0.0462509	0.0211086	5.76674e-15	TRUE	61.2397
GCST90277250	osteonecrosis	rs3767941	T	C	T	C	0.105232	-0.00189477	0.166466	0.173247	0.96841	0.0478451	0.0221242	2.00501e-06	TRUE	22.6235
GCST90277250	osteonecrosis	rs3820438	C	G	C	G	0.0843805	-0.00779449	0.290801	0.288188	0.846123	0.0401637	0.0181837	3.54182e-06	TRUE	21.5338
GCST90277250	osteonecrosis	rs59665939	G	C	G	C	-0.109426	-0.00464183	0.350431	0.363553	0.902023	0.0377057	0.0175014	4.26594e-10	TRUE	39.0927
GCST90277250	osteonecrosis	rs635196	C	T	C	T	0.104506	0.062092	0.18429	0.176604	0.189746	0.0473504	0.0213907	1.05431e-06	TRUE	23.8689
GCST90277250	osteonecrosis	rs646299	T	A	T	A	-0.0751302	0.0168412	0.600672	0.605527	0.650541	0.0371763	0.0169367	9.30076e-06	TRUE	19.6776
GCST90277250	osteonecrosis	rs6812370	A	G	A	G	-0.344289	-0.101366	0.0165749	0.0144955	0.504237	0.151783	0.0655575	1.54896e-07	TRUE	27.5805
GCST90277250	osteonecrosis	rs6860806	G	A	G	A	0.0756674	0.00912909	0.420281	0.417427	0.804128	0.0368096	0.016911	7.75719e-06	TRUE	20.0207
GCST90277250	osteonecrosis	rs7020	A	G	A	G	0.0746637	0.0275817	0.445783	0.448434	0.447589	0.0363184	0.0167347	8.2514e-06	TRUE	19.906
GCST90277250	osteonecrosis	rs7412	T	C	T	C	-0.309996	-0.0058408	0.053066	0.0532657	0.941358	0.0793979	0.0367905	4.288e-17	TRUE	70.9971
GCST90277250	osteonecrosis	rs74915447	A	G	A	G	0.19634	-0.0593317	0.0377859	0.0356479	0.546573	0.0984099	0.0438899	7.81496e-06	TRUE	20.0119
GCST90277250	osteonecrosis	rs7837272	C	G	C	G	0.889559	0.105486	0.00206695	0.00181813	0.806316	0.430238	0.193721	4.4656e-06	TRUE	21.0861
GCST90277251	osteonecrosis	rs10860778	T	C	T	C	-0.0857574	-0.00963776	0.491434	0.475936	0.790619	0.0362994	0.0167681	3.22728e-07	TRUE	26.1563
GCST90277251	osteonecrosis	rs11986253	C	G	C	G	-0.105558	-0.0242738	0.175398	0.179289	0.608083	0.0473347	0.022583	3.0022e-06	TRUE	21.8484
GCST90277251	osteonecrosis	rs12515163	G	A	G	A	-0.0819542	-0.0437502	0.400274	0.414846	0.239655	0.0372073	0.0175851	3.21054e-06	TRUE	21.7196
GCST90277251	osteonecrosis	rs143678376	A	C	A	C	0.152487	-0.0843269	0.0776826	0.0695492	0.243513	0.072306	0.0312927	1.12219e-06	TRUE	23.7454
GCST90277251	osteonecrosis	rs1481977	G	A	G	A	0.112727	0.00325302	0.860983	0.858804	0.95016	0.0520436	0.024369	3.79358e-06	TRUE	21.3984
GCST90277251	osteonecrosis	rs174581	A	G	A	G	-0.4109	-0.0280662	0.409733	0.41515	0.444839	0.0367336	0.0163804	3.55701e-133	TRUE	629.25
GCST90277251	osteonecrosis	rs17548303	G	C	G	C	0.0856648	0.00077187	0.26164	0.257763	0.985168	0.0415192	0.0189479	6.24579e-06	TRUE	20.4401
GCST90277251	osteonecrosis	rs182611493	G	A	G	A	-0.180683	-0.108581	0.0538013	0.0509647	0.193221	0.0834524	0.0378757	1.87302e-06	TRUE	22.7569
GCST90277251	osteonecrosis	rs2054498	G	A	G	A	-0.0853222	0.00347648	0.537843	0.537996	0.923726	0.0363113	0.0166125	2.87623e-07	TRUE	26.3787
GCST90277251	osteonecrosis	rs2625222	C	T	C	T	-0.125073	0.0594082	0.107239	0.108615	0.305286	0.0579499	0.0270528	3.83961e-06	TRUE	21.3748
GCST90277251	osteonecrosis	rs3019200	A	C	A	C	-0.100975	0.0813487	0.803119	0.808476	0.0788134	0.0462837	0.0213828	2.37469e-06	TRUE	22.2997
GCST90277251	osteonecrosis	rs34343838	A	G	A	G	0.124142	0.0662775	0.119814	0.123258	0.230523	0.0552767	0.0256546	1.33142e-06	TRUE	23.4157
GCST90277251	osteonecrosis	rs4490551	A	G	A	G	-0.093514	0.103833	0.204974	0.197891	0.0226428	0.0455528	0.021076	9.25305e-06	TRUE	19.6869
GCST90277251	osteonecrosis	rs449647	T	A	T	A	-0.133434	-0.0241609	0.136396	0.134165	0.651024	0.0534131	0.0250844	1.0706e-07	TRUE	28.296
GCST90277251	osteonecrosis	rs4908782	T	C	T	C	-0.0793345	0.04953	0.354184	0.34561	0.195229	0.0382393	0.0174566	5.58781e-06	TRUE	20.654
GCST90277251	osteonecrosis	rs508049	T	C	T	C	-0.15839	-0.125882	0.0979671	0.0926769	0.0454203	0.0629179	0.028652	3.35151e-08	TRUE	30.5595
GCST90277251	osteonecrosis	rs5896690	CCT	C	CCT	C	-0.0760479	0.0177011	0.464201	0.465483	0.625282	0.0362448	0.0167176	5.47777e-06	TRUE	20.6931
GCST90277251	osteonecrosis	rs59807465	G	C	G	C	-0.306868	-0.100086	0.017019	0.0189038	0.455893	0.13423	0.0686176	7.85321e-06	TRUE	20.0001
GCST90277251	osteonecrosis	rs62025936	G	A	G	A	0.106688	-0.0544995	0.164905	0.156475	0.27563	0.0499908	0.0227389	2.75496e-06	TRUE	22.0137
GCST90277251	osteonecrosis	rs71629271	C	T	C	T	0.159522	-0.105432	0.0634921	0.0685984	0.144055	0.0721717	0.0357778	8.36446e-06	TRUE	19.8799
GCST90277251	osteonecrosis	rs75897070	C	G	C	G	0.16916	-0.0545998	0.0514392	0.050732	0.511101	0.0830891	0.0379949	8.62441e-06	TRUE	19.8219
GCST90277251	osteonecrosis	rs7780677	A	C	A	C	-0.0764858	0.0130254	0.409033	0.409771	0.724619	0.0369732	0.0170332	7.21473e-06	TRUE	20.1636
GCST90277251	osteonecrosis	rs7936002	G	A	G	A	0.109709	0.0548424	0.257197	0.245361	0.197089	0.0425171	0.0196714	2.52693e-08	TRUE	31.1038
GCST90277251	osteonecrosis	rs7947954	C	T	C	T	0.110621	-0.0294811	0.154687	0.15332	0.558537	0.0503937	0.0230023	1.54607e-06	TRUE	23.1277
GCST90277251	osteonecrosis	rs8132104	A	G	A	G	0.0855565	0.0144625	0.267791	0.264234	0.723972	0.0409523	0.0190233	6.98036e-06	TRUE	20.2271
GCST90277251	osteonecrosis	rs980814	G	T	G	T	0.0790809	-0.0300856	0.454706	0.449544	0.414577	0.0368757	0.0170448	3.55064e-06	TRUE	21.5258
GCST90277252	osteonecrosis	rs10150075	T	C	T	C	-0.204513	0.0397411	0.0530446	0.0611394	0.601845	0.0761692	0.0382124	8.95799e-08	TRUE	28.644
GCST90277252	osteonecrosis	rs111751059	T	C	T	C	-0.164286	-0.0102289	0.0551538	0.0633121	0.891869	0.0752462	0.0365775	7.17844e-06	TRUE	20.1731
GCST90277252	osteonecrosis	rs113651041	T	C	T	C	0.0762603	-0.043918	0.384505	0.379853	0.241737	0.0375157	0.0172504	9.96555e-06	TRUE	19.5433
GCST90277252	osteonecrosis	rs115647337	T	G	T	G	-0.198006	0.257991	0.0411956	0.0420407	0.00209908	0.0838767	0.0425017	3.23601e-06	TRUE	21.7042
GCST90277252	osteonecrosis	rs11591147	T	G	T	G	-0.23804	0.0712853	0.0332154	0.0360617	0.462545	0.0970314	0.0468733	3.90086e-07	TRUE	25.7899
GCST90277252	osteonecrosis	rs11633878	A	G	A	G	-0.0974961	-0.024546	0.71883	0.716817	0.542899	0.0403429	0.0204823	1.97307e-06	TRUE	22.6578
GCST90277252	osteonecrosis	rs116794590	C	T	C	T	-0.248117	-0.0153042	0.0255064	0.0242342	0.897015	0.11824	0.0532874	3.27689e-06	TRUE	21.6802
GCST90277252	osteonecrosis	rs11696517	A	G	A	G	-0.101203	0.0700278	0.160445	0.163682	0.152625	0.0489596	0.0226743	8.18501e-06	TRUE	19.9214
GCST90277252	osteonecrosis	rs117061362	T	G	T	G	0.19914	0.0141741	0.044898	0.0477878	0.868932	0.0858959	0.0410573	1.2577e-06	TRUE	23.5254
GCST90277252	osteonecrosis	rs149229417	A	C	A	C	0.318052	-0.0854975	0.0171037	0.0168157	0.546056	0.141627	0.0659503	1.44497e-06	TRUE	23.2575
GCST90277252	osteonecrosis	rs17110517	T	C	T	C	-0.174936	-0.0358573	0.0609657	0.0570184	0.648128	0.0785718	0.0353871	7.8495e-07	TRUE	24.4382
GCST90277252	osteonecrosis	rs2075083	T	G	T	G	0.0744784	-0.0599488	0.581063	0.565729	0.100622	0.0365131	0.0168003	9.41799e-06	TRUE	19.6529
GCST90277252	osteonecrosis	rs2229738	T	C	T	C	-0.113593	-0.0902507	0.155986	0.155247	0.0763097	0.050917	0.0234368	1.28064e-06	TRUE	23.4913
GCST90277252	osteonecrosis	rs35473591	CT	C	CT	C	-0.201062	-0.0327078	0.405852	0.412632	0.373263	0.0367347	0.0168838	2.13988e-32	TRUE	141.814
GCST90277252	osteonecrosis	rs4072727	C	T	C	T	-0.0925712	0.0441169	0.385293	0.36881	0.240457	0.0375832	0.0171626	7.11119e-08	TRUE	29.0928
GCST90277252	osteonecrosis	rs72657952	G	C	G	C	0.244788	-0.113747	0.0242887	0.021707	0.358905	0.123981	0.0548043	8.0623e-06	TRUE	19.9504
GCST90277252	osteonecrosis	rs72852391	T	C	T	C	0.213123	-0.205948	0.03913	0.0398647	0.0269855	0.0931164	0.0449662	2.17975e-06	TRUE	22.4641
GCST90277252	osteonecrosis	rs73769662	A	G	A	G	-0.129994	-0.0624054	0.0888306	0.0931566	0.315047	0.0621142	0.0293089	9.32644e-06	TRUE	19.672
GCST90277252	osteonecrosis	rs7412	T	C	T	C	-0.268679	-0.0058408	0.053066	0.0532657	0.941358	0.0793979	0.0371984	5.6073e-13	TRUE	52.1698
GCST90277252	osteonecrosis	rs75101588	C	T	C	T	0.25893	-0.044591	0.029961	0.0290027	0.681168	0.108528	0.0499479	2.22849e-07	TRUE	26.8739
GCST90277252	osteonecrosis	rs77456635	A	G	A	G	-0.268171	-0.0758149	0.02424	0.0269852	0.506049	0.114007	0.0535673	5.67753e-07	TRUE	25.0625
GCST90277252	osteonecrosis	rs77708260	A	G	A	G	0.245305	0.101227	0.0245264	0.0259592	0.373709	0.113796	0.0547022	7.41129e-06	TRUE	20.1096
GCST90277252	osteonecrosis	rs9559135	G	A	G	A	0.0855016	0.0689702	0.284133	0.281487	0.0885197	0.040493	0.0183359	3.16894e-06	TRUE	21.7442
GCST90277253	osteonecrosis	rs10025139	C	T	C	T	0.0898948	0.0452325	0.221672	0.222026	0.299554	0.0436022	0.0200045	7.10299e-06	TRUE	20.1936
GCST90277253	osteonecrosis	rs11064535	A	G	A	G	-0.158727	0.0528221	0.0585008	0.0595176	0.495723	0.0775389	0.0359062	9.98139e-06	TRUE	19.5417
GCST90277253	osteonecrosis	rs114910162	T	C	T	C	0.195321	-0.0325683	0.0494759	0.0454805	0.711232	0.0879745	0.0398544	9.74087e-07	TRUE	24.0185
GCST90277253	osteonecrosis	rs117873718	C	T	C	T	-0.222939	-0.17888	0.032618	0.0310035	0.0866503	0.104404	0.0483273	4.03269e-06	TRUE	21.2808
GCST90277253	osteonecrosis	rs11868222	C	T	C	T	-0.0841618	0.0241122	0.265696	0.269989	0.558793	0.0412431	0.0189682	9.25185e-06	TRUE	19.6869
GCST90277253	osteonecrosis	rs11982486	C	T	C	T	0.0893504	0.00138456	0.240523	0.243207	0.973926	0.0423606	0.0195164	4.76639e-06	TRUE	20.9601
GCST90277253	osteonecrosis	rs12366015	G	A	G	A	-0.088126	0.026422	0.716811	0.721487	0.513499	0.0404379	0.0186203	2.25291e-06	TRUE	22.3993
GCST90277253	osteonecrosis	rs12477218	G	A	G	A	0.0747848	0.0495632	0.492204	0.483361	0.17078	0.0361854	0.0168687	9.41081e-06	TRUE	19.6546
GCST90277253	osteonecrosis	rs1260326	C	T	C	T	-0.0994691	-0.0456507	0.650878	0.650182	0.230463	0.0380687	0.0175128	1.40033e-08	TRUE	32.2601
GCST90277253	osteonecrosis	rs12927793	A	G	A	G	-0.0791556	0.0230851	0.529955	0.526521	0.524326	0.0362579	0.0166825	2.12757e-06	TRUE	22.5134
GCST90277253	osteonecrosis	rs1346910	T	C	T	C	-0.102509	-0.040117	0.822875	0.825359	0.398747	0.0475397	0.0220678	3.45644e-06	TRUE	21.5777
GCST90277253	osteonecrosis	rs187429064	G	A	G	A	-0.231992	-0.0994464	0.0535314	0.0509425	0.233786	0.0835219	0.0379485	1.02441e-09	TRUE	37.3729
GCST90277253	osteonecrosis	rs1917921	T	A	T	A	-0.0852207	0.0609178	0.266854	0.259731	0.141552	0.0414397	0.0191723	8.91196e-06	TRUE	19.7579
GCST90277253	osteonecrosis	rs2236124	C	T	C	T	0.127704	0.0187837	0.146373	0.145785	0.713707	0.0511983	0.0234895	5.60185e-08	TRUE	29.5571
GCST90277253	osteonecrosis	rs2462627	A	G	A	G	-0.0882764	0.0288962	0.767744	0.778163	0.506866	0.0435364	0.0199015	9.30921e-06	TRUE	19.6751
GCST90277253	osteonecrosis	rs28505920	A	T	A	T	0.123282	0.011832	0.171403	0.172393	0.806575	0.0483242	0.0223476	3.57529e-08	TRUE	30.4325
GCST90277253	osteonecrosis	rs293566	C	T	C	T	-0.0853302	0.00908419	0.46685	0.467079	0.802544	0.0363286	0.0170331	5.57726e-07	TRUE	25.0968
GCST90277253	osteonecrosis	rs2945048	A	T	A	T	0.0875568	0.0243404	0.240793	0.2387	0.565906	0.0423981	0.0194908	7.15833e-06	TRUE	20.18
GCST90277253	osteonecrosis	rs364585	G	A	G	A	-0.263295	0.00833491	0.66136	0.6577	0.826384	0.0379996	0.0174402	1.01838e-50	TRUE	227.92
GCST90277253	osteonecrosis	rs4704352	A	G	A	G	0.0886995	0.0688101	0.772668	0.776313	0.112767	0.0433893	0.0199419	8.79516e-06	TRUE	19.7838
GCST90277253	osteonecrosis	rs56143221	A	G	A	G	-0.111051	-0.100415	0.144171	0.150576	0.0483114	0.0508529	0.0241011	4.13736e-06	TRUE	21.231
GCST90277253	osteonecrosis	rs56406916	A	G	A	G	0.172956	-0.0776354	0.0570568	0.0592464	0.311384	0.0766904	0.0374594	3.95562e-06	TRUE	21.3182
GCST90277253	osteonecrosis	rs5767288	A	G	A	G	-0.113343	-0.00483818	0.190342	0.187942	0.916979	0.0464138	0.021519	1.42463e-07	TRUE	27.7425
GCST90277253	osteonecrosis	rs58489806	T	C	T	C	-0.178451	0.0246973	0.0756567	0.081076	0.711805	0.066852	0.0316157	1.71616e-08	TRUE	31.859
GCST90277253	osteonecrosis	rs6535831	T	G	T	G	0.114287	0.0281325	0.860853	0.858611	0.58926	0.052106	0.0243928	2.84759e-06	TRUE	21.9518
GCST90277253	osteonecrosis	rs7157785	T	G	T	G	0.147618	-0.0121923	0.125459	0.13437	0.818665	0.0531805	0.0252287	5.09709e-09	TRUE	34.2365
GCST90277253	osteonecrosis	rs78573518	G	A	G	A	-0.478565	0.124677	0.00678459	0.00655637	0.581219	0.226026	0.108168	9.81696e-06	TRUE	19.5742
GCST90277253	osteonecrosis	rs865934	G	T	G	T	-0.282961	0.0479461	0.0178066	0.0188159	0.719792	0.133653	0.0633695	8.11412e-06	TRUE	19.9385
GCST90277254	osteonecrosis	rs10869023	T	C	T	C	0.159679	0.0748852	0.0825144	0.0857092	0.247682	0.0647797	0.0354597	6.84384e-06	TRUE	20.278
GCST90277254	osteonecrosis	rs111745969	A	G	A	G	-0.134898	0.0509234	0.134764	0.13686	0.336072	0.0529373	0.0286652	2.58703e-06	TRUE	22.1463
GCST90277254	osteonecrosis	rs111984437	T	C	T	C	-0.425483	-0.103679	0.013014	0.0136448	0.515143	0.159298	0.0948587	7.42849e-06	TRUE	20.1192
GCST90277254	osteonecrosis	rs114316759	A	G	A	G	-0.198476	0.0979687	0.0593866	0.0521079	0.244565	0.0841908	0.0446252	8.85018e-06	TRUE	19.7813
GCST90277254	osteonecrosis	rs115833524	T	C	T	C	0.23105	-0.115813	0.0418265	0.0425695	0.200686	0.0905074	0.049361	2.91883e-06	TRUE	21.9101
GCST90277254	osteonecrosis	rs117064201	A	C	A	C	-0.30193	-0.114454	0.0223009	0.0233307	0.338352	0.119543	0.0674204	7.6612e-06	TRUE	20.0553
GCST90277254	osteonecrosis	rs117671667	T	C	T	C	0.267458	-0.078525	0.0341145	0.0377165	0.411834	0.0956839	0.0570589	2.82596e-06	TRUE	21.9717
GCST90277254	osteonecrosis	rs12878001	G	T	G	T	0.215989	-0.0116418	0.124065	0.13365	0.827073	0.0532912	0.0286656	5.66633e-14	TRUE	56.7729
GCST90277254	osteonecrosis	rs12974674	C	G	C	G	0.10569	0.0238619	0.24051	0.238797	0.573765	0.04242	0.0224445	2.54489e-06	TRUE	22.1742
GCST90277254	osteonecrosis	rs139456652	A	G	A	G	0.213593	-0.0468842	0.0588129	0.0593484	0.549956	0.0784244	0.0432284	8.00523e-07	TRUE	24.4138
GCST90277254	osteonecrosis	rs147060788	C	T	C	T	0.248716	-0.0169728	0.0340769	0.029552	0.875541	0.108366	0.0532558	3.07579e-06	TRUE	21.8109
GCST90277254	osteonecrosis	rs17748108	C	T	C	T	0.144551	0.0496003	0.122772	0.129804	0.361446	0.0543498	0.0301812	1.72075e-06	TRUE	22.9387
GCST90277254	osteonecrosis	rs187429064	G	A	G	A	-0.220391	-0.0994464	0.0535314	0.0509425	0.233786	0.0835219	0.0443906	7.0986e-07	TRUE	24.6494
GCST90277254	osteonecrosis	rs438568	G	A	G	A	-0.227656	0.00119065	0.665837	0.663598	0.97512	0.0381763	0.0201893	3.65655e-29	TRUE	127.15
GCST90277254	osteonecrosis	rs61751862	C	G	C	G	0.24997	0.0944641	0.0305294	0.0346447	0.344141	0.0998547	0.0539988	3.74987e-06	TRUE	21.4293
GCST90277254	osteonecrosis	rs61834063	G	A	G	A	-0.112851	0.0323704	0.209064	0.221863	0.459105	0.0437248	0.0237626	2.09673e-06	TRUE	22.554
GCST90277254	osteonecrosis	rs629047	G	A	G	A	-0.0894544	0.0171064	0.433771	0.444754	0.641283	0.0367164	0.0196544	5.43999e-06	TRUE	20.7149
GCST90277254	osteonecrosis	rs6537481	G	A	G	A	-0.113919	0.0278862	0.188945	0.186031	0.549894	0.0466389	0.0252549	6.58702e-06	TRUE	20.347
GCST90277254	osteonecrosis	rs6559102	A	G	A	G	-0.418324	0.14391	0.0131253	0.0152337	0.339768	0.150751	0.0881224	2.11953e-06	TRUE	22.5348
GCST90277254	osteonecrosis	rs79320828	A	C	A	C	0.424561	-0.252181	0.0126486	0.0138639	0.104964	0.155547	0.0949584	7.87821e-06	TRUE	19.99
GCST90277254	osteonecrosis	rs964184	C	G	C	G	-0.14003	0.0427467	0.848991	0.855284	0.405733	0.0514137	0.026711	1.64242e-07	TRUE	27.4829
GCST90277255	osteonecrosis	rs10033592	G	T	G	T	-0.0821246	0.0422482	0.655299	0.647739	0.264605	0.0378713	0.0176572	3.35918e-06	TRUE	21.6323
GCST90277255	osteonecrosis	rs10201832	T	A	T	A	0.262126	0.0861718	0.0214135	0.0214393	0.489514	0.124691	0.0584095	7.30621e-06	TRUE	20.1397
GCST90277255	osteonecrosis	rs11105228	A	G	A	G	-0.085957	0.0178397	0.337067	0.343257	0.641275	0.0382894	0.0176409	1.12504e-06	TRUE	23.7422
GCST90277255	osteonecrosis	rs11130463	C	A	C	A	0.115441	-0.0439532	0.881307	0.883311	0.434713	0.0562672	0.0258876	8.34951e-06	TRUE	19.8855
GCST90277255	osteonecrosis	rs112631157	T	C	T	C	-0.53841	-0.0194807	0.00597336	0.00686903	0.931651	0.227134	0.120018	7.36685e-06	TRUE	20.1249
GCST90277255	osteonecrosis	rs114822153	A	G	A	G	0.237444	0.0446639	0.0296179	0.0301013	0.677013	0.107225	0.0509524	3.21224e-06	TRUE	21.7167
GCST90277255	osteonecrosis	rs114910162	T	C	T	C	0.185799	-0.0325683	0.0494759	0.0454805	0.711232	0.0879745	0.0397446	2.99249e-06	TRUE	21.854
GCST90277255	osteonecrosis	rs117888980	G	T	G	T	-0.29441	-0.0463771	0.0185533	0.0173117	0.739123	0.139265	0.0636033	3.73973e-06	TRUE	21.4262
GCST90277255	osteonecrosis	rs1260326	C	T	C	T	-0.088831	-0.0456507	0.650878	0.650182	0.230463	0.0380687	0.017446	3.63576e-07	TRUE	25.9261
GCST90277255	osteonecrosis	rs12927793	A	G	A	G	-0.078516	0.0230851	0.529955	0.526521	0.524326	0.0362579	0.016616	2.34225e-06	TRUE	22.3287
GCST90277255	osteonecrosis	rs186176314	C	T	C	T	0.26929	0.228106	0.0225114	0.0208144	0.0730449	0.127252	0.057719	3.13192e-06	TRUE	21.7672
GCST90277255	osteonecrosis	rs2236124	C	T	C	T	0.148192	0.0187837	0.146373	0.145785	0.713707	0.0511983	0.0233976	2.53305e-10	TRUE	40.115
GCST90277255	osteonecrosis	rs28505920	A	T	A	T	0.101162	0.011832	0.171403	0.172393	0.806575	0.0483242	0.0222551	5.56586e-06	TRUE	20.6622
GCST90277255	osteonecrosis	rs2945048	A	T	A	T	0.0925624	0.0243404	0.240793	0.2387	0.565906	0.0423981	0.0194051	1.87822e-06	TRUE	22.7529
GCST90277255	osteonecrosis	rs364585	G	A	G	A	-0.222717	0.00833491	0.66136	0.6577	0.826384	0.0379996	0.0174419	6.10811e-37	TRUE	163.049
GCST90277255	osteonecrosis	rs3923037	C	A	C	A	-0.0770068	-0.00203965	0.392798	0.384979	0.956246	0.0371756	0.0169397	5.5542e-06	TRUE	20.6655
GCST90277255	osteonecrosis	rs56368930	C	G	C	G	0.37973	-0.0189614	0.012375	0.0125394	0.910669	0.169003	0.0826758	4.44148e-06	TRUE	21.0957
GCST90277255	osteonecrosis	rs57099041	T	C	T	C	0.15444	0.083937	0.0640638	0.0704024	0.235369	0.070735	0.0339572	5.49592e-06	TRUE	20.685
GCST90277255	osteonecrosis	rs62621917	C	T	C	T	0.568908	-0.140801	0.00485169	0.0053986	0.575477	0.251428	0.128125	9.11631e-06	TRUE	19.7159
GCST90277255	osteonecrosis	rs6977389	A	G	A	G	-0.0777708	-0.0115366	0.560349	0.565293	0.752574	0.0365952	0.0168713	4.10344e-06	TRUE	21.2489
GCST90277255	osteonecrosis	rs7123454	A	C	A	C	-0.110975	-0.0290793	0.811496	0.824204	0.540499	0.0475106	0.021605	2.86814e-07	TRUE	26.3841
GCST90277255	osteonecrosis	rs7252628	A	G	A	G	0.0841486	0.0143189	0.30308	0.292373	0.723283	0.0404404	0.0190353	9.97638e-06	TRUE	19.5422
GCST90277255	osteonecrosis	rs72941422	C	T	C	T	0.0837634	0.0389435	0.277158	0.252116	0.349785	0.0416505	0.0185687	6.55055e-06	TRUE	20.3491
GCST90277255	osteonecrosis	rs72954979	A	G	A	G	-0.20877	-0.100149	0.0338385	0.0384154	0.295901	0.0958118	0.0466583	7.77229e-06	TRUE	20.0207
GCST90277255	osteonecrosis	rs78573518	G	A	G	A	-0.500131	0.124677	0.00678459	0.00655637	0.581219	0.226026	0.107554	3.37676e-06	TRUE	21.6229
GCST90277255	osteonecrosis	rs7970512	A	C	A	C	-0.211977	-0.215361	0.0349783	0.0338256	0.0317804	0.100301	0.0478469	9.54064e-06	TRUE	19.6277
GCST90277255	osteonecrosis	rs8100204	A	G	A	G	-0.166109	-0.0570096	0.170713	0.158145	0.25472	0.0500541	0.0223854	1.29409e-13	TRUE	55.0626
GCST90277256	osteonecrosis	rs1042034	T	C	T	C	0.102639	0.0198165	0.727594	0.732244	0.628168	0.0409172	0.018599	3.53615e-08	TRUE	30.4541
GCST90277256	osteonecrosis	rs11507232	A	G	A	G	0.126578	0.0842372	0.0949966	0.0990695	0.165031	0.0606744	0.0286346	9.98829e-06	TRUE	19.5404
GCST90277256	osteonecrosis	rs116327692	T	C	T	C	0.346637	0.0327217	0.0142941	0.01605	0.822665	0.146001	0.0715174	1.27822e-06	TRUE	23.4923
GCST90277256	osteonecrosis	rs1169306	T	C	T	C	-0.0983412	0.0138275	0.359634	0.355902	0.714003	0.03773	0.0173556	1.51403e-08	TRUE	32.1064
GCST90277256	osteonecrosis	rs11713732	T	C	T	C	0.112298	0.0648727	0.160202	0.162939	0.18926	0.0494166	0.0236642	2.12008e-06	TRUE	22.5196
GCST90277256	osteonecrosis	rs117704733	T	C	T	C	0.136573	-0.106317	0.0875997	0.0830704	0.104855	0.0655568	0.0297186	4.38643e-06	TRUE	21.119
GCST90277256	osteonecrosis	rs12356523	A	G	A	G	0.0980092	-0.0922975	0.190552	0.189081	0.0458469	0.0462226	0.0210594	3.31489e-06	TRUE	21.6592
GCST90277256	osteonecrosis	rs1260326	C	T	C	T	-0.0947977	-0.0456507	0.650878	0.650182	0.230463	0.0380687	0.0174347	5.585e-08	TRUE	29.5642
GCST90277256	osteonecrosis	rs12763964	C	T	C	T	-0.131962	0.0270689	0.205697	0.194729	0.554111	0.0457546	0.0206836	1.88198e-10	TRUE	40.7048
GCST90277256	osteonecrosis	rs142985829	T	C	T	C	0.362245	0.273636	0.0121236	0.0102915	0.133864	0.182541	0.07914	4.78745e-06	TRUE	20.9514
GCST90277256	osteonecrosis	rs1572595	T	C	T	C	-0.0837854	0.0401396	0.382105	0.375904	0.284725	0.0375218	0.0172617	1.2353e-06	TRUE	23.5597
GCST90277256	osteonecrosis	rs187429064	G	A	G	A	-0.287704	-0.0994464	0.0535314	0.0509425	0.233786	0.0835219	0.037735	2.74967e-14	TRUE	58.1304
GCST90277256	osteonecrosis	rs2236124	C	T	C	T	0.169704	0.0187837	0.146373	0.145785	0.713707	0.0511983	0.0233739	4.2613e-13	TRUE	52.7135
GCST90277256	osteonecrosis	rs28505920	A	T	A	T	0.116544	0.011832	0.171403	0.172393	0.806575	0.0483242	0.0222444	1.6581e-07	TRUE	27.4498
GCST90277256	osteonecrosis	rs2945048	A	T	A	T	0.0858173	0.0243404	0.240793	0.2387	0.565906	0.0423981	0.0193952	9.79687e-06	TRUE	19.5777
GCST90277256	osteonecrosis	rs364585	G	A	G	A	-0.265158	0.00833491	0.66136	0.6577	0.826384	0.0379996	0.0173572	7.11568e-52	TRUE	233.373
GCST90277256	osteonecrosis	rs5141	C	T	C	T	-0.124841	0.00268467	0.863694	0.873796	0.960528	0.0542456	0.0245758	3.86709e-07	TRUE	25.8047
GCST90277256	osteonecrosis	rs55817533	C	A	C	A	0.130074	-0.00212149	0.115611	0.11445	0.970295	0.0569707	0.0262014	7.04643e-07	TRUE	24.6452
GCST90277256	osteonecrosis	rs5767288	A	G	A	G	-0.141379	-0.00483818	0.190342	0.187942	0.916979	0.0464138	0.0214117	4.30754e-11	TRUE	43.5981
GCST90277256	osteonecrosis	rs61836115	G	T	G	T	0.122607	0.0901251	0.10482	0.10485	0.129265	0.0594098	0.0275249	8.53971e-06	TRUE	19.8417
GCST90277256	osteonecrosis	rs6503695	C	T	C	T	0.0837721	0.0187884	0.31405	0.318669	0.62827	0.0388059	0.0179914	3.27638e-06	TRUE	21.6805
GCST90277256	osteonecrosis	rs6535831	T	G	T	G	0.120941	0.0281325	0.860853	0.858611	0.58926	0.052106	0.0242669	6.3756e-07	TRUE	24.8381
GCST90277256	osteonecrosis	rs6837202	A	G	A	G	-0.208618	-0.00130679	0.0334349	0.0341589	0.989561	0.0998789	0.0461354	6.22151e-06	TRUE	20.4473
GCST90277256	osteonecrosis	rs72999033	T	C	T	C	-0.199245	-0.0149904	0.0623971	0.0636053	0.841129	0.0747835	0.0343829	7.11969e-09	TRUE	33.5807
GCST90277256	osteonecrosis	rs7769878	G	C	G	C	0.116048	0.00150732	0.133712	0.139762	0.977265	0.0528929	0.0254472	5.18796e-06	TRUE	20.7967
GCST90277256	osteonecrosis	rs779714	T	C	T	C	0.120669	0.0105156	0.8701	0.864756	0.842484	0.0529174	0.0261567	4.03157e-06	TRUE	21.2826
GCST90277256	osteonecrosis	rs78709083	T	C	T	C	0.204114	-0.028049	0.0392165	0.041295	0.758134	0.0910881	0.0437824	3.18657e-06	TRUE	21.7343
GCST90277256	osteonecrosis	rs79098941	C	T	C	T	0.26394	-0.159084	0.0238872	0.0258162	0.162807	0.113982	0.0559069	2.3885e-06	TRUE	22.2884
GCST90277256	osteonecrosis	rs9839625	A	C	A	C	-0.0867251	0.0300792	0.260416	0.25897	0.46771	0.0414195	0.0191292	5.88161e-06	TRUE	20.554
GCST90277257	osteonecrosis	rs10812660	A	T	A	T	0.0859508	0.00377173	0.375095	0.378119	0.920266	0.0376802	0.0178831	1.56748e-06	TRUE	23.1001
GCST90277257	osteonecrosis	rs112411704	G	A	G	A	0.303163	-0.0876961	0.0175182	0.0161164	0.540344	0.143226	0.0660495	4.51145e-06	TRUE	21.0675
GCST90277257	osteonecrosis	rs114243848	C	A	C	A	-0.227789	-0.0139378	0.0423232	0.0462816	0.872029	0.0865263	0.0422417	7.16565e-08	TRUE	29.0792
GCST90277257	osteonecrosis	rs11591147	T	G	T	G	-0.213519	0.0712853	0.0332154	0.0360617	0.462545	0.0970314	0.0469534	5.51492e-06	TRUE	20.6794
GCST90277257	osteonecrosis	rs11730766	T	C	T	C	0.252852	0.0528824	0.0287398	0.0289932	0.627014	0.108826	0.0515779	9.67338e-07	TRUE	24.0329
GCST90277257	osteonecrosis	rs11781607	A	G	A	G	-0.0807375	-0.00129949	0.321845	0.312254	0.9735	0.0391195	0.0180574	7.89129e-06	TRUE	19.9913
GCST90277257	osteonecrosis	rs118068660	T	C	T	C	-0.161378	0.0586685	0.0946153	0.101476	0.32807	0.0599876	0.0282534	1.16088e-08	TRUE	32.6248
GCST90277257	osteonecrosis	rs11858279	C	T	C	T	0.0877418	-0.0332087	0.302589	0.297	0.402511	0.039669	0.0181876	1.43256e-06	TRUE	23.2735
GCST90277257	osteonecrosis	rs12366015	G	A	G	A	-0.0823684	0.026422	0.716811	0.721487	0.513499	0.0404379	0.0186254	9.91288e-06	TRUE	19.5574
GCST90277257	osteonecrosis	rs12552499	G	A	G	A	-0.188787	0.0330254	0.0474496	0.0439632	0.706929	0.0878372	0.0400685	2.50171e-06	TRUE	22.1992
GCST90277257	osteonecrosis	rs12562141	C	T	C	T	-0.139218	0.139958	0.0832304	0.0843946	0.0320199	0.0652738	0.0303353	4.5242e-06	TRUE	21.0617
GCST90277257	osteonecrosis	rs1259751	T	C	T	C	0.237617	0.191192	0.027785	0.0242232	0.103126	0.117304	0.051493	4.01722e-06	TRUE	21.2941
GCST90277257	osteonecrosis	rs1271671	A	G	A	G	0.23516	0.190629	0.0278953	0.0242208	0.104307	0.117359	0.0513246	4.69827e-06	TRUE	20.9931
GCST90277257	osteonecrosis	rs141401656	C	T	C	T	-0.302557	0.129597	0.0153839	0.013456	0.413009	0.158313	0.0684302	9.9415e-06	TRUE	19.5487
GCST90277257	osteonecrosis	rs143214193	A	G	A	G	-0.49546	0.261588	0.00764415	0.00679226	0.243201	0.22415	0.108798	5.34832e-06	TRUE	20.7384
GCST90277257	osteonecrosis	rs16963800	C	T	C	T	0.110271	0.022552	0.160235	0.157619	0.649811	0.0496713	0.0228056	1.35622e-06	TRUE	23.3797
GCST90277257	osteonecrosis	rs17702736	C	T	C	T	-0.0768175	0.0144691	0.38907	0.365687	0.701305	0.0377233	0.0172158	8.24001e-06	TRUE	19.9098
GCST90277257	osteonecrosis	rs1800961	T	C	T	C	-0.179574	-0.0294922	0.0524109	0.0454608	0.734167	0.0868472	0.037366	1.57076e-06	TRUE	23.0958
GCST90277257	osteonecrosis	rs180958041	T	C	T	C	-0.365314	0.117217	0.0124096	0.0152281	0.433749	0.149742	0.0771305	2.21711e-06	TRUE	22.4326
GCST90277257	osteonecrosis	rs182695896	C	A	C	A	0.268217	-0.0860373	0.025305	0.025774	0.456947	0.11566	0.0533247	5.02173e-07	TRUE	25.2997
GCST90277257	osteonecrosis	rs2237478	T	C	T	C	-0.0993409	-0.0116179	0.198499	0.200935	0.796668	0.0450897	0.0210886	2.51603e-06	TRUE	22.1902
GCST90277257	osteonecrosis	rs223841	G	A	G	A	-0.0981812	0.00768438	0.171801	0.168633	0.874063	0.048482	0.0221918	9.80879e-06	TRUE	19.5736
GCST90277257	osteonecrosis	rs2879630	A	G	A	G	-0.101233	-0.0156714	0.188973	0.1842	0.737057	0.0466754	0.0211857	1.80104e-06	TRUE	22.8328
GCST90277257	osteonecrosis	rs34462361	G	A	G	A	0.0853688	-0.0152999	0.255623	0.260357	0.710883	0.0412763	0.0191119	8.05389e-06	TRUE	19.9522
GCST90277257	osteonecrosis	rs429358	C	T	C	T	0.105625	-0.0632538	0.189202	0.181748	0.183183	0.0475229	0.0215085	9.26375e-07	TRUE	24.1164
GCST90277257	osteonecrosis	rs57405165	T	C	T	C	-0.106878	0.0344985	0.154935	0.163621	0.479807	0.0488224	0.0230275	3.52459e-06	TRUE	21.5419
GCST90277257	osteonecrosis	rs669552	G	A	G	A	-0.108173	0.00572728	0.156026	0.145803	0.911716	0.0516555	0.0232719	3.3989e-06	TRUE	21.606
GCST90277257	osteonecrosis	rs73005445	G	A	G	A	-0.090004	-0.021657	0.253445	0.25287	0.603425	0.0416895	0.019237	2.93914e-06	TRUE	21.8902
GCST90277257	osteonecrosis	rs75059546	A	C	A	C	-0.277693	-0.0122414	0.0200951	0.0182234	0.927371	0.134295	0.0610309	5.4502e-06	TRUE	20.7029
GCST90277257	osteonecrosis	rs75611814	C	T	C	T	0.124347	0.0149907	0.103337	0.104574	0.799859	0.0591279	0.0274126	5.82208e-06	TRUE	20.5764
GCST90277257	osteonecrosis	rs76093749	T	C	T	C	0.395144	-0.0300907	0.0100013	0.00996891	0.868778	0.182135	0.0865827	5.10466e-06	TRUE	20.828
GCST90277257	osteonecrosis	rs77645768	A	G	A	G	0.242277	0.0656394	0.0255539	0.0268391	0.562142	0.113237	0.0539359	7.16322e-06	TRUE	20.1776
GCST90277257	osteonecrosis	rs78721266	G	A	G	A	0.190781	0.0406748	0.0439974	0.0413518	0.652992	0.0904671	0.0412899	3.90383e-06	TRUE	21.3492
GCST90277257	osteonecrosis	rs7909144	G	A	G	A	0.0761083	0.0346402	0.593119	0.591122	0.345866	0.0367482	0.0169979	7.6572e-06	TRUE	20.0481
GCST90277258	osteonecrosis	rs111568723	G	A	G	A	0.259263	0.00267432	0.025886	0.0252934	0.981464	0.115106	0.0583405	8.96761e-06	TRUE	19.7488
GCST90277258	osteonecrosis	rs115473344	A	G	A	G	0.374436	0.0842201	0.0113381	0.0118403	0.618603	0.169174	0.0842182	8.89038e-06	TRUE	19.7671
GCST90277258	osteonecrosis	rs117614422	G	C	G	C	-0.173463	-0.0456384	0.0649907	0.0606702	0.557959	0.0778978	0.0378622	4.70401e-06	TRUE	20.9895
GCST90277258	osteonecrosis	rs117730598	C	T	C	T	0.238528	0.269283	0.0298946	0.0315882	0.00485836	0.0956167	0.0530026	6.90276e-06	TRUE	20.2528
GCST90277258	osteonecrosis	rs11775636	A	G	A	G	-0.122	-0.0532875	0.15754	0.152035	0.290611	0.0504243	0.0241698	4.59686e-07	TRUE	25.4785
GCST90277258	osteonecrosis	rs117905902	G	A	G	A	0.190961	0.106834	0.0481944	0.0471436	0.209206	0.0850759	0.0425214	7.21218e-06	TRUE	20.1685
GCST90277258	osteonecrosis	rs118099052	T	A	T	A	0.378683	-0.0832244	0.0146135	0.0148069	0.581413	0.150955	0.0763461	7.21727e-07	TRUE	24.6024
GCST90277258	osteonecrosis	rs1260326	C	T	C	T	-0.0993268	-0.0456507	0.650878	0.650182	0.230463	0.0380687	0.018614	9.81218e-08	TRUE	28.4743
GCST90277258	osteonecrosis	rs17033194	C	G	C	G	0.10238	0.0265029	0.213317	0.219668	0.545471	0.0438383	0.0225451	5.69383e-06	TRUE	20.6218
GCST90277258	osteonecrosis	rs180999317	A	G	A	G	-0.653502	0.133748	0.00474668	0.00644344	0.577916	0.240368	0.137471	2.03835e-06	TRUE	22.5981
GCST90277258	osteonecrosis	rs1884216	A	C	A	C	-0.0847771	0.0114731	0.622644	0.624489	0.759462	0.037471	0.0184277	4.29211e-06	TRUE	21.1648
GCST90277258	osteonecrosis	rs28689929	T	C	T	C	-0.0817784	-0.0173058	0.378205	0.381728	0.643207	0.0373599	0.0183054	8.0462e-06	TRUE	19.9581
GCST90277258	osteonecrosis	rs36094040	C	T	C	T	-0.0870531	0.0343998	0.348202	0.341165	0.369812	0.0383573	0.0189894	4.63832e-06	TRUE	21.0158
GCST90277258	osteonecrosis	rs447117	G	C	G	C	-0.082813	-0.0549998	0.650649	0.636776	0.143777	0.0376229	0.0184659	7.43175e-06	TRUE	20.112
GCST90277258	osteonecrosis	rs55857911	T	C	T	C	0.148449	-0.00323502	0.0925141	0.091479	0.959291	0.0633774	0.0320369	3.66084e-06	TRUE	21.4711
GCST90277258	osteonecrosis	rs6699688	T	C	T	C	-0.08076	0.0477292	0.563322	0.554123	0.190363	0.0364482	0.0182031	9.28565e-06	TRUE	19.6835
GCST90277258	osteonecrosis	rs72753379	T	C	T	C	0.231459	0.0432891	0.039167	0.0363073	0.65465	0.0967763	0.0477457	1.27613e-06	TRUE	23.5006
GCST90277258	osteonecrosis	rs76606887	C	T	C	T	0.218132	-0.046941	0.0353154	0.0341509	0.638105	0.0997999	0.0490042	8.67796e-06	TRUE	19.814
GCST90277258	osteonecrosis	rs78056622	G	C	G	C	0.416817	-0.131424	0.0110347	0.00999241	0.474442	0.183741	0.0916486	5.51296e-06	TRUE	20.6842
GCST90277258	osteonecrosis	rs93	C	T	C	T	0.0817178	0.0126618	0.655746	0.65409	0.739745	0.0381162	0.0184844	9.98592e-06	TRUE	19.5444
GCST90277258	osteonecrosis	rs964184	C	G	C	G	-0.18604	0.0427467	0.848991	0.855284	0.405733	0.0514137	0.0245538	4.04272e-14	TRUE	57.4084
GCST90277258	osteonecrosis	rs9796793	A	G	A	G	-0.123277	0.0676361	0.124802	0.114045	0.241627	0.0577628	0.027557	7.82371e-06	TRUE	20.0124
GCST90277259	osteonecrosis	rs1032956	C	T	C	T	0.0827601	-0.076185	0.450592	0.458878	0.0365309	0.0364353	0.0185054	7.87896e-06	TRUE	20.0007
GCST90277259	osteonecrosis	rs11182480	C	T	C	T	0.340654	-0.0819314	0.0177771	0.0184066	0.547838	0.136324	0.0712403	1.77607e-06	TRUE	22.8652
GCST90277259	osteonecrosis	rs111934503	C	T	C	T	0.669314	0.0250534	0.00456566	0.00437321	0.928535	0.279341	0.13958	1.66212e-06	TRUE	22.9939
GCST90277259	osteonecrosis	rs112122274	G	A	G	A	-0.252753	-0.115203	0.0359716	0.0308307	0.276817	0.105934	0.0527345	1.67951e-06	TRUE	22.9722
GCST90277259	osteonecrosis	rs1260326	C	T	C	T	-0.102475	-0.0456507	0.650878	0.650182	0.230463	0.0380687	0.0189096	6.20953e-08	TRUE	29.3678
GCST90277259	osteonecrosis	rs140314539	A	G	A	G	0.308404	-0.0944962	0.0213776	0.0269488	0.401001	0.112517	0.0638144	1.37753e-06	TRUE	23.3562
GCST90277259	osteonecrosis	rs144838649	T	C	T	C	-0.58031	0.603279	0.00471305	0.00465688	0.0210145	0.261418	0.125006	3.5158e-06	TRUE	21.5506
GCST90277259	osteonecrosis	rs148163011	G	C	G	C	-0.281341	0.209706	0.0241916	0.02452	0.0742438	0.117475	0.0600208	2.82505e-06	TRUE	21.9716
GCST90277259	osteonecrosis	rs149992851	G	A	G	A	0.292679	0.0341433	0.0198046	0.0203202	0.789776	0.128069	0.065381	7.71728e-06	TRUE	20.0392
GCST90277259	osteonecrosis	rs17145750	T	C	T	C	-0.133888	0.0200579	0.140658	0.148404	0.693611	0.0509137	0.0261469	3.13516e-07	TRUE	26.2206
GCST90277259	osteonecrosis	rs2004776	T	C	T	C	-0.107535	0.0343358	0.196464	0.190952	0.455822	0.0460423	0.0229444	2.83384e-06	TRUE	21.9658
GCST90277259	osteonecrosis	rs2868424	A	T	A	T	0.111129	-0.0391757	0.164588	0.167216	0.422354	0.0488267	0.0249354	8.46549e-06	TRUE	19.862
GCST90277259	osteonecrosis	rs34606692	T	C	T	C	-0.113829	0.020192	0.19634	0.199969	0.655686	0.0452861	0.0229667	7.37751e-07	TRUE	24.5645
GCST90277259	osteonecrosis	rs34792804	G	T	G	T	-0.173241	-0.114532	0.0596433	0.0661974	0.12141	0.0739447	0.0389231	8.69799e-06	TRUE	19.8101
GCST90277259	osteonecrosis	rs35986054	C	T	C	T	0.106823	0.0158114	0.196235	0.203641	0.725112	0.0449653	0.0232206	4.29974e-06	TRUE	21.1633
GCST90277259	osteonecrosis	rs4262724	A	C	A	C	0.0917305	0.0320868	0.717403	0.715869	0.424297	0.0401593	0.0203203	6.46359e-06	TRUE	20.3783
GCST90277259	osteonecrosis	rs4806901	C	T	C	T	0.121442	-0.0551109	0.150519	0.151765	0.276277	0.0506199	0.0263643	4.18415e-06	TRUE	21.218
GCST90277259	osteonecrosis	rs57747810	A	C	A	C	-0.40422	0.180581	0.0117031	0.0101598	0.321807	0.182267	0.0843771	1.7001e-06	TRUE	22.9502
GCST90277259	osteonecrosis	rs6687291	A	G	A	G	0.0981228	0.0431172	0.319911	0.327788	0.2651	0.0386903	0.0198149	7.53832e-07	TRUE	24.522
GCST90277259	osteonecrosis	rs6810359	T	G	T	G	-0.192355	0.0419209	0.0528312	0.0549154	0.600694	0.080093	0.0414853	3.61236e-06	TRUE	21.499
GCST90277259	osteonecrosis	rs7165355	C	G	C	G	-0.107268	-0.0552768	0.19247	0.196991	0.225584	0.045615	0.0232193	3.91768e-06	TRUE	21.3423
GCST90277259	osteonecrosis	rs7254036	T	C	T	C	0.0819962	-0.0242277	0.531574	0.529563	0.504735	0.0363202	0.0182332	7.01179e-06	TRUE	20.2237
GCST90277259	osteonecrosis	rs7569544	A	C	A	C	-0.0913086	-0.0115408	0.264661	0.261629	0.778658	0.0410605	0.0206177	9.64333e-06	TRUE	19.613
GCST90277259	osteonecrosis	rs758398	T	C	T	C	-0.116161	-0.0334396	0.182989	0.172975	0.484946	0.0478823	0.0234432	7.41846e-07	TRUE	24.552
GCST90277259	osteonecrosis	rs76587848	T	G	T	G	0.178121	0.0593818	0.0580198	0.0640321	0.428348	0.074975	0.0401649	9.36073e-06	TRUE	19.6669
GCST90277259	osteonecrosis	rs78504564	T	C	T	C	-0.630151	-0.0164787	0.00491725	0.00611542	0.944501	0.236717	0.133693	2.48848e-06	TRUE	22.2163
GCST90277259	osteonecrosis	rs964184	C	G	C	G	-0.224813	0.0427467	0.848991	0.855284	0.405733	0.0514137	0.0247993	1.64373e-19	TRUE	82.1796
GCST90277260	osteonecrosis	rs10022344	T	C	T	C	0.105672	-0.0122294	0.180771	0.191391	0.792339	0.0464514	0.0237049	8.40957e-06	TRUE	19.8721
GCST90277260	osteonecrosis	rs10502551	G	C	G	C	-0.212813	-0.0158826	0.0508576	0.0507612	0.846864	0.0822415	0.0415968	3.21357e-07	TRUE	26.1744
GCST90277260	osteonecrosis	rs111750990	C	A	C	A	-0.214278	-0.0347562	0.0413621	0.0403303	0.706828	0.0924075	0.0455897	2.65328e-06	TRUE	22.0913
GCST90277260	osteonecrosis	rs11182480	C	T	C	T	0.345205	-0.0819314	0.0177771	0.0184066	0.547838	0.136324	0.069573	7.1595e-07	TRUE	24.6191
GCST90277260	osteonecrosis	rs112122274	G	A	G	A	-0.259929	-0.115203	0.0359716	0.0308307	0.276817	0.105934	0.0525045	7.57659e-07	TRUE	24.5085
GCST90277260	osteonecrosis	rs117771237	A	C	A	C	0.383805	0.295899	0.0118126	0.0108605	0.0935621	0.176456	0.0853419	7.01652e-06	TRUE	20.2254
GCST90277260	osteonecrosis	rs11778314	T	C	T	C	-0.113375	-0.0558608	0.15754	0.151915	0.268048	0.0504355	0.0242701	3.05366e-06	TRUE	21.8218
GCST90277260	osteonecrosis	rs12050879	A	G	A	G	-0.277766	0.0309946	0.0208889	0.022275	0.801065	0.123009	0.0621538	7.99098e-06	TRUE	19.9721
GCST90277260	osteonecrosis	rs1260326	C	T	C	T	-0.11192	-0.0456507	0.650878	0.650182	0.230463	0.0380687	0.0186705	2.15261e-09	TRUE	35.9338
GCST90277260	osteonecrosis	rs140283718	A	T	A	T	-0.265886	-0.157066	0.0256515	0.0249964	0.181037	0.117426	0.0571052	3.28899e-06	TRUE	21.679
GCST90277260	osteonecrosis	rs143808674	G	A	G	A	-0.186449	-0.0526332	0.048035	0.0437193	0.553616	0.088855	0.0419048	8.76095e-06	TRUE	19.7967
GCST90277260	osteonecrosis	rs147782497	A	C	A	C	0.267025	-0.121722	0.0242209	0.0219443	0.340345	0.127661	0.0601294	9.11019e-06	TRUE	19.7211
GCST90277260	osteonecrosis	rs2182380	G	A	G	A	0.260746	-0.0905967	0.03059	0.0300172	0.393994	0.106285	0.0543597	1.64945e-06	TRUE	23.0081
GCST90277260	osteonecrosis	rs2524075	T	C	T	C	-0.107183	0.0846491	0.208006	0.214533	0.0547054	0.0440602	0.0218188	9.21967e-07	TRUE	24.1318
GCST90277260	osteonecrosis	rs35162925	CA	C	CA	C	-0.284914	0.145741	0.0226765	0.0201817	0.250876	0.126927	0.061053	3.12274e-06	TRUE	21.7778
GCST90277260	osteonecrosis	rs3829088	C	T	C	T	0.101769	-0.099464	0.202568	0.207693	0.0259239	0.0446557	0.022403	5.65484e-06	TRUE	20.6357
GCST90277260	osteonecrosis	rs4419068	A	G	A	G	-0.0931352	-0.0183299	0.236855	0.232159	0.668504	0.0428067	0.0210569	9.89051e-06	TRUE	19.5632
GCST90277260	osteonecrosis	rs77134026	A	G	A	G	0.257957	0.107331	0.0306174	0.0319986	0.306125	0.104878	0.055336	3.20162e-06	TRUE	21.731
GCST90277260	osteonecrosis	rs78263224	C	T	C	T	0.205521	0.0252749	0.0434622	0.0408115	0.783798	0.0921189	0.0458816	7.61332e-06	TRUE	20.0648
GCST90277260	osteonecrosis	rs7955732	T	G	T	G	-0.0886008	0.0493595	0.422862	0.416994	0.178753	0.0367093	0.0182566	1.24412e-06	TRUE	23.5524
GCST90277260	osteonecrosis	rs908150	C	T	C	T	0.0807078	0.00316603	0.428483	0.419027	0.93126	0.0367035	0.0182166	9.56121e-06	TRUE	19.6289
GCST90277260	osteonecrosis	rs964184	C	G	C	G	-0.163958	0.0427467	0.848991	0.855284	0.405733	0.0514137	0.0246535	3.16883e-11	TRUE	44.2291
GCST90277261	osteonecrosis	rs10169217	G	A	G	A	-0.0982652	-0.00346885	0.676036	0.674309	0.928645	0.0387365	0.0182234	7.18195e-08	TRUE	29.0764
GCST90277261	osteonecrosis	rs1060743	G	A	G	A	-0.0834703	-0.00285682	0.291405	0.296692	0.942688	0.0397379	0.0187728	8.8641e-06	TRUE	19.77
GCST90277261	osteonecrosis	rs116011373	A	G	A	G	-0.186075	-0.0742451	0.0487529	0.0490579	0.376223	0.0839043	0.0398387	3.0554e-06	TRUE	21.8155
GCST90277261	osteonecrosis	rs116796527	T	C	T	C	-0.337288	-0.0360519	0.0143341	0.0153258	0.807918	0.148293	0.0717999	2.68077e-06	TRUE	22.0675
GCST90277261	osteonecrosis	rs12365864	G	A	G	A	0.104994	0.0336787	0.166329	0.15908	0.495442	0.0494055	0.0230951	5.5525e-06	TRUE	20.6676
GCST90277261	osteonecrosis	rs1260326	C	T	C	T	-0.122667	-0.0456507	0.650878	0.650182	0.230463	0.0380687	0.0177922	5.87541e-12	TRUE	47.5331
GCST90277261	osteonecrosis	rs137871178	C	T	C	T	0.299295	-0.178259	0.0173158	0.0130368	0.269744	0.161517	0.0671464	8.42233e-06	TRUE	19.868
GCST90277261	osteonecrosis	rs139500046	C	A	C	A	-0.392874	-0.0900389	0.011246	0.0126735	0.576877	0.161374	0.0806545	1.13365e-06	TRUE	23.7274
GCST90277261	osteonecrosis	rs147782497	A	C	A	C	0.258536	-0.121722	0.0242209	0.0219443	0.340345	0.127661	0.0564599	4.74776e-06	TRUE	20.9682
GCST90277261	osteonecrosis	rs157582	T	C	T	C	0.0943821	-0.0494931	0.223336	0.230526	0.252286	0.0432324	0.0205469	4.43342e-06	TRUE	21.1002
GCST90277261	osteonecrosis	rs17596144	T	C	T	C	0.130967	0.0406748	0.151717	0.146287	0.4248	0.0509631	0.0238742	4.25945e-08	TRUE	30.093
GCST90277261	osteonecrosis	rs268	G	A	G	A	0.281466	-0.00772035	0.0226757	0.0226624	0.949039	0.120794	0.0580317	1.25965e-06	TRUE	23.5245
GCST90277261	osteonecrosis	rs2954021	G	A	G	A	-0.0758322	0.0152424	0.53836	0.53519	0.673794	0.0362098	0.0170724	9.05253e-06	TRUE	19.7296
GCST90277261	osteonecrosis	rs35332062	A	G	A	G	-0.143787	-0.00817935	0.121986	0.129041	0.879302	0.053863	0.025949	3.11246e-08	TRUE	30.7042
GCST90277261	osteonecrosis	rs36094040	C	T	C	T	-0.0828741	0.0343998	0.348202	0.341165	0.369812	0.0383573	0.0181348	4.95843e-06	TRUE	20.8839
GCST90277261	osteonecrosis	rs3770813	T	G	T	G	-0.24588	-0.0440209	0.0277123	0.0259627	0.701194	0.114724	0.052062	2.36931e-06	TRUE	22.3051
GCST90277261	osteonecrosis	rs62046303	C	T	C	T	0.32498	-0.110876	0.0174476	0.0170086	0.428645	0.140082	0.0702539	3.79633e-06	TRUE	21.398
GCST90277261	osteonecrosis	rs62291573	C	T	C	T	0.106679	-0.087406	0.214362	0.210226	0.050919	0.0447739	0.0214718	6.90896e-07	TRUE	24.6843
GCST90277261	osteonecrosis	rs673548	A	G	A	G	-0.10387	-0.0248305	0.272537	0.267466	0.54428	0.0409505	0.0190302	4.96797e-08	TRUE	29.7916
GCST90277261	osteonecrosis	rs76950187	G	A	G	A	0.159728	0.0359286	0.0744995	0.0776834	0.597475	0.068042	0.0325695	9.58486e-07	TRUE	24.0514
GCST90277261	osteonecrosis	rs7782961	T	A	T	A	0.0946344	0.0208442	0.231896	0.22519	0.629992	0.0432688	0.0203859	3.50905e-06	TRUE	21.5496
GCST90277261	osteonecrosis	rs964184	C	G	C	G	-0.263829	0.0427467	0.848991	0.855284	0.405733	0.0514137	0.0234323	3.74031e-29	TRUE	126.77
GCST90277261	osteonecrosis	rs9865586	G	A	G	A	-0.106769	-0.0330927	0.16497	0.161883	0.501936	0.0492855	0.0225922	2.33403e-06	TRUE	22.3343
GCST90277262	osteonecrosis	rs1042034	T	C	T	C	0.0933662	0.0198165	0.727594	0.732244	0.628168	0.0409172	0.0194673	1.64957e-06	TRUE	23.0021
GCST90277262	osteonecrosis	rs10773708	A	G	A	G	-0.0871411	0.0378756	0.682589	0.67707	0.327642	0.0386931	0.0188187	3.71447e-06	TRUE	21.4421
GCST90277262	osteonecrosis	rs114444157	C	T	C	T	0.149373	-0.0661789	0.077593	0.0732354	0.35043	0.070874	0.0332669	7.23366e-06	TRUE	20.1613
GCST90277262	osteonecrosis	rs116011373	A	G	A	G	-0.182497	-0.0742451	0.0487529	0.0490579	0.376223	0.0839043	0.0406825	7.37772e-06	TRUE	20.1232
GCST90277262	osteonecrosis	rs11668758	T	C	T	C	0.0962473	0.0486808	0.306566	0.30747	0.216627	0.0394002	0.0190611	4.54358e-07	TRUE	25.4965
GCST90277262	osteonecrosis	rs11670344	C	A	C	A	0.0872642	0.0214779	0.27776	0.281158	0.594439	0.0403404	0.0191435	5.23989e-06	TRUE	20.7792
GCST90277262	osteonecrosis	rs11684166	A	G	A	G	0.106307	-0.051003	0.176517	0.177628	0.281586	0.047367	0.0228942	3.4906e-06	TRUE	21.5612
GCST90277262	osteonecrosis	rs117416257	T	C	T	C	-0.604472	0.115698	0.00456826	0.00592631	0.630511	0.240532	0.130717	3.83007e-06	TRUE	21.384
GCST90277262	osteonecrosis	rs1233660	A	T	A	T	-0.0976838	-0.0541911	0.220513	0.212214	0.220749	0.0442543	0.0208965	3.00094e-06	TRUE	21.8523
GCST90277262	osteonecrosis	rs12365864	G	A	G	A	0.123537	0.0336787	0.166329	0.15908	0.495442	0.0494055	0.0235387	1.58149e-07	TRUE	27.5441
GCST90277262	osteonecrosis	rs1260326	C	T	C	T	-0.128985	-0.0456507	0.650878	0.650182	0.230463	0.0380687	0.0180533	9.97682e-13	TRUE	51.0464
GCST90277262	osteonecrosis	rs13240065	A	G	A	G	-0.172297	-0.00997036	0.122045	0.129149	0.853157	0.0538672	0.0265336	8.97975e-11	TRUE	42.1661
GCST90277262	osteonecrosis	rs138578034	T	G	T	G	-0.689383	-0.214037	0.00322044	0.00431457	0.456096	0.287186	0.154092	7.8045e-06	TRUE	20.0152
GCST90277262	osteonecrosis	rs141116593	G	C	G	C	0.155326	-0.101076	0.0740121	0.0697635	0.159537	0.0718566	0.0331375	2.82126e-06	TRUE	21.9709
GCST90277262	osteonecrosis	rs142868058	T	C	T	C	-0.559152	0.189359	0.0050215	0.00533651	0.453587	0.252665	0.125458	8.45138e-06	TRUE	19.8638
GCST90277262	osteonecrosis	rs157582	T	C	T	C	0.117905	-0.0494931	0.223336	0.230526	0.252286	0.0432324	0.0208635	1.65714e-08	TRUE	31.9367
GCST90277262	osteonecrosis	rs17007519	T	C	T	C	-0.301082	-0.156037	0.0218632	0.0188931	0.247402	0.1349	0.0603587	6.23764e-07	TRUE	24.8823
GCST90277262	osteonecrosis	rs181215046	G	T	G	T	-0.476547	-0.0242734	0.0074698	0.00415135	0.93235	0.285946	0.104608	5.31634e-06	TRUE	20.753
GCST90277262	osteonecrosis	rs2352723	C	T	C	T	-0.112348	-0.0595196	0.76854	0.765304	0.164239	0.0427904	0.0203979	3.76323e-08	TRUE	30.3361
GCST90277262	osteonecrosis	rs268	G	A	G	A	0.336	-0.00772035	0.0226757	0.0226624	0.949039	0.120794	0.0582284	8.25719e-09	TRUE	33.2973
GCST90277262	osteonecrosis	rs34621709	A	C	A	C	0.111622	0.0376288	0.18474	0.173637	0.429898	0.0476696	0.0223983	6.39797e-07	TRUE	24.8353
GCST90277262	osteonecrosis	rs4608457	T	C	T	C	-0.199572	-0.051908	0.0452902	0.0420146	0.569422	0.0912422	0.0417726	1.80899e-06	TRUE	22.8253
GCST90277262	osteonecrosis	rs4691907	T	G	T	G	0.0782841	-0.0439799	0.531727	0.534384	0.226445	0.03636	0.0174753	7.59629e-06	TRUE	20.0677
GCST90277262	osteonecrosis	rs55788915	A	C	A	C	-0.251482	0.107956	0.0310445	0.0330029	0.288392	0.101687	0.0527715	1.92284e-06	TRUE	22.7099
GCST90277262	osteonecrosis	rs57500102	A	G	A	G	-0.498744	0.0207651	0.00730636	0.00778212	0.92144	0.210557	0.110988	7.12182e-06	TRUE	20.1931
GCST90277262	osteonecrosis	rs62291573	C	T	C	T	0.100201	-0.087406	0.214362	0.210226	0.050919	0.0447739	0.021883	4.75379e-06	TRUE	20.9667
GCST90277262	osteonecrosis	rs7239207	C	T	C	T	-0.0861675	0.055518	0.694138	0.684055	0.155071	0.0390464	0.0188601	4.99059e-06	TRUE	20.8737
GCST90277262	osteonecrosis	rs72694990	A	G	A	G	-0.120548	-0.0282264	0.128652	0.133345	0.598978	0.0536755	0.026121	4.00147e-06	TRUE	21.2981
GCST90277262	osteonecrosis	rs72836628	T	C	T	C	-0.0902347	0.0410068	0.296584	0.290284	0.303764	0.0398746	0.0190111	2.11291e-06	TRUE	22.5285
GCST90277262	osteonecrosis	rs75008187	A	G	A	G	0.128795	-0.00919764	0.127817	0.131679	0.864776	0.0540093	0.0262843	9.79924e-07	TRUE	24.0107
GCST90277262	osteonecrosis	rs75082203	A	G	A	G	0.349384	0.409257	0.012891	0.0117981	0.0144334	0.167297	0.0783713	8.40135e-06	TRUE	19.8743
GCST90277262	osteonecrosis	rs75596627	A	G	A	G	0.127897	-0.0433222	0.113988	0.109409	0.456314	0.058156	0.0278959	4.62349e-06	TRUE	21.0204
GCST90277262	osteonecrosis	rs7745829	G	A	G	A	-0.11216	-0.00180896	0.146771	0.141542	0.9722	0.0519077	0.0246928	5.66411e-06	TRUE	20.6317
GCST90277262	osteonecrosis	rs7782961	T	A	T	A	0.0917802	0.0208442	0.231896	0.22519	0.629992	0.0432688	0.0207562	9.93546e-06	TRUE	19.5525
GCST90277262	osteonecrosis	rs964184	C	G	C	G	-0.291138	0.0427467	0.848991	0.855284	0.405733	0.0514137	0.0237376	3.25964e-34	TRUE	150.426
GCST90277262	osteonecrosis	rs9973939	G	A	G	A	-0.0819088	-0.00489607	0.660192	0.652909	0.89751	0.0380107	0.0183589	8.26465e-06	TRUE	19.9053
GCST90277263	osteonecrosis	rs10749053	C	T	C	T	-0.142176	0.0119405	0.873622	0.870744	0.825371	0.0541171	0.0275643	2.56665e-07	TRUE	26.6047
GCST90277263	osteonecrosis	rs112075774	A	G	A	G	-0.16475	0.0734572	0.0769663	0.0711342	0.301685	0.0711226	0.0339068	1.20665e-06	TRUE	23.609
GCST90277263	osteonecrosis	rs112374014	A	G	A	G	0.318177	0.0295644	0.0160751	0.014546	0.84739	0.153622	0.070907	7.33177e-06	TRUE	20.1354
GCST90277263	osteonecrosis	rs114441702	G	A	G	A	-0.257374	-0.175436	0.0265166	0.023569	0.142071	0.119496	0.0560813	4.52353e-06	TRUE	21.0617
GCST90277263	osteonecrosis	rs116011373	A	G	A	G	-0.191003	-0.0742451	0.0487529	0.0490579	0.376223	0.0839043	0.040892	3.05596e-06	TRUE	21.8174
GCST90277263	osteonecrosis	rs117518401	T	C	T	C	0.112031	0.0505146	0.173246	0.183897	0.279992	0.0467581	0.0232496	1.4773e-06	TRUE	23.2191
GCST90277263	osteonecrosis	rs12463051	A	G	A	G	0.086002	0.00689899	0.353055	0.344714	0.856387	0.0381211	0.0189208	5.57811e-06	TRUE	20.6604
GCST90277263	osteonecrosis	rs1260326	C	T	C	T	-0.0897506	-0.0456507	0.650878	0.650182	0.230463	0.0380687	0.0182396	8.82754e-07	TRUE	24.2127
GCST90277263	osteonecrosis	rs13237829	A	G	A	G	-0.080769	0.0188375	0.502752	0.505443	0.603151	0.0362346	0.0172855	3.03279e-06	TRUE	21.8336
GCST90277263	osteonecrosis	rs13399812	A	G	A	G	0.489709	0.120018	0.00795465	0.00712349	0.583703	0.219017	0.0959949	3.45634e-07	TRUE	26.0243
GCST90277263	osteonecrosis	rs141217537	C	T	C	T	0.219238	-0.0237095	0.0325261	0.0326439	0.817797	0.102915	0.0486132	6.59288e-06	TRUE	20.3387
GCST90277263	osteonecrosis	rs151145497	G	C	G	C	0.185568	-0.0189187	0.0457739	0.0468639	0.824094	0.0851111	0.041073	6.35263e-06	TRUE	20.4124
GCST90277263	osteonecrosis	rs180761622	T	C	T	C	0.235098	-0.0850539	0.0331424	0.0359694	0.383935	0.0976881	0.0491201	1.73491e-06	TRUE	22.9076
GCST90277263	osteonecrosis	rs268	G	A	G	A	0.280588	-0.00772035	0.0226757	0.0226624	0.949039	0.120794	0.0594344	2.39475e-06	TRUE	22.2876
GCST90277263	osteonecrosis	rs4608457	T	C	T	C	-0.192892	-0.051908	0.0452902	0.0420146	0.569422	0.0912422	0.0427464	6.51396e-06	TRUE	20.3624
GCST90277263	osteonecrosis	rs55865364	G	A	G	A	0.231342	0.0192845	0.0317546	0.0305477	0.853915	0.104736	0.0502493	4.22092e-06	TRUE	21.1958
GCST90277263	osteonecrosis	rs61950149	C	T	C	T	0.100809	-0.048414	0.184527	0.17422	0.315216	0.0482049	0.0225585	7.99211e-06	TRUE	19.97
GCST90277263	osteonecrosis	rs6583035	C	T	C	T	-0.111585	-0.0257878	0.161946	0.161125	0.601772	0.0494157	0.0236652	2.4618e-06	TRUE	22.2327
GCST90277263	osteonecrosis	rs6958772	C	G	C	G	0.0955653	-0.0453044	0.24412	0.243601	0.282739	0.0421755	0.0201958	2.26779e-06	TRUE	22.3912
GCST90277263	osteonecrosis	rs75224949	T	C	T	C	-0.188918	0.0571418	0.0493382	0.05073	0.496954	0.0841198	0.0420842	7.27079e-06	TRUE	20.1516
GCST90277263	osteonecrosis	rs77442856	A	G	A	G	-0.123316	-0.132993	0.122288	0.121225	0.0179808	0.0562099	0.0267831	4.21362e-06	TRUE	21.1991
GCST90277263	osteonecrosis	rs964184	C	G	C	G	-0.170501	0.0427467	0.848991	0.855284	0.405733	0.0514137	0.0240304	1.42754e-12	TRUE	50.3422
GCST90277264	osteonecrosis	rs11051913	C	T	C	T	-0.0878564	0.0275565	0.249964	0.234912	0.519803	0.0428129	0.0194389	6.29002e-06	TRUE	20.4269
GCST90277264	osteonecrosis	rs117001547	G	C	G	C	0.277099	-0.116442	0.0197323	0.0241526	0.328731	0.119223	0.0621397	8.34326e-06	TRUE	19.8853
GCST90277264	osteonecrosis	rs117646116	T	C	T	C	0.160571	0.0319555	0.0576132	0.0600275	0.675717	0.0763913	0.0360597	8.59086e-06	TRUE	19.8285
GCST90277264	osteonecrosis	rs12116819	A	G	A	G	-0.246434	-0.382045	0.0295511	0.0324701	0.000897884	0.115049	0.0507769	1.23936e-06	TRUE	23.5542
GCST90277264	osteonecrosis	rs1260326	C	T	C	T	-0.0990041	-0.0456507	0.650878	0.650182	0.230463	0.0380687	0.0174883	1.56e-08	TRUE	32.0488
GCST90277264	osteonecrosis	rs12926135	A	C	A	C	-0.0800764	0.0769909	0.377075	0.384541	0.0394648	0.0373868	0.0180332	9.10501e-06	TRUE	19.718
GCST90277264	osteonecrosis	rs148313235	G	T	G	T	-0.344627	0.202115	0.0168197	0.0149495	0.17644	0.149516	0.0673267	3.1552e-07	TRUE	26.2014
GCST90277264	osteonecrosis	rs149105878	C	A	C	A	-0.732858	-0.365396	0.00308201	0.00204621	0.365437	0.403729	0.163108	7.11742e-06	TRUE	20.1878
GCST90277264	osteonecrosis	rs17029364	G	A	G	A	-0.0974253	0.0296524	0.189268	0.188526	0.522776	0.0463992	0.0216166	6.68014e-06	TRUE	20.3128
GCST90277264	osteonecrosis	rs17477122	G	A	G	A	-0.110303	0.0734412	0.141961	0.138112	0.161224	0.0524218	0.0240932	4.77068e-06	TRUE	20.9597
GCST90277264	osteonecrosis	rs181353915	G	A	G	A	0.289755	0.101476	0.0165027	0.0202511	0.439964	0.131402	0.0653809	9.4803e-06	TRUE	19.6408
GCST90277264	osteonecrosis	rs191695863	A	C	A	C	-0.545615	0.542878	0.00567345	0.0053223	0.0402133	0.264619	0.11875	4.40531e-06	TRUE	21.1108
GCST90277264	osteonecrosis	rs2691773	T	C	T	C	0.0749848	0.0486161	0.555892	0.552093	0.181151	0.0363561	0.016792	8.10082e-06	TRUE	19.9408
GCST90277264	osteonecrosis	rs2714309	A	G	A	G	0.0797193	0.00476408	0.391311	0.389491	0.897718	0.0370618	0.0172119	3.68826e-06	TRUE	21.4521
GCST90277264	osteonecrosis	rs34782816	T	C	T	C	-0.0941022	-0.031323	0.202884	0.200437	0.488385	0.045207	0.0207164	5.64929e-06	TRUE	20.6334
GCST90277264	osteonecrosis	rs4955144	A	C	A	C	0.0824646	0.0267906	0.707585	0.703988	0.499245	0.03965	0.0181919	5.90617e-06	TRUE	20.5484
GCST90277264	osteonecrosis	rs571344	C	T	C	T	0.0817571	0.0243482	0.629991	0.63168	0.521106	0.0379466	0.0177607	4.22844e-06	TRUE	21.19
GCST90277264	osteonecrosis	rs62067063	C	T	C	T	0.0858114	-0.048246	0.580293	0.572592	0.188444	0.0366835	0.0178219	1.50132e-06	TRUE	23.1837
GCST90277264	osteonecrosis	rs62231613	A	G	A	G	-0.442043	0.415406	0.00872667	0.00897551	0.0347072	0.196711	0.0931244	2.10498e-06	TRUE	22.5321
GCST90277264	osteonecrosis	rs7168957	T	C	T	C	-0.168517	-0.0284871	0.936712	0.942012	0.713699	0.0776444	0.0342785	9.01981e-07	TRUE	24.1682
GCST90277264	osteonecrosis	rs73200277	T	C	T	C	0.284239	0.0121236	0.0216957	0.0207066	0.925272	0.129256	0.0589515	1.45421e-06	TRUE	23.2476
GCST90277264	osteonecrosis	rs73693512	A	G	A	G	0.23766	-0.0753113	0.0263528	0.0280417	0.491524	0.109482	0.0528433	6.96986e-06	TRUE	20.227
GCST90277264	osteonecrosis	rs7529794	T	G	T	G	0.134247	0.0468483	0.249805	0.23827	0.271865	0.0426367	0.0193492	4.31609e-12	TRUE	48.1375
GCST90277264	osteonecrosis	rs75563920	C	T	C	T	-0.125655	-0.079753	0.117408	0.122336	0.147536	0.055067	0.0259325	1.28894e-06	TRUE	23.4785
GCST90277264	osteonecrosis	rs75668753	G	A	G	A	-0.296566	-0.0515418	0.0210784	0.0218627	0.676564	0.123555	0.0591603	5.4866e-07	TRUE	25.1294
GCST90277264	osteonecrosis	rs76309137	T	C	T	C	-0.340117	-0.109034	0.0126828	0.0149217	0.47148	0.15142	0.0758043	7.33753e-06	TRUE	20.1312
GCST90277264	osteonecrosis	rs76530357	T	G	T	G	0.255968	0.0934191	0.024507	0.025714	0.416855	0.115064	0.0545096	2.70238e-06	TRUE	22.0509
GCST90277264	osteonecrosis	rs77116141	C	T	C	T	0.110397	-0.114109	0.136852	0.137124	0.0302134	0.052651	0.024371	5.99223e-06	TRUE	20.5196
GCST90277264	osteonecrosis	rs78117248	G	A	G	A	-0.493116	0.644643	0.0062004	0.00509381	0.0129718	0.259462	0.110336	7.96315e-06	TRUE	19.9739
GCST90277264	osteonecrosis	rs9565669	A	G	A	G	-0.0756655	0.0392488	0.483296	0.481678	0.280583	0.0363748	0.0167458	6.32488e-06	TRUE	20.4166
GCST90277265	osteonecrosis	rs10095602	T	C	T	C	0.175905	0.131595	0.0518388	0.0456327	0.131435	0.0872377	0.0380231	3.78601e-06	TRUE	21.4023
GCST90277265	osteonecrosis	rs1018070	A	T	A	T	0.17749	0.0310532	0.0610606	0.0610588	0.682108	0.0758155	0.0354874	5.82719e-07	TRUE	25.0149
GCST90277265	osteonecrosis	rs1146461	A	G	A	G	-0.0799367	0.00171303	0.462843	0.448626	0.962529	0.036463	0.0166324	1.56887e-06	TRUE	23.0984
GCST90277265	osteonecrosis	rs11582724	T	C	T	C	-0.0783007	0.0145307	0.575133	0.566156	0.692751	0.036775	0.0170824	4.64132e-06	TRUE	21.0104
GCST90277265	osteonecrosis	rs117140365	C	G	C	G	-0.329048	-0.0852634	0.016047	0.0155625	0.562625	0.147273	0.0671658	9.83331e-07	TRUE	24.0006
GCST90277265	osteonecrosis	rs11780085	T	A	T	A	0.45235	0.139068	0.00810119	0.00971894	0.471336	0.193068	0.101766	8.91705e-06	TRUE	19.758
GCST90277265	osteonecrosis	rs140427655	T	C	T	C	-0.300526	0.134358	0.0162905	0.0145234	0.368828	0.149507	0.0670617	7.52829e-06	TRUE	20.0824
GCST90277265	osteonecrosis	rs145366219	G	A	G	A	-0.158451	0.0702799	0.0668144	0.0693081	0.324346	0.0713091	0.0337286	2.6762e-06	TRUE	22.0695
GCST90277265	osteonecrosis	rs186790715	C	T	C	T	0.339272	-0.0903613	0.0168166	0.0156525	0.539034	0.147102	0.0656724	2.45157e-07	TRUE	26.6889
GCST90277265	osteonecrosis	rs4000217	G	T	G	T	0.07544	-0.0561581	0.439222	0.448484	0.124498	0.0365573	0.0169062	8.22848e-06	TRUE	19.9118
GCST90277265	osteonecrosis	rs56121911	G	A	G	A	0.130541	-0.0278841	0.096784	0.0960532	0.647943	0.0610659	0.0286373	5.23542e-06	TRUE	20.7792
GCST90277265	osteonecrosis	rs59634655	T	G	T	G	-0.107958	-0.00442154	0.163331	0.164039	0.928404	0.0492087	0.0228951	2.45652e-06	TRUE	22.2344
GCST90277265	osteonecrosis	rs6496477	A	G	A	G	0.0780815	-0.0046046	0.407076	0.412208	0.900717	0.036909	0.0175458	8.7045e-06	TRUE	19.8039
GCST90277265	osteonecrosis	rs7048143	T	C	T	C	-0.0876798	0.0137444	0.246568	0.243861	0.745765	0.0423912	0.019816	9.78947e-06	TRUE	19.5779
GCST90277265	osteonecrosis	rs73040346	C	T	C	T	-0.216607	0.0938952	0.0311548	0.0358722	0.337297	0.0978564	0.0485558	8.28166e-06	TRUE	19.9004
GCST90277265	osteonecrosis	rs7322909	A	C	A	C	-0.0787191	0.0610962	0.531381	0.530627	0.0924485	0.0363101	0.0168405	2.9995e-06	TRUE	21.8499
GCST90277265	osteonecrosis	rs7529794	T	G	T	G	0.101489	0.0468483	0.249805	0.23827	0.271865	0.0426367	0.0193679	1.64931e-07	TRUE	27.4583
GCST90277265	osteonecrosis	rs75668753	G	A	G	A	-0.267713	-0.0515418	0.0210784	0.0218627	0.676564	0.123555	0.0591605	6.12476e-06	TRUE	20.4774
GCST90277265	osteonecrosis	rs76023792	A	T	A	T	0.217376	-0.216431	0.0338376	0.0296828	0.0423614	0.106619	0.0470315	3.86518e-06	TRUE	21.3622
GCST90277265	osteonecrosis	rs76179782	A	C	A	C	0.198559	-0.160417	0.0442967	0.0440741	0.080904	0.0919054	0.0438255	5.97053e-06	TRUE	20.527
GCST90277265	osteonecrosis	rs76309137	T	C	T	C	-0.351083	-0.109034	0.0126828	0.0149217	0.47148	0.15142	0.0757448	3.62696e-06	TRUE	21.4839
GCST90277265	osteonecrosis	rs76530357	T	G	T	G	0.26617	0.0934191	0.024507	0.025714	0.416855	0.115064	0.0544819	1.05327e-06	TRUE	23.8679
GCST90277265	osteonecrosis	rs77751297	T	G	T	G	0.112682	-0.0755031	0.164814	0.155742	0.130025	0.0498699	0.0226153	6.41351e-07	TRUE	24.8259
GCST90277265	osteonecrosis	rs77900286	C	T	C	T	-0.499708	-0.102744	0.00808943	0.00976582	0.581705	0.186504	0.0973002	2.88055e-07	TRUE	26.3758
GCST90277265	osteonecrosis	rs78392466	T	A	T	A	-0.20877	0.00576922	0.0377498	0.0345895	0.953768	0.0995118	0.0438669	1.98069e-06	TRUE	22.6497
GCST90277265	osteonecrosis	rs79713567	T	C	T	C	-0.186585	-0.107087	0.0503732	0.0453047	0.221897	0.0876686	0.0407507	4.75402e-06	TRUE	20.9644
GCST90277265	osteonecrosis	rs797821	C	T	C	T	-0.0754232	0.0150973	0.561139	0.556292	0.679269	0.0365146	0.0167958	7.20941e-06	TRUE	20.1655
GCST90277266	osteonecrosis	rs10833360	T	C	T	C	-0.0835781	-0.016086	0.670185	0.668144	0.676415	0.0385421	0.0176992	2.37567e-06	TRUE	22.2986
GCST90277266	osteonecrosis	rs11212840	C	T	C	T	-0.0797329	-0.0136333	0.316899	0.326616	0.724998	0.0387546	0.0178516	8.06811e-06	TRUE	19.949
GCST90277266	osteonecrosis	rs115972339	G	A	G	A	-0.21054	-0.010797	0.0350133	0.0382897	0.910832	0.0964111	0.0461544	5.15572e-06	TRUE	20.8086
GCST90277266	osteonecrosis	rs11727825	A	G	A	G	0.0929482	-0.0256061	0.262706	0.265569	0.534232	0.0411965	0.0192627	1.42575e-06	TRUE	23.2835
GCST90277266	osteonecrosis	rs12949836	G	A	G	A	-0.0806684	-0.0484743	0.482545	0.472741	0.180681	0.036211	0.0167714	1.53879e-06	TRUE	23.1349
GCST90277266	osteonecrosis	rs138778351	A	C	A	C	-0.467708	-0.0952248	0.00710056	0.00872459	0.629682	0.197491	0.105471	9.37342e-06	TRUE	19.6645
GCST90277266	osteonecrosis	rs142604671	T	C	T	C	0.147428	0.148922	0.092928	0.0992803	0.0145121	0.0609253	0.0306717	1.56415e-06	TRUE	23.1038
GCST90277266	osteonecrosis	rs146435288	C	A	C	A	0.153318	0.0552186	0.0702474	0.0764866	0.430119	0.0699867	0.0333561	4.37022e-06	TRUE	21.1269
GCST90277266	osteonecrosis	rs2714309	A	G	A	G	0.0796192	0.00476408	0.391311	0.389491	0.897718	0.0370618	0.0172046	3.75763e-06	TRUE	21.4164
GCST90277266	osteonecrosis	rs35583283	C	G	C	G	0.101885	0.0167227	0.192565	0.196372	0.712958	0.0454561	0.0212696	1.69858e-06	TRUE	22.9457
GCST90277266	osteonecrosis	rs55908410	C	T	C	T	-0.313973	0.267536	0.0151256	0.0132503	0.0908155	0.158201	0.0698911	7.15043e-06	TRUE	20.1809
GCST90277266	osteonecrosis	rs61852444	C	G	C	G	-0.0927903	0.00480671	0.313513	0.311443	0.902277	0.0391473	0.0179729	2.49663e-07	TRUE	26.6544
GCST90277266	osteonecrosis	rs6455722	G	T	G	T	-0.0811247	0.0519033	0.334905	0.334609	0.176949	0.0384409	0.0176282	4.2552e-06	TRUE	21.1783
GCST90277266	osteonecrosis	rs6496477	A	G	A	G	0.0787306	-0.0046046	0.407076	0.412208	0.900717	0.036909	0.0175452	7.3202e-06	TRUE	20.1359
GCST90277266	osteonecrosis	rs6539823	C	T	C	T	0.0791125	0.0295229	0.649673	0.652048	0.43895	0.0381448	0.0174749	6.0678e-06	TRUE	20.4956
GCST90277266	osteonecrosis	rs72845685	C	G	C	G	0.095303	0.0434133	0.190097	0.18343	0.353155	0.046757	0.0211215	6.52098e-06	TRUE	20.3593
GCST90277266	osteonecrosis	rs7529794	T	G	T	G	0.125907	0.0468483	0.249805	0.23827	0.271865	0.0426367	0.0193482	8.14869e-11	TRUE	42.3466
GCST90277266	osteonecrosis	rs76881617	T	C	T	C	0.172013	0.0168191	0.0490839	0.0466753	0.845634	0.0863882	0.0383727	7.47813e-06	TRUE	20.0945
GCST90277266	osteonecrosis	rs7935110	G	C	G	C	0.0823122	0.0295901	0.632521	0.632498	0.430681	0.0375496	0.0171841	1.69904e-06	TRUE	22.9443
GCST90277266	osteonecrosis	rs9527967	G	A	G	A	-0.0864091	-0.015819	0.277074	0.265421	0.70122	0.0412303	0.0189278	5.07007e-06	TRUE	20.841
GCST90277266	osteonecrosis	rs9691107	C	T	C	T	-0.075742	0.0311729	0.436127	0.431796	0.395713	0.036704	0.0169341	7.82825e-06	TRUE	20.0055
GCST90277267	osteonecrosis	rs10833360	T	C	T	C	-0.0882033	-0.016086	0.670185	0.668144	0.676415	0.0385421	0.0176843	6.24965e-07	TRUE	24.8768
GCST90277267	osteonecrosis	rs111336143	A	T	A	T	0.26027	0.107117	0.0272362	0.0183759	0.429973	0.135722	0.0545321	1.85187e-06	TRUE	22.7795
GCST90277267	osteonecrosis	rs114796420	A	G	A	G	0.274579	-0.141855	0.0191402	0.0189672	0.284627	0.132576	0.0614144	7.90197e-06	TRUE	19.9891
GCST90277267	osteonecrosis	rs115972339	G	A	G	A	-0.225364	-0.010797	0.0350133	0.0382897	0.910832	0.0964111	0.0461119	1.04339e-06	TRUE	23.886
GCST90277267	osteonecrosis	rs12949836	G	A	G	A	-0.0766067	-0.0484743	0.482545	0.472741	0.180681	0.036211	0.0167628	4.95353e-06	TRUE	20.8853
GCST90277267	osteonecrosis	rs139683825	G	A	G	A	-0.208937	0.154017	0.0383719	0.0307259	0.144432	0.105528	0.0443604	2.52136e-06	TRUE	22.184
GCST90277267	osteonecrosis	rs149768482	T	C	T	C	0.198338	0.00229137	0.0671009	0.0722699	0.973889	0.0700057	0.0349639	1.45917e-08	TRUE	32.179
GCST90277267	osteonecrosis	rs150917153	T	C	T	C	0.176098	0.0375348	0.0551197	0.0560677	0.637548	0.0796699	0.0365252	1.45437e-06	TRUE	23.2447
GCST90277267	osteonecrosis	rs174560	C	T	C	T	0.131069	-0.0278226	0.382915	0.38827	0.453296	0.0371003	0.0172363	3.22182e-14	TRUE	57.8245
GCST90277267	osteonecrosis	rs2610042	G	A	G	A	0.274074	-0.0232619	0.976678	0.977113	0.846839	0.120432	0.056371	1.18593e-06	TRUE	23.6387
GCST90277267	osteonecrosis	rs414383	T	A	T	A	-0.0812143	-0.0582194	0.671451	0.669637	0.12989	0.0384404	0.0176699	4.37122e-06	TRUE	21.125
GCST90277267	osteonecrosis	rs59319733	A	G	A	G	-0.0854255	-0.00470144	0.339448	0.337819	0.902265	0.038285	0.0175789	1.20079e-06	TRUE	23.6152
GCST90277267	osteonecrosis	rs6685742	A	G	A	G	0.0880133	-0.0340669	0.256617	0.256458	0.411524	0.0414835	0.0193891	5.73176e-06	TRUE	20.6054
GCST90277267	osteonecrosis	rs72707125	G	A	G	A	0.222233	-0.0503258	0.030126	0.0308508	0.636356	0.106442	0.0497137	7.92726e-06	TRUE	19.9832
GCST90277267	osteonecrosis	rs73218874	G	A	G	A	-0.207188	0.167208	0.0381498	0.0341515	0.0938707	0.0998064	0.0468572	9.92175e-06	TRUE	19.5513
GCST90277267	osteonecrosis	rs7529794	T	G	T	G	0.116545	0.0468483	0.249805	0.23827	0.271865	0.0426367	0.0193401	1.76026e-09	TRUE	36.3136
GCST90277267	osteonecrosis	rs8069148	C	A	C	A	0.0894226	0.0206683	0.252194	0.245943	0.622684	0.0420045	0.0191681	3.13657e-06	TRUE	21.7639
GCST90277268	osteonecrosis	rs10733608	T	G	T	G	0.0828074	-0.00826888	0.484932	0.478479	0.820355	0.0364127	0.0177949	3.33998e-06	TRUE	21.6545
GCST90277268	osteonecrosis	rs10884272	A	G	A	G	-0.0833561	-0.0372241	0.365434	0.366902	0.323187	0.0376789	0.0184652	6.45847e-06	TRUE	20.3782
GCST90277268	osteonecrosis	rs11669519	C	T	C	T	0.0910024	-0.0138974	0.340626	0.343203	0.71617	0.0382233	0.0201543	6.44658e-06	TRUE	20.3878
GCST90277268	osteonecrosis	rs12226389	C	T	C	T	-0.175543	-0.0570023	0.172818	0.177628	0.23017	0.0475051	0.023868	2.15357e-13	TRUE	54.0922
GCST90277268	osteonecrosis	rs12303	A	G	A	G	-0.103955	0.00970357	0.196404	0.199392	0.830337	0.0452867	0.0226595	4.565e-06	TRUE	21.047
GCST90277268	osteonecrosis	rs12905466	T	C	T	C	-0.102198	-0.0529485	0.204015	0.201197	0.240337	0.0450954	0.0223715	5.00831e-06	TRUE	20.8687
GCST90277268	osteonecrosis	rs1363011	A	G	A	G	0.118384	0.0254775	0.130014	0.137597	0.626696	0.0523815	0.0267793	9.99899e-06	TRUE	19.5428
GCST90277268	osteonecrosis	rs139516883	C	T	C	T	-0.353231	-0.143099	0.0163384	0.014402	0.357638	0.155563	0.0713586	7.60962e-07	TRUE	24.5033
GCST90277268	osteonecrosis	rs142999489	G	C	G	C	-0.193964	-0.0138815	0.056224	0.0560141	0.861343	0.079475	0.0397553	1.0913e-06	TRUE	23.8041
GCST90277268	osteonecrosis	rs150158785	A	G	A	G	-0.147659	0.0056024	0.0800836	0.0792639	0.933379	0.0670186	0.0329416	7.51012e-06	TRUE	20.0923
GCST90277268	osteonecrosis	rs174568	T	C	T	C	-0.534747	-0.0308749	0.40512	0.411538	0.401004	0.0367633	0.0170124	1e-200	TRUE	988.02
GCST90277268	osteonecrosis	rs182611493	G	A	G	A	-0.20768	-0.108581	0.0538013	0.0509647	0.193221	0.0834524	0.0403794	2.77699e-07	TRUE	26.4527
GCST90277268	osteonecrosis	rs191895023	A	C	A	C	0.804691	0.116749	0.00235653	0.00257796	0.746182	0.360693	0.1771	5.62612e-06	TRUE	20.6453
GCST90277268	osteonecrosis	rs200932481	TC	T	TC	T	0.489271	-0.105191	0.00810976	0.00745398	0.617278	0.210504	0.102018	1.65656e-06	TRUE	23.0009
GCST90277268	osteonecrosis	rs35599386	GA	G	GA	G	0.178248	-0.0979522	0.0535212	0.0499201	0.237345	0.0828945	0.0397162	7.3243e-06	TRUE	20.1425
GCST90277268	osteonecrosis	rs3741252	T	C	T	C	0.165554	-0.0432766	0.133653	0.129119	0.426013	0.0543654	0.0263109	3.34365e-10	TRUE	39.592
GCST90277268	osteonecrosis	rs4708901	A	G	A	G	-0.0987273	0.0478242	0.215053	0.205603	0.289898	0.0451876	0.0216807	5.37146e-06	TRUE	20.7361
GCST90277268	osteonecrosis	rs529446	C	T	C	T	0.0971816	-0.02399	0.78374	0.784069	0.586889	0.044152	0.0217264	7.84512e-06	TRUE	20.0075
GCST90277268	osteonecrosis	rs600626	G	A	G	A	-0.120776	-0.00758863	0.232311	0.230446	0.859897	0.0429938	0.0211779	1.23015e-08	TRUE	32.5234
GCST90277268	osteonecrosis	rs62511275	G	C	G	C	0.220372	0.151985	0.0420349	0.0428374	0.0954553	0.091157	0.0463935	2.0815e-06	TRUE	22.5631
GCST90277268	osteonecrosis	rs6564238	G	C	G	C	0.0855869	-0.0037365	0.329284	0.328239	0.923212	0.0387652	0.019101	7.55731e-06	TRUE	20.0772
GCST90277268	osteonecrosis	rs7179330	T	A	T	A	0.312852	-0.0593262	0.980304	0.982215	0.662514	0.13593	0.0642506	1.14895e-06	TRUE	23.7096
GCST90277268	osteonecrosis	rs76469829	T	C	T	C	-0.216256	0.0961065	0.0370967	0.0350002	0.331679	0.0990036	0.0476192	5.68885e-06	TRUE	20.624
GCST90277268	osteonecrosis	rs76513766	A	G	A	G	0.378442	-0.0240841	0.0117105	0.0114938	0.888637	0.171995	0.0841553	7.01253e-06	TRUE	20.2225
GCST90277268	osteonecrosis	rs7936002	G	A	G	A	0.134077	0.0548424	0.257197	0.245361	0.197089	0.0425171	0.0209445	1.64783e-10	TRUE	40.9797
GCST90277268	osteonecrosis	rs79995028	T	G	T	G	-0.653339	0.00654929	0.00443818	0.00378221	0.982098	0.291867	0.144059	5.85613e-06	TRUE	20.5682
GCST90277268	osteonecrosis	rs9967725	T	A	T	A	-0.100782	-0.0151085	0.349902	0.335532	0.693373	0.038319	0.0186548	6.79236e-08	TRUE	29.1867
GCST90277269	osteonecrosis	rs116987919	G	C	G	C	0.339817	-0.12609	0.0163458	0.0169848	0.374837	0.142081	0.0726712	2.98289e-06	TRUE	21.8658
GCST90277269	osteonecrosis	rs12196051	A	G	A	G	-0.291906	0.151944	0.0244466	0.0260466	0.179656	0.113238	0.059231	8.50265e-07	TRUE	24.2878
GCST90277269	osteonecrosis	rs1260326	C	T	C	T	-0.0943186	-0.0456507	0.650878	0.650182	0.230463	0.0380687	0.0187633	5.12294e-07	TRUE	25.2683
GCST90277269	osteonecrosis	rs12726330	A	G	A	G	-0.232012	-0.0384113	0.0428897	0.0440107	0.664358	0.0885247	0.0449653	2.54294e-07	TRUE	26.6235
GCST90277269	osteonecrosis	rs149182005	C	T	C	T	0.277095	0.111109	0.0243073	0.0217616	0.378875	0.126264	0.0607448	5.16861e-06	TRUE	20.8084
GCST90277269	osteonecrosis	rs1532085	G	A	G	A	-0.101106	-0.00941907	0.573441	0.577846	0.7973	0.0366726	0.0179737	1.93061e-08	TRUE	31.6431
GCST90277269	osteonecrosis	rs16918167	T	G	T	G	-0.118855	0.00269841	0.151074	0.153092	0.957339	0.0504444	0.0249624	1.96378e-06	TRUE	22.6706
GCST90277269	osteonecrosis	rs1800588	T	C	T	C	0.108553	-0.0598764	0.258046	0.248153	0.152124	0.041811	0.0207586	1.75507e-07	TRUE	27.3456
GCST90277269	osteonecrosis	rs189518615	T	A	T	A	0.206365	0.140672	0.0401846	0.0434759	0.115872	0.0894666	0.0464632	9.08017e-06	TRUE	19.7267
GCST90277269	osteonecrosis	rs3135062	G	C	G	C	0.103873	-0.0310852	0.190554	0.19191	0.500146	0.0461027	0.0229129	5.90853e-06	TRUE	20.5516
GCST90277269	osteonecrosis	rs35152003	A	T	A	T	-0.0968994	-0.0328277	0.661874	0.6541	0.393009	0.0384321	0.0191055	4.04977e-07	TRUE	25.7232
GCST90277269	osteonecrosis	rs4663191	G	A	G	A	0.0972252	-0.00479218	0.746146	0.751649	0.90933	0.0420794	0.0206821	2.64196e-06	TRUE	22.0988
GCST90277269	osteonecrosis	rs62220410	T	G	T	G	0.673538	-0.303492	0.0035148	0.00297891	0.37377	0.341219	0.151222	8.57685e-06	TRUE	19.8378
GCST90277269	osteonecrosis	rs62411861	T	C	T	C	-0.737707	-0.198964	0.00339204	0.00325016	0.532909	0.319071	0.163905	6.8845e-06	TRUE	20.2574
GCST90277269	osteonecrosis	rs6713691	G	A	G	A	-0.110273	-0.00901253	0.19703	0.189727	0.846962	0.046698	0.0230508	1.7577e-06	TRUE	22.8858
GCST90277269	osteonecrosis	rs72757442	T	C	T	C	0.216544	0.157471	0.0489424	0.0519368	0.0595923	0.0835926	0.0432938	5.83109e-07	TRUE	25.0173
GCST90277269	osteonecrosis	rs7529794	T	G	T	G	0.150648	0.0468483	0.249805	0.23827	0.271865	0.0426367	0.0206988	3.79261e-13	TRUE	52.9708
GCST90277269	osteonecrosis	rs758186	T	C	T	C	0.0808256	0.0154671	0.593037	0.608573	0.676189	0.0370319	0.0179952	7.19002e-06	TRUE	20.1737
GCST90277269	osteonecrosis	rs79577600	T	G	T	G	0.145989	-0.00422603	0.0958104	0.0953994	0.94552	0.0618435	0.0311747	2.88516e-06	TRUE	21.9299
GCST90277270	osteonecrosis	rs10015043	G	A	G	A	0.0886368	-0.00310713	0.462911	0.460831	0.931827	0.0363209	0.0198204	7.90505e-06	TRUE	19.9988
GCST90277270	osteonecrosis	rs113318060	A	G	A	G	-0.443214	0.0643432	0.0105247	0.0119394	0.711685	0.174092	0.0996505	8.85523e-06	TRUE	19.7819
GCST90277270	osteonecrosis	rs115554476	T	C	T	C	-0.355091	-0.0692381	0.0147525	0.0159424	0.630832	0.144079	0.0799272	9.06071e-06	TRUE	19.7374
GCST90277270	osteonecrosis	rs116537941	G	A	G	A	-0.197931	0.133604	0.0541032	0.0507943	0.106628	0.0828018	0.0439526	6.84264e-06	TRUE	20.2796
GCST90277270	osteonecrosis	rs117398262	A	C	A	C	0.2662	0.0685601	0.0287411	0.0319335	0.505655	0.103002	0.0590693	6.72247e-06	TRUE	20.3092
GCST90277270	osteonecrosis	rs11917269	T	G	T	G	0.108543	-0.00258773	0.27729	0.272477	0.949458	0.0408244	0.0218194	6.74936e-07	TRUE	24.7467
GCST90277270	osteonecrosis	rs149492888	A	G	A	G	-0.5254	-0.0448493	0.00918203	0.00749217	0.841815	0.224727	0.112985	3.3994e-06	TRUE	21.6241
GCST90277270	osteonecrosis	rs151000252	T	G	T	G	0.872544	-0.166937	0.00247903	0.00271774	0.642463	0.359578	0.194618	7.49358e-06	TRUE	20.1006
GCST90277270	osteonecrosis	rs192233385	T	C	T	C	-0.914193	-0.415097	0.00330428	0.00502143	0.112257	0.261375	0.205935	9.20148e-06	TRUE	19.7068
GCST90277270	osteonecrosis	rs2296637	T	C	T	C	-0.145066	0.0126327	0.109222	0.107993	0.829224	0.0585671	0.0322811	7.14026e-06	TRUE	20.1946
GCST90277270	osteonecrosis	rs2585266	T	C	T	C	-0.241221	0.0625827	0.0442746	0.0515871	0.45019	0.0828803	0.0487318	7.67099e-07	TRUE	24.5022
GCST90277270	osteonecrosis	rs35584640	A	G	A	G	-0.108067	-0.0522352	0.217719	0.210511	0.238915	0.0443534	0.0236268	4.89489e-06	TRUE	20.9207
GCST90277270	osteonecrosis	rs6434115	A	G	A	G	0.0933379	-0.016166	0.612666	0.622657	0.665359	0.0373757	0.0207398	6.92348e-06	TRUE	20.2538
GCST90277270	osteonecrosis	rs6768813	C	T	C	T	0.109509	-0.0251959	0.628767	0.630085	0.502565	0.03758	0.0203534	7.74136e-08	TRUE	28.9485
GCST90277270	osteonecrosis	rs75388820	A	G	A	G	0.22805	0.0321263	0.0467532	0.044731	0.71776	0.0888807	0.0468894	1.18575e-06	TRUE	23.6543
GCST90277270	osteonecrosis	rs7776911	A	G	A	G	-0.137228	-0.0576294	0.840985	0.84819	0.25329	0.0504461	0.026822	3.21901e-07	TRUE	26.176
GCST90277270	osteonecrosis	rs9826895	A	G	A	G	-0.103052	0.0976607	0.272343	0.256142	0.018354	0.0414098	0.0220214	2.95337e-06	TRUE	21.8989
GCST90277271	osteonecrosis	rs11045856	G	T	G	T	-0.118409	0.0296445	0.166098	0.172378	0.537261	0.0480493	0.0229328	2.49161e-07	TRUE	26.6597
GCST90277271	osteonecrosis	rs11063393	G	A	G	A	-0.133779	-0.023721	0.10249	0.0986817	0.699637	0.0614837	0.0287068	3.2157e-06	TRUE	21.7173
GCST90277271	osteonecrosis	rs111877698	C	A	C	A	0.42279	-0.0881427	0.0125708	0.012054	0.611537	0.17355	0.0866763	1.09596e-06	TRUE	23.793
GCST90277271	osteonecrosis	rs114899411	A	G	A	G	-0.18852	0.0394535	0.057478	0.0560974	0.619169	0.0793786	0.0374958	5.08222e-07	TRUE	25.2784
GCST90277271	osteonecrosis	rs115359603	G	A	G	A	-0.302185	-0.316376	0.0172786	0.014461	0.0371664	0.151817	0.066303	5.25819e-06	TRUE	20.7721
GCST90277271	osteonecrosis	rs12459249	C	T	C	T	0.0870205	-0.0663811	0.713762	0.707148	0.0992293	0.0402651	0.0191938	5.88667e-06	TRUE	20.5552
GCST90277271	osteonecrosis	rs1260326	C	T	C	T	-0.114725	-0.0456507	0.650878	0.650182	0.230463	0.0380687	0.0177626	1.12474e-10	TRUE	41.716
GCST90277271	osteonecrosis	rs1338449	C	T	C	T	0.082216	-0.0089829	0.348986	0.351353	0.812868	0.0379462	0.0179943	4.98307e-06	TRUE	20.8758
GCST90277271	osteonecrosis	rs1442407	T	G	T	G	-0.115919	-0.0667252	0.178787	0.182653	0.15322	0.0467181	0.0220978	1.60187e-07	TRUE	27.5176
GCST90277271	osteonecrosis	rs146330404	C	G	C	G	0.560459	-0.106877	0.00594845	0.006161	0.649148	0.234921	0.115092	1.14203e-06	TRUE	23.7136
GCST90277271	osteonecrosis	rs174560	C	T	C	T	0.364648	-0.0278226	0.382915	0.38827	0.453296	0.0371003	0.0170903	7.02107e-98	TRUE	455.248
GCST90277271	osteonecrosis	rs1792909	A	G	A	G	0.0901933	-0.0266902	0.387265	0.39365	0.473587	0.0372428	0.0174954	2.60094e-07	TRUE	26.5767
GCST90277271	osteonecrosis	rs188404615	C	T	C	T	0.544265	-0.150682	0.00681321	0.00796163	0.461401	0.204581	0.103594	1.53203e-07	TRUE	27.6027
GCST90277271	osteonecrosis	rs2236950	A	C	A	C	-0.087287	-0.0307705	0.264837	0.258929	0.458025	0.0414639	0.0191874	5.4657e-06	TRUE	20.6951
GCST90277271	osteonecrosis	rs2290053	T	C	T	C	0.0761838	0.0501074	0.497183	0.491534	0.166646	0.0362293	0.0169685	7.24224e-06	TRUE	20.1576
GCST90277271	osteonecrosis	rs326048	G	A	G	A	-0.0895673	-0.00831773	0.285426	0.289377	0.835669	0.0400978	0.0195314	4.59705e-06	TRUE	21.0297
GCST90277271	osteonecrosis	rs35140833	G	A	G	A	-0.114793	0.079606	0.15375	0.16132	0.109768	0.0497775	0.0242743	2.29959e-06	TRUE	22.3634
GCST90277271	osteonecrosis	rs3741259	T	C	T	C	0.138833	0.00146485	0.115847	0.128496	0.978495	0.0543425	0.0266079	1.86243e-07	TRUE	27.2248
GCST90277271	osteonecrosis	rs4726320	A	T	A	T	0.12847	-0.00469293	0.895313	0.896236	0.937476	0.0598266	0.0283164	5.79971e-06	TRUE	20.5839
GCST90277271	osteonecrosis	rs62076866	T	C	T	C	0.387542	0.269245	0.0127939	0.0131022	0.0971807	0.162325	0.0766431	4.3769e-07	TRUE	25.5677
GCST90277271	osteonecrosis	rs62242707	A	G	A	G	0.0906287	-0.00923888	0.271932	0.268361	0.821588	0.0409702	0.0200587	6.33165e-06	TRUE	20.4139
GCST90277271	osteonecrosis	rs6413913	A	G	A	G	-0.087949	-0.00739804	0.309028	0.308702	0.850522	0.0392567	0.0182626	1.49566e-06	TRUE	23.1919
GCST90277271	osteonecrosis	rs71508993	T	C	T	C	0.245011	0.184245	0.0255031	0.0294622	0.084635	0.106846	0.0540073	5.80631e-06	TRUE	20.581
GCST90277271	osteonecrosis	rs7776911	A	G	A	G	-0.103623	-0.0576294	0.840985	0.84819	0.25329	0.0504461	0.0233665	9.35897e-06	TRUE	19.6664
GCST90277271	osteonecrosis	rs791631	C	G	C	G	-0.0797576	-0.000761839	0.627689	0.615408	0.983705	0.0373008	0.0175484	5.58281e-06	TRUE	20.6571
GCST90277271	osteonecrosis	rs79211442	C	T	C	T	0.110657	0.0169481	0.136228	0.127693	0.755536	0.0544345	0.0249358	9.2253e-06	TRUE	19.693
GCST90277271	osteonecrosis	rs8034802	A	T	A	T	0.0880856	-0.0570255	0.310621	0.301179	0.148184	0.0394374	0.0186318	2.31327e-06	TRUE	22.3512
GCST90277272	osteonecrosis	rs1230353	T	C	T	C	-0.114398	-0.00877872	0.184564	0.18085	0.852371	0.0471737	0.0250177	4.91805e-06	TRUE	20.9094
GCST90277272	osteonecrosis	rs145618222	TG	T	TG	T	-0.318421	0.154318	0.0185626	0.019518	0.237633	0.130676	0.0717835	9.33621e-06	TRUE	19.6768
GCST90277272	osteonecrosis	rs148426771	G	T	G	T	-0.212448	0.0797751	0.049275	0.0469153	0.358766	0.0869275	0.0470636	6.49287e-06	TRUE	20.3768
GCST90277272	osteonecrosis	rs1553262	T	C	T	C	0.516764	0.0448454	0.00751639	0.00682064	0.840974	0.223504	0.114538	6.56737e-06	TRUE	20.3557
GCST90277272	osteonecrosis	rs17749540	T	C	T	C	-0.121462	-0.0179375	0.152045	0.162658	0.714296	0.0489972	0.0270731	7.38874e-06	TRUE	20.1282
GCST90277272	osteonecrosis	rs2014300	G	A	G	A	0.140996	0.0409629	0.88771	0.889691	0.480118	0.0580118	0.0303294	3.41599e-06	TRUE	21.6116
GCST90277272	osteonecrosis	rs28416404	C	T	C	T	-0.165936	0.0398627	0.0792776	0.0795732	0.551196	0.0668871	0.0354044	2.83954e-06	TRUE	21.9668
GCST90277272	osteonecrosis	rs55654962	A	G	A	G	0.134255	0.0305365	0.109244	0.107905	0.60142	0.0584588	0.0300979	8.31981e-06	TRUE	19.897
GCST90277272	osteonecrosis	rs6050	C	T	C	T	0.0947531	0.0793899	0.323178	0.314072	0.041526	0.0389503	0.0203366	3.24271e-06	TRUE	21.7085
GCST90277272	osteonecrosis	rs60984271	T	A	T	A	0.102768	0.0316987	0.219607	0.222688	0.465801	0.0434628	0.023038	8.33719e-06	TRUE	19.8988
GCST90277272	osteonecrosis	rs7075480	A	G	A	G	0.527451	0.428464	0.00736963	0.00693719	0.0516107	0.220136	0.117396	7.1799e-06	TRUE	20.1863
GCST90277272	osteonecrosis	rs7230887	G	A	G	A	-0.10598	-0.0467664	0.20673	0.196489	0.306454	0.0457288	0.023887	9.29224e-06	TRUE	19.6845
GCST90277272	osteonecrosis	rs7239464	T	C	T	C	0.0990153	-0.0124107	0.289407	0.285096	0.757283	0.0401574	0.0209827	2.42855e-06	TRUE	22.268
GCST90277272	osteonecrosis	rs72666927	T	C	T	C	-0.229491	0.0390614	0.0395573	0.0433706	0.663034	0.0896463	0.051138	7.33728e-06	TRUE	20.1393
GCST90277272	osteonecrosis	rs72764354	A	G	A	G	0.210087	-0.0534754	0.045231	0.0457746	0.540377	0.0873434	0.046315	5.85503e-06	TRUE	20.5757
GCST90277272	osteonecrosis	rs74939791	G	T	G	T	0.269733	0.102159	0.0298181	0.027715	0.356135	0.110711	0.056719	2.02708e-06	TRUE	22.6158
GCST90277272	osteonecrosis	rs75414245	A	G	A	G	0.35195	-0.0613899	0.0151053	0.0147476	0.682248	0.149952	0.0783945	7.28054e-06	TRUE	20.1554
GCST90277272	osteonecrosis	rs77191266	T	C	T	C	0.241774	0.0899164	0.0366716	0.0339615	0.371489	0.100613	0.0526202	4.42743e-06	TRUE	21.1113
GCST90277272	osteonecrosis	rs9507859	T	C	T	C	0.110629	0.0446449	0.764613	0.762336	0.295037	0.0426353	0.0222903	7.13405e-07	TRUE	24.6324
GCST90277273	osteonecrosis	rs113668788	A	G	A	G	0.134702	0.0229862	0.107919	0.107575	0.694828	0.0585914	0.0281995	1.81431e-06	TRUE	22.8174
GCST90277273	osteonecrosis	rs12446515	T	C	T	C	0.0970747	-0.00911948	0.278603	0.279011	0.821587	0.0404405	0.0187448	2.2956e-07	TRUE	26.8195
GCST90277273	osteonecrosis	rs1260326	C	T	C	T	-0.105277	-0.0456507	0.650878	0.650182	0.230463	0.0380687	0.0176154	2.39067e-09	TRUE	35.7176
GCST90277273	osteonecrosis	rs12960229	T	G	T	G	-0.12064	-0.103403	0.780816	0.780499	0.0180842	0.0437428	0.0200527	1.87234e-09	TRUE	36.194
GCST90277273	osteonecrosis	rs144849989	T	C	T	C	-0.532024	-0.187033	0.00553448	0.00580252	0.429474	0.236723	0.119941	9.32822e-06	TRUE	19.6756
GCST90277273	osteonecrosis	rs146934967	T	C	T	C	0.372291	-0.136052	0.0130791	0.0145487	0.375467	0.15351	0.0744862	5.92489e-07	TRUE	24.9812
GCST90277273	osteonecrosis	rs182611493	G	A	G	A	-0.169177	-0.108581	0.0538013	0.0509647	0.193221	0.0834524	0.0380839	9.03766e-06	TRUE	19.7333
GCST90277273	osteonecrosis	rs2144299	G	A	G	A	0.0879938	-0.0595526	0.768449	0.765373	0.163419	0.0427309	0.0197698	8.6815e-06	TRUE	19.8107
GCST90277273	osteonecrosis	rs2379129	A	C	A	C	-0.0904947	0.0452273	0.399474	0.394488	0.224503	0.0372352	0.0172699	1.65241e-07	TRUE	27.4579
GCST90277273	osteonecrosis	rs2686446	C	G	C	G	0.089888	-0.0253989	0.711291	0.717943	0.531543	0.0405959	0.0186197	1.40948e-06	TRUE	23.3055
GCST90277273	osteonecrosis	rs2946493	C	T	C	T	0.0986783	0.0110853	0.206115	0.197225	0.808158	0.0456555	0.0210821	2.90796e-06	TRUE	21.9086
GCST90277273	osteonecrosis	rs3816689	T	C	T	C	-0.120635	-0.063764	0.110935	0.108606	0.276235	0.0585627	0.0268501	7.13061e-06	TRUE	20.1862
GCST90277273	osteonecrosis	rs4564909	G	A	G	A	-0.0806202	0.00343971	0.65294	0.65985	0.928277	0.0382133	0.0177888	5.9386e-06	TRUE	20.5397
GCST90277273	osteonecrosis	rs62189362	C	T	C	T	0.124275	-0.0189212	0.107679	0.103525	0.749456	0.0592478	0.0270595	4.44848e-06	TRUE	21.0925
GCST90277273	osteonecrosis	rs6531968	G	T	G	T	-0.0786019	0.00574797	0.544484	0.530318	0.874308	0.0363361	0.0169897	3.78602e-06	TRUE	21.404
GCST90277273	osteonecrosis	rs7484827	G	A	G	A	0.0903435	-0.0575846	0.241111	0.249616	0.171849	0.0421467	0.0196217	4.21056e-06	TRUE	21.1993
GCST90277273	osteonecrosis	rs78414457	T	G	T	G	0.154824	0.0142757	0.0744292	0.0771724	0.835136	0.0685941	0.0328196	2.4322e-06	TRUE	22.2541
GCST90277273	osteonecrosis	rs79066364	T	C	T	C	-0.240844	-0.0169142	0.0254168	0.0223057	0.889983	0.122278	0.0541459	8.79598e-06	TRUE	19.7852
GCST90277274	osteonecrosis	rs116105185	C	T	C	T	0.222481	-0.0171582	0.0304236	0.0266443	0.878451	0.112194	0.0503241	9.97054e-06	TRUE	19.5449
GCST90277274	osteonecrosis	rs11668274	T	C	T	C	-0.397618	-0.0864833	0.00983151	0.0111738	0.614894	0.171901	0.0889319	7.89226e-06	TRUE	19.9902
GCST90277274	osteonecrosis	rs11853492	T	C	T	C	-0.0834377	0.0257353	0.659728	0.660018	0.50346	0.0384651	0.0185703	7.12964e-06	TRUE	20.1877
GCST90277274	osteonecrosis	rs12113783	C	T	C	T	0.122926	-0.022322	0.120269	0.114804	0.693614	0.0566613	0.0263881	3.24419e-06	TRUE	21.7006
GCST90277274	osteonecrosis	rs12137781	A	G	A	G	-0.170385	0.00224264	0.0589854	0.0579724	0.977026	0.0778767	0.0368486	3.83127e-06	TRUE	21.3806
GCST90277274	osteonecrosis	rs1262295	G	A	G	A	0.116852	-0.0230865	0.864262	0.857816	0.658117	0.0521711	0.0252801	3.85878e-06	TRUE	21.3656
GCST90277274	osteonecrosis	rs13418209	T	G	T	G	0.0799066	-0.123335	0.363933	0.373207	0.00101812	0.0375393	0.0178446	7.6534e-06	TRUE	20.0517
GCST90277274	osteonecrosis	rs144154975	A	C	A	C	0.247997	0.0134791	0.0253749	0.0258346	0.90694	0.115305	0.0549784	6.56104e-06	TRUE	20.3474
GCST90277274	osteonecrosis	rs150543432	T	A	T	A	0.353838	0.291447	0.0134563	0.0139584	0.0628377	0.156663	0.0757474	3.04798e-06	TRUE	21.8209
GCST90277274	osteonecrosis	rs17202368	A	C	A	C	0.331176	-0.0975648	0.0287503	0.0270437	0.380361	0.111219	0.0514407	1.28894e-10	TRUE	41.448
GCST90277274	osteonecrosis	rs174548	G	C	G	C	0.184079	-0.0364602	0.383631	0.38942	0.325364	0.037072	0.0175053	1.14527e-25	TRUE	110.578
GCST90277274	osteonecrosis	rs1800961	T	C	T	C	-0.170785	-0.0294922	0.0524109	0.0454608	0.734167	0.0868472	0.0382375	8.07816e-06	TRUE	19.949
GCST90277274	osteonecrosis	rs2044350	G	C	G	C	0.0952441	-0.0508029	0.787764	0.794225	0.255785	0.0447047	0.0212974	7.86521e-06	TRUE	19.9997
GCST90277274	osteonecrosis	rs4665972	C	T	C	T	-0.114678	-0.0473046	0.620291	0.62454	0.206205	0.0374225	0.017513	6.23793e-11	TRUE	42.8785
GCST90277274	osteonecrosis	rs4683767	C	G	C	G	-0.0970156	0.0404996	0.194053	0.195295	0.375412	0.0456909	0.0215015	6.52374e-06	TRUE	20.3585
GCST90277274	osteonecrosis	rs4952487	T	A	T	A	-0.0789529	0.0166075	0.366039	0.344765	0.662825	0.0380892	0.0177001	8.29685e-06	TRUE	19.8969
GCST90277274	osteonecrosis	rs500246	G	A	G	A	-0.130571	-0.0884537	0.895281	0.889284	0.125504	0.0577345	0.0279232	2.97816e-06	TRUE	21.8657
GCST90277274	osteonecrosis	rs55771840	T	C	T	C	0.110082	0.047036	0.13961	0.132655	0.378284	0.0533855	0.0247034	8.47733e-06	TRUE	19.8573
GCST90277274	osteonecrosis	rs6045639	G	A	G	A	0.091682	-0.00245573	0.323705	0.319413	0.949718	0.0389424	0.0182516	5.20439e-07	TRUE	25.2328
GCST90277274	osteonecrosis	rs6089695	T	C	T	C	-0.0827106	0.0450731	0.419321	0.415687	0.220912	0.0368212	0.017306	1.79376e-06	TRUE	22.8417
GCST90277274	osteonecrosis	rs7281206	C	T	C	T	0.0880656	0.0265888	0.506158	0.496987	0.462746	0.0362082	0.0168995	1.92972e-07	TRUE	27.1559
GCST90277274	osteonecrosis	rs74920877	A	G	A	G	0.21995	-0.00190364	0.0306326	0.0317298	0.985268	0.103098	0.0494058	8.63862e-06	TRUE	19.8195
GCST90277274	osteonecrosis	rs78880935	C	T	C	T	0.276996	-0.0829716	0.0202776	0.0217542	0.512636	0.126725	0.0625886	9.75497e-06	TRUE	19.5865
GCST90277274	osteonecrosis	rs8015793	C	G	C	G	0.0876369	0.0252076	0.273558	0.275309	0.537399	0.0408716	0.0196726	8.53078e-06	TRUE	19.845
GCST90277274	osteonecrosis	rs950668	A	G	A	G	-0.0812197	0.0364227	0.48293	0.499313	0.315846	0.0363127	0.0176929	4.49702e-06	TRUE	21.0729
GCST90277274	osteonecrosis	rs9663572	G	C	G	C	-0.124946	0.0405845	0.110496	0.113798	0.482457	0.0577833	0.027983	8.12772e-06	TRUE	19.9368
GCST90277275	osteonecrosis	rs1044043	C	A	C	A	-0.0980367	0.0908889	0.807692	0.801182	0.0445595	0.0452456	0.022047	8.88054e-06	TRUE	19.7733
GCST90277275	osteonecrosis	rs10917404	T	C	T	C	-0.0980141	-0.067017	0.226612	0.230061	0.120014	0.0431056	0.0210591	3.31968e-06	TRUE	21.6619
GCST90277275	osteonecrosis	rs11075022	C	T	C	T	0.085736	-0.00413029	0.570046	0.57205	0.910366	0.0366885	0.0178499	1.5971e-06	TRUE	23.0704
GCST90277275	osteonecrosis	rs117207178	T	C	T	C	0.134296	0.0560606	0.0971648	0.0974945	0.360906	0.0613597	0.0301216	8.38972e-06	TRUE	19.8779
GCST90277275	osteonecrosis	rs1260326	C	T	C	T	-0.0974131	-0.0456507	0.650878	0.650182	0.230463	0.0380687	0.0183955	1.22478e-07	TRUE	28.0422
GCST90277275	osteonecrosis	rs12926159	A	G	A	G	-0.431442	-0.249181	0.0127734	0.0132725	0.122493	0.161346	0.0795666	6.1035e-08	TRUE	29.4024
GCST90277275	osteonecrosis	rs13161129	A	G	A	G	-0.126391	-0.0226222	0.113762	0.115368	0.691509	0.0570103	0.0280353	6.63195e-06	TRUE	20.3246
GCST90277275	osteonecrosis	rs138445434	A	G	A	G	-0.247256	0.209436	0.026451	0.0273509	0.0596967	0.111223	0.055238	7.74299e-06	TRUE	20.0363
GCST90277275	osteonecrosis	rs142477396	A	G	A	G	-0.106871	-0.00488738	0.174537	0.182514	0.916983	0.0468884	0.023096	3.76976e-06	TRUE	21.4115
GCST90277275	osteonecrosis	rs1532085	G	A	G	A	-0.0894363	-0.00941907	0.573441	0.577846	0.7973	0.0366726	0.0177315	4.67136e-07	TRUE	25.4411
GCST90277275	osteonecrosis	rs2379129	A	C	A	C	-0.0945557	0.0452273	0.399474	0.394488	0.224503	0.0372352	0.018017	1.58482e-07	TRUE	27.543
GCST90277275	osteonecrosis	rs41441450	T	C	T	C	-0.408356	0.160972	0.00982439	0.00977474	0.389	0.186865	0.089449	5.07544e-06	TRUE	20.8414
GCST90277275	osteonecrosis	rs4238010	A	G	A	G	-0.114591	-0.047369	0.865501	0.866266	0.383052	0.0543045	0.0258504	9.44218e-06	TRUE	19.6502
GCST90277275	osteonecrosis	rs581080	C	G	C	G	0.116947	0.0192348	0.856198	0.855042	0.710459	0.0518126	0.0249215	2.75223e-06	TRUE	22.0206
GCST90277275	osteonecrosis	rs6866162	C	T	C	T	0.134102	-0.0208667	0.126532	0.128401	0.701612	0.0544616	0.0277161	1.33769e-06	TRUE	23.4103
GCST90277275	osteonecrosis	rs72815248	T	C	T	C	-0.129924	-0.0640098	0.122126	0.117583	0.255647	0.05631	0.0270933	1.65771e-06	TRUE	22.9961
GCST90277275	osteonecrosis	rs73897494	A	G	A	G	-0.336796	0.0471826	0.0159726	0.0188829	0.727475	0.135393	0.0753119	7.875e-06	TRUE	19.9989
GCST90277275	osteonecrosis	rs75922719	C	T	C	T	0.47595	-0.00248527	0.00683692	0.00855134	0.989807	0.194532	0.106512	8.00951e-06	TRUE	19.9676
GCST90277275	osteonecrosis	rs77392374	C	T	C	T	-0.251777	-0.113413	0.0268459	0.0303587	0.289988	0.10718	0.0567488	9.27868e-06	TRUE	19.6842
GCST90277276	osteonecrosis	rs10468017	T	C	T	C	0.111867	0.0327865	0.337526	0.331461	0.393361	0.0384124	0.0181425	7.41467e-10	TRUE	38.0198
GCST90277276	osteonecrosis	rs11174583	C	T	C	T	-0.120716	0.0557531	0.112691	0.115985	0.328218	0.0570241	0.0273037	9.96318e-06	TRUE	19.5473
GCST90277276	osteonecrosis	rs114498622	C	A	C	A	0.3472	-0.228589	0.0155838	0.0146702	0.129663	0.15084	0.0754883	4.31808e-06	TRUE	21.1544
GCST90277276	osteonecrosis	rs115852609	A	G	A	G	0.25453	0.244998	0.0234904	0.0225048	0.0463298	0.122968	0.0572523	8.89661e-06	TRUE	19.7648
GCST90277276	osteonecrosis	rs1168036	G	A	G	A	0.106914	-0.0711153	0.737927	0.736075	0.0837356	0.0411211	0.0195619	4.7809e-08	TRUE	29.8708
GCST90277276	osteonecrosis	rs11722429	A	G	A	G	0.132278	0.00433567	0.0989349	0.101856	0.942459	0.0600679	0.0291866	5.93872e-06	TRUE	20.5404
GCST90277276	osteonecrosis	rs12113214	A	T	A	T	0.0931266	-0.021544	0.322946	0.319614	0.581028	0.0390373	0.0187876	7.33664e-07	TRUE	24.57
GCST90277276	osteonecrosis	rs12938196	T	C	T	C	0.106854	0.00981128	0.158567	0.161341	0.843059	0.0495564	0.0241354	9.69109e-06	TRUE	19.6007
GCST90277276	osteonecrosis	rs13063467	A	C	A	C	0.21174	0.0904948	0.0349646	0.0334755	0.374121	0.101819	0.0476722	9.06336e-06	TRUE	19.7277
GCST90277276	osteonecrosis	rs13101957	A	C	A	C	-0.121723	-0.072765	0.130141	0.122119	0.189521	0.0554613	0.0259964	2.89132e-06	TRUE	21.924
GCST90277276	osteonecrosis	rs13281002	A	G	A	G	-0.26163	0.0279139	0.0268241	0.025021	0.81126	0.116892	0.0533465	9.5871e-07	TRUE	24.0527
GCST90277276	osteonecrosis	rs139075653	C	T	C	T	0.645584	0.0501932	0.00441822	0.00442447	0.856756	0.278071	0.138186	3.04024e-06	TRUE	21.8262
GCST90277276	osteonecrosis	rs142336498	T	G	T	G	0.408018	0.39891	0.0090478	0.00831668	0.0456342	0.199579	0.0903148	6.35704e-06	TRUE	20.4099
GCST90277276	osteonecrosis	rs146108252	T	C	T	C	0.568216	0.268212	0.00524459	0.00581045	0.281164	0.248872	0.127953	9.10532e-06	TRUE	19.7209
GCST90277276	osteonecrosis	rs1488201	G	T	G	T	0.0846874	0.00758314	0.349732	0.351151	0.841927	0.0380241	0.0182636	3.60087e-06	TRUE	21.5013
GCST90277276	osteonecrosis	rs16968712	C	T	C	T	-0.13193	0.123586	0.119175	0.130985	0.0218072	0.0538805	0.0280599	2.63049e-06	TRUE	22.1062
GCST90277276	osteonecrosis	rs17231506	T	C	T	C	0.142778	-0.011162	0.27829	0.278942	0.782081	0.0403533	0.0192121	1.20288e-13	TRUE	55.2297
GCST90277276	osteonecrosis	rs174566	G	A	G	A	0.316974	-0.0287245	0.408433	0.413298	0.433969	0.0367124	0.0172546	1.45655e-73	TRUE	337.472
GCST90277276	osteonecrosis	rs17614174	C	T	C	T	-0.187387	-0.0158527	0.0523856	0.051107	0.848547	0.0830104	0.0404848	3.74878e-06	TRUE	21.4237
GCST90277276	osteonecrosis	rs184289628	G	T	G	T	0.298947	-0.115141	0.0181655	0.0204172	0.376971	0.130325	0.0645274	3.67476e-06	TRUE	21.4635
GCST90277276	osteonecrosis	rs1911704	C	G	C	G	-0.0835307	0.0153856	0.349079	0.327265	0.690179	0.0385979	0.0182235	4.64891e-06	TRUE	21.0101
GCST90277276	osteonecrosis	rs325406	T	C	T	C	0.0975143	-0.00480179	0.791171	0.779508	0.912948	0.0439238	0.0213812	5.18586e-06	TRUE	20.8004
GCST90277276	osteonecrosis	rs35745803	TG	T	TG	T	0.204693	0.0486325	0.049415	0.050065	0.559475	0.0833289	0.0397938	2.76745e-07	TRUE	26.4591
GCST90277276	osteonecrosis	rs35960238	G	A	G	A	-0.130981	-0.0616924	0.12659	0.129553	0.252471	0.0539095	0.0261055	5.36646e-07	TRUE	25.174
GCST90277276	osteonecrosis	rs4335452	A	G	A	G	-0.103485	0.0335006	0.800119	0.796474	0.461637	0.0455076	0.0223911	3.8767e-06	TRUE	21.3601
GCST90277276	osteonecrosis	rs4382917	A	G	A	G	-0.10076	0.05409	0.255777	0.243427	0.20518	0.0426937	0.0205668	9.84339e-07	TRUE	24.0017
GCST90277276	osteonecrosis	rs483528	T	C	T	C	0.170562	0.0190349	0.945829	0.950252	0.818298	0.082856	0.038387	9.00072e-06	TRUE	19.7422
GCST90277276	osteonecrosis	rs551412	T	A	T	A	0.0884124	0.0104973	0.286012	0.288088	0.792932	0.039989	0.0192874	4.63797e-06	TRUE	21.0126
GCST90277276	osteonecrosis	rs55727637	T	C	T	C	0.110967	-0.0760503	0.298983	0.297547	0.0551798	0.0396621	0.0189765	5.216e-09	TRUE	34.1944
GCST90277276	osteonecrosis	rs56144603	A	G	A	G	0.247378	-0.117259	0.0315362	0.0302866	0.264512	0.10509	0.0512557	1.41968e-06	TRUE	23.2937
GCST90277276	osteonecrosis	rs60071820	T	C	T	C	-0.0788033	0.0643695	0.425788	0.429657	0.0795573	0.0367142	0.0176875	8.51091e-06	TRUE	19.8498
GCST90277276	osteonecrosis	rs633695	G	A	G	A	0.0930243	-0.0523463	0.313941	0.30527	0.182486	0.0392654	0.0189428	9.27791e-07	TRUE	24.116
GCST90277276	osteonecrosis	rs639956	G	A	G	A	-0.0779162	0.00348704	0.560516	0.548999	0.923548	0.0363366	0.0174425	8.0563e-06	TRUE	19.9544
GCST90277276	osteonecrosis	rs6558177	G	A	G	A	-0.0804757	-0.0216902	0.621992	0.616112	0.560663	0.0372775	0.0180477	8.36219e-06	TRUE	19.8832
GCST90277276	osteonecrosis	rs75097472	A	G	A	G	-0.382925	0.0640757	0.0114815	0.0126764	0.693067	0.162342	0.0835424	4.65026e-06	TRUE	21.0094
GCST90277276	osteonecrosis	rs76916318	C	T	C	T	0.293155	-0.0597285	0.0184297	0.0181676	0.656438	0.134271	0.0645911	5.76195e-06	TRUE	20.5991
GCST90277276	osteonecrosis	rs77404354	T	C	T	C	-0.478427	-0.156894	0.00845274	0.0122499	0.345622	0.166357	0.100212	1.84168e-06	TRUE	22.7925
GCST90277276	osteonecrosis	rs7920171	A	G	A	G	0.0946174	0.034256	0.20819	0.19989	0.447852	0.045133	0.0212908	8.96397e-06	TRUE	19.7496
GCST90277276	osteonecrosis	rs964184	C	G	C	G	-0.140695	0.0427467	0.848991	0.855284	0.405733	0.0514137	0.0240766	5.34056e-09	TRUE	34.1481
GCST90277277	osteonecrosis	rs11591147	T	G	T	G	-0.234494	0.0712853	0.0332154	0.0360617	0.462545	0.0970314	0.04659	4.93869e-07	TRUE	25.3325
GCST90277277	osteonecrosis	rs1187583	A	G	A	G	-0.141723	0.0182033	0.916339	0.920205	0.786582	0.0672324	0.0300283	2.40531e-06	TRUE	22.2751
GCST90277277	osteonecrosis	rs12522374	A	G	A	G	0.0812156	-0.0342273	0.3474	0.339511	0.37278	0.0384026	0.0174032	3.1139e-06	TRUE	21.7781
GCST90277277	osteonecrosis	rs13060992	G	T	G	T	0.185911	0.0475074	0.947547	0.947863	0.56187	0.0818999	0.0375533	7.56516e-07	TRUE	24.5083
GCST90277277	osteonecrosis	rs1367117	A	G	A	G	0.0838031	-0.00260231	0.284591	0.280223	0.94846	0.0402583	0.0183989	5.32775e-06	TRUE	20.7461
GCST90277277	osteonecrosis	rs148444916	C	T	C	T	0.288588	-0.0891001	0.0208077	0.0191177	0.50376	0.133267	0.0576422	5.66969e-07	TRUE	25.0654
GCST90277277	osteonecrosis	rs17231506	T	C	T	C	0.142323	-0.011162	0.27829	0.278942	0.782081	0.0403533	0.0184851	1.54316e-14	TRUE	59.2798
GCST90277277	osteonecrosis	rs174546	T	C	T	C	-0.148938	-0.0320825	0.407364	0.413577	0.382218	0.0367154	0.0169253	1.69211e-18	TRUE	77.4352
GCST90277277	osteonecrosis	rs2236514	G	C	G	C	-0.0838989	-0.0502773	0.647094	0.654293	0.188252	0.0382114	0.0177486	2.31952e-06	TRUE	22.3452
GCST90277277	osteonecrosis	rs261290	C	T	C	T	-0.138985	-0.0184563	0.612243	0.619148	0.62064	0.0372897	0.0169049	2.37432e-16	TRUE	67.5944
GCST90277277	osteonecrosis	rs3134950	A	C	A	C	0.0966721	0.0514305	0.583482	0.573413	0.159566	0.0365655	0.0168476	9.95711e-09	TRUE	32.925
GCST90277277	osteonecrosis	rs3807226	G	A	G	A	-0.0824993	-0.0589096	0.275529	0.279111	0.145805	0.0405014	0.018625	9.57155e-06	TRUE	19.6204
GCST90277277	osteonecrosis	rs3936021	G	A	G	A	-0.106788	0.0278269	0.158123	0.156452	0.582544	0.0506245	0.0233681	4.95843e-06	TRUE	20.8833
GCST90277277	osteonecrosis	rs4744927	C	A	C	A	0.907441	0.100532	0.997869	0.997828	0.798471	0.393738	0.19205	2.35008e-06	TRUE	22.3259
GCST90277277	osteonecrosis	rs5022521	T	C	T	C	-0.0974376	0.038555	0.797291	0.807661	0.412365	0.0470333	0.0211747	4.26127e-06	TRUE	21.1748
GCST90277277	osteonecrosis	rs56270325	T	A	T	A	0.0906471	0.0504718	0.259242	0.255961	0.224507	0.0415532	0.018821	1.49092e-06	TRUE	23.1965
GCST90277277	osteonecrosis	rs633695	G	A	G	A	0.0910849	-0.0523463	0.313941	0.30527	0.182486	0.0392654	0.0181369	5.23028e-07	TRUE	25.2213
GCST90277277	osteonecrosis	rs643531	A	C	A	C	0.124622	-0.0174668	0.88961	0.886274	0.759922	0.0571589	0.0261436	1.90667e-06	TRUE	22.7226
GCST90277277	osteonecrosis	rs72733996	G	A	G	A	0.101188	-0.0301497	0.197786	0.209686	0.496816	0.04437	0.0208422	1.23013e-06	TRUE	23.5706
GCST90277277	osteonecrosis	rs72974647	G	A	G	A	0.144049	-0.0711129	0.0821802	0.0845174	0.27557	0.0652218	0.0300058	1.61199e-06	TRUE	23.0468
GCST90277277	osteonecrosis	rs75023439	C	T	C	T	-0.172826	0.0409928	0.048357	0.0524052	0.613759	0.0812197	0.0387894	8.49055e-06	TRUE	19.8514
GCST90277277	osteonecrosis	rs7780296	G	C	G	C	0.0841395	-0.0465833	0.719155	0.710745	0.242625	0.0398675	0.0185113	5.57356e-06	TRUE	20.6598
GCST90277277	osteonecrosis	rs78909142	A	G	A	G	-0.433346	-0.000244458	0.00859814	0.00838681	0.999024	0.199864	0.094464	4.55895e-06	TRUE	21.0444
GCST90277277	osteonecrosis	rs9966610	C	A	C	A	0.079058	0.0282536	0.51051	0.503736	0.442855	0.0368182	0.0173654	5.38165e-06	TRUE	20.7263
GCST90277278	osteonecrosis	rs10760286	C	T	C	T	0.0789282	0.00962823	0.510018	0.510964	0.792111	0.03653	0.0169604	3.31645e-06	TRUE	21.6567
GCST90277278	osteonecrosis	rs113366516	T	G	T	G	0.308243	-0.0349424	0.0170391	0.0167836	0.807266	0.143233	0.0660762	3.13979e-06	TRUE	21.7619
GCST90277278	osteonecrosis	rs11647818	T	C	T	C	0.078693	-0.00872492	0.57458	0.574396	0.812111	0.0367051	0.0169875	3.67514e-06	TRUE	21.4592
GCST90277278	osteonecrosis	rs116681793	A	G	A	G	-0.184564	0.0408053	0.0453227	0.0422469	0.652795	0.0907021	0.0410466	7.01271e-06	TRUE	20.2181
GCST90277278	osteonecrosis	rs117571757	A	G	A	G	-0.334189	-0.168837	0.0134602	0.0146819	0.262558	0.150699	0.0727562	4.43821e-06	TRUE	21.0981
GCST90277278	osteonecrosis	rs117726731	T	C	T	C	0.185924	-0.0288718	0.04207	0.0394463	0.759453	0.0942913	0.0420599	9.98637e-06	TRUE	19.5404
GCST90277278	osteonecrosis	rs1260326	C	T	C	T	-0.108205	-0.0456507	0.650878	0.650182	0.230463	0.0380687	0.017465	6.12206e-10	TRUE	38.3846
GCST90277278	osteonecrosis	rs12960635	C	T	C	T	0.123955	-0.0380997	0.105495	0.102951	0.523353	0.0597002	0.0276953	7.72849e-06	TRUE	20.0316
GCST90277278	osteonecrosis	rs1854434	G	A	G	A	-0.109878	-0.00809179	0.153981	0.149109	0.873538	0.0508385	0.0231666	2.14525e-06	TRUE	22.4956
GCST90277278	osteonecrosis	rs2597486	G	A	G	A	0.0758093	0.0310111	0.554026	0.544712	0.393628	0.0363529	0.0169781	8.11737e-06	TRUE	19.9373
GCST90277278	osteonecrosis	rs28524821	C	A	C	A	0.108557	-0.0192127	0.145543	0.154408	0.7013	0.0500898	0.0235174	3.97619e-06	TRUE	21.3077
GCST90277278	osteonecrosis	rs34832413	G	A	G	A	-0.11935	0.034864	0.112499	0.110228	0.547912	0.0580205	0.0263644	6.07581e-06	TRUE	20.4932
GCST90277278	osteonecrosis	rs35235479	G	A	G	A	-0.0962084	0.0474384	0.214135	0.213607	0.281967	0.0440914	0.0203206	2.2375e-06	TRUE	22.4157
GCST90277278	osteonecrosis	rs4629629	T	C	T	C	0.0883051	0.0438959	0.764985	0.763852	0.303307	0.0426436	0.0196693	7.24528e-06	TRUE	20.1555
GCST90277278	osteonecrosis	rs62015468	C	G	C	G	0.194254	-0.0535609	0.0418838	0.0472262	0.534984	0.0863306	0.0430372	6.47315e-06	TRUE	20.3729
GCST90277278	osteonecrosis	rs62098276	C	T	C	T	-0.142117	0.0408711	0.0796716	0.0829207	0.535229	0.0659166	0.0307261	3.80299e-06	TRUE	21.3933
GCST90277278	osteonecrosis	rs77007318	C	G	C	G	-0.241125	0.133907	0.0289285	0.0296719	0.212445	0.107395	0.0521764	3.875e-06	TRUE	21.3568
GCST90277278	osteonecrosis	rs80227620	T	C	T	C	0.118583	-0.0792189	0.143969	0.150955	0.124864	0.0516194	0.024397	1.19424e-06	TRUE	23.625
GCST90277279	osteonecrosis	rs10500613	G	A	G	A	-0.247045	-0.06496	0.0242658	0.0218809	0.600291	0.123974	0.0552252	7.811e-06	TRUE	20.0114
GCST90277279	osteonecrosis	rs10783517	T	C	T	C	-0.0924259	-0.0676299	0.212867	0.211461	0.12809	0.0444443	0.020668	7.88627e-06	TRUE	19.9982
GCST90277279	osteonecrosis	rs111290564	AT	A	AT	A	-0.105335	0.0532403	0.163036	0.16914	0.279586	0.0492396	0.0232461	5.95422e-06	TRUE	20.5327
GCST90277279	osteonecrosis	rs116911263	T	C	T	C	-0.351504	0.0302991	0.0136312	0.0167137	0.832299	0.143087	0.0729302	1.46677e-06	TRUE	23.2298
GCST90277279	osteonecrosis	rs117085626	A	G	A	G	0.119747	-0.104171	0.112954	0.112051	0.070961	0.0576896	0.0265845	6.76536e-06	TRUE	20.2895
GCST90277279	osteonecrosis	rs12475699	C	T	C	T	0.0810595	0.0405614	0.663437	0.654831	0.286868	0.0380852	0.0177193	4.85914e-06	TRUE	20.9274
GCST90277279	osteonecrosis	rs12602611	A	G	A	G	0.0994147	0.0602143	0.173367	0.168694	0.214418	0.0485009	0.0222622	8.10155e-06	TRUE	19.9418
GCST90277279	osteonecrosis	rs12749808	T	C	T	C	-0.0836245	-0.0806884	0.355842	0.365335	0.0329079	0.037825	0.0178228	2.7546e-06	TRUE	22.0148
GCST90277279	osteonecrosis	rs13054328	T	C	T	C	0.185385	-0.0185884	0.0492221	0.044189	0.832868	0.0880865	0.0411675	6.80743e-06	TRUE	20.2787
GCST90277279	osteonecrosis	rs138107736	G	T	G	T	-0.342971	0.38131	0.0131817	0.0128017	0.00700197	0.141396	0.0770124	8.57911e-06	TRUE	19.8332
GCST90277279	osteonecrosis	rs16986523	A	G	A	G	0.268447	-0.00825167	0.0216234	0.0222839	0.94633	0.122582	0.0580173	3.77576e-06	TRUE	21.4093
GCST90277279	osteonecrosis	rs2075937	C	T	C	T	-0.0749518	0.0416465	0.586469	0.578135	0.259224	0.0369132	0.0169322	9.72816e-06	TRUE	19.5946
GCST90277279	osteonecrosis	rs2122922	T	C	T	C	-0.0977021	0.0375654	0.201521	0.201458	0.412453	0.0458346	0.0213073	4.60592e-06	TRUE	21.0257
GCST90277279	osteonecrosis	rs2317091	A	T	A	T	0.191292	0.0625908	0.040317	0.0440093	0.480689	0.0887567	0.0432405	9.82663e-06	TRUE	19.571
GCST90277279	osteonecrosis	rs41488845	A	G	A	G	-0.495791	0.0568561	0.00721981	0.00869494	0.772095	0.196303	0.104314	2.04298e-06	TRUE	22.5898
GCST90277279	osteonecrosis	rs6496787	G	T	G	T	0.0929304	0.04206	0.608414	0.600861	0.25633	0.0370537	0.0173158	8.2689e-08	TRUE	28.8025
GCST90277279	osteonecrosis	rs7177289	T	C	T	C	0.0821979	0.0207538	0.393494	0.38658	0.576497	0.0371594	0.0170852	1.52744e-06	TRUE	23.1463
GCST90277279	osteonecrosis	rs7248028	C	T	C	T	0.0905455	0.00935462	0.245135	0.248217	0.824043	0.042072	0.0199056	5.47464e-06	TRUE	20.6911
GCST90277279	osteonecrosis	rs78395462	T	G	T	G	0.257505	0.0770357	0.02376	0.0275236	0.484517	0.1102	0.0552215	3.17121e-06	TRUE	21.7448
GCST90277279	osteonecrosis	rs78418403	T	G	T	G	0.157277	0.0787695	0.0622406	0.0695506	0.270105	0.0714255	0.0347813	6.22583e-06	TRUE	20.4474
GCST90277279	osteonecrosis	rs80201535	A	G	A	G	-0.220431	-0.06249	0.0308439	0.0278995	0.570892	0.110263	0.049158	7.45364e-06	TRUE	20.1074
GCST90277279	osteonecrosis	rs818276	T	C	T	C	0.0739927	0.0601311	0.476118	0.474533	0.0990171	0.036451	0.0166292	8.73003e-06	TRUE	19.7986
GCST90277280	osteonecrosis	rs10468017	T	C	T	C	0.0877008	0.0327865	0.337526	0.331461	0.393361	0.0384124	0.0175717	6.14406e-07	TRUE	24.9103
GCST90277280	osteonecrosis	rs10738267	G	C	G	C	0.103595	0.025941	0.83731	0.837218	0.597854	0.0491782	0.0227998	5.61346e-06	TRUE	20.645
GCST90277280	osteonecrosis	rs10853781	G	A	G	A	0.0793179	0.0777092	0.495563	0.489	0.0319683	0.0362313	0.0170455	3.32181e-06	TRUE	21.6532
GCST90277280	osteonecrosis	rs10890773	A	G	A	G	-0.116955	0.0510686	0.860325	0.86183	0.329871	0.0524117	0.0239105	1.0229e-06	TRUE	23.9255
GCST90277280	osteonecrosis	rs113053792	G	A	G	A	-0.356203	0.159268	0.0120323	0.0115311	0.356711	0.172808	0.0786197	5.97008e-06	TRUE	20.5273
GCST90277280	osteonecrosis	rs113076792	A	G	A	G	-0.337637	0.0522287	0.0135967	0.0171227	0.712625	0.141797	0.0737984	4.83856e-06	TRUE	20.9318
GCST90277280	osteonecrosis	rs1168036	G	A	G	A	0.0898612	-0.0711153	0.737927	0.736075	0.0837356	0.0411211	0.0188859	1.99007e-06	TRUE	22.6396
GCST90277280	osteonecrosis	rs117495065	G	C	G	C	0.301661	0.303086	0.0174603	0.0199199	0.0108049	0.118907	0.0653817	4.01656e-06	TRUE	21.2876
GCST90277280	osteonecrosis	rs117528775	C	T	C	T	0.593561	0.0262508	0.00485169	0.00570117	0.911107	0.235134	0.125401	2.2494e-06	TRUE	22.4042
GCST90277280	osteonecrosis	rs118179558	C	T	C	T	-0.703756	-0.757634	0.00298574	0.00262979	0.0327763	0.354895	0.157743	8.26116e-06	TRUE	19.9042
GCST90277280	osteonecrosis	rs11870991	A	C	A	C	0.1285	0.0619119	0.0921654	0.091983	0.321258	0.062419	0.0288107	8.31024e-06	TRUE	19.8929
GCST90277280	osteonecrosis	rs11903018	C	T	C	T	-0.098035	-0.017308	0.180691	0.171532	0.719538	0.0482015	0.0219242	7.87762e-06	TRUE	19.9947
GCST90277280	osteonecrosis	rs12052409	C	A	C	A	-0.193167	0.0553263	0.0516168	0.0502323	0.505725	0.0831338	0.038556	5.56699e-07	TRUE	25.1005
GCST90277280	osteonecrosis	rs13119269	T	C	T	C	0.099984	-0.066912	0.166783	0.160879	0.178469	0.0497308	0.0225603	9.47493e-06	TRUE	19.6413
GCST90277280	osteonecrosis	rs139644986	G	C	G	C	0.548984	0.34054	0.00513487	0.00275504	0.317415	0.340614	0.124149	9.93068e-06	TRUE	19.5539
GCST90277280	osteonecrosis	rs141165989	T	C	T	C	0.203356	-0.0308464	0.0368815	0.0433298	0.729637	0.0892524	0.0447486	5.59469e-06	TRUE	20.6517
GCST90277280	osteonecrosis	rs143975147	T	C	T	C	0.21962	0.0971057	0.0301666	0.0279277	0.379207	0.110428	0.0491783	8.09388e-06	TRUE	19.9433
GCST90277280	osteonecrosis	rs174601	T	C	T	C	0.146355	-0.0266606	0.419025	0.426348	0.467339	0.0366814	0.0169097	6.00203e-18	TRUE	74.9106
GCST90277280	osteonecrosis	rs2126263	A	G	A	G	0.110887	0.0141459	0.849792	0.854247	0.782624	0.0512715	0.0234484	2.29687e-06	TRUE	22.3632
GCST90277280	osteonecrosis	rs2214660	A	G	A	G	-0.101945	0.0462995	0.184972	0.18207	0.324387	0.0469815	0.021658	2.5591e-06	TRUE	22.1562
GCST90277280	osteonecrosis	rs2274855	A	G	A	G	-0.102884	0.053528	0.171374	0.172173	0.267873	0.0483116	0.0232191	9.51272e-06	TRUE	19.6338
GCST90277280	osteonecrosis	rs2391388	C	A	C	A	-0.0769087	-0.00219546	0.379393	0.372897	0.953267	0.0374626	0.0169765	5.98048e-06	TRUE	20.5237
GCST90277280	osteonecrosis	rs247617	A	C	A	C	0.0919488	-0.0113694	0.278171	0.278631	0.777933	0.0403147	0.0185927	7.76573e-07	TRUE	24.4572
GCST90277280	osteonecrosis	rs2724782	A	G	A	G	-0.214971	-0.0979067	0.0336018	0.0329091	0.331787	0.100881	0.0483803	8.98527e-06	TRUE	19.7434
GCST90277280	osteonecrosis	rs2833577	A	G	A	G	-0.0795254	0.00660166	0.372313	0.370771	0.860799	0.0376471	0.0178632	8.63621e-06	TRUE	19.8195
GCST90277280	osteonecrosis	rs2854275	A	C	A	C	-0.122637	0.0844149	0.10511	0.102138	0.160833	0.0601985	0.027121	6.22548e-06	TRUE	20.4471
GCST90277280	osteonecrosis	rs3924	A	G	A	G	-0.0761152	0.0404129	0.603774	0.609212	0.276329	0.0371237	0.0171786	9.51956e-06	TRUE	19.6321
GCST90277280	osteonecrosis	rs4659619	C	T	C	T	0.0849205	-0.0142142	0.338249	0.343838	0.710237	0.0382577	0.017478	1.20566e-06	TRUE	23.607
GCST90277280	osteonecrosis	rs4692567	T	C	T	C	0.103214	0.0168366	0.806439	0.814947	0.717728	0.0465747	0.0211712	1.10952e-06	TRUE	23.7677
GCST90277280	osteonecrosis	rs6005648	G	A	G	A	-0.105202	-0.0228047	0.149559	0.159254	0.644626	0.0494422	0.0236325	8.64668e-06	TRUE	19.8166
GCST90277280	osteonecrosis	rs62080593	G	A	G	A	0.0927325	0.051333	0.248595	0.245823	0.227297	0.042517	0.0207553	8.01585e-06	TRUE	19.9621
GCST90277280	osteonecrosis	rs62330208	C	G	C	G	-0.102832	0.0147275	0.239841	0.241933	0.73041	0.0427403	0.0203915	4.69423e-07	TRUE	25.4307
GCST90277280	osteonecrosis	rs633695	G	A	G	A	0.0812432	-0.0523463	0.313941	0.30527	0.182486	0.0392654	0.0182149	8.3073e-06	TRUE	19.8939
GCST90277280	osteonecrosis	rs662846	A	C	A	C	-0.271702	-0.00932939	0.023326	0.0190414	0.943622	0.131924	0.0566611	1.65592e-06	TRUE	22.9941
GCST90277280	osteonecrosis	rs7046115	G	C	G	C	-0.0798623	0.0299669	0.320514	0.31453	0.445335	0.039264	0.0180616	9.9336e-06	TRUE	19.5511
GCST90277280	osteonecrosis	rs72723967	A	C	A	C	0.110589	-0.0440713	0.163055	0.169647	0.36374	0.0485227	0.0227395	1.17812e-06	TRUE	23.6517
GCST90277280	osteonecrosis	rs72974647	G	A	G	A	0.143439	-0.0711129	0.0821802	0.0845174	0.27557	0.0652218	0.0300969	1.91476e-06	TRUE	22.7139
GCST90277280	osteonecrosis	rs76413658	C	G	C	G	-0.111627	0.144004	0.133145	0.132776	0.00505918	0.0513707	0.0243735	4.72512e-06	TRUE	20.975
GCST90277280	osteonecrosis	rs76779498	T	C	T	C	0.325843	-0.18735	0.0134876	0.016533	0.194127	0.144286	0.072979	8.12791e-06	TRUE	19.9352
GCST90277281	osteonecrosis	rs10779836	T	C	T	C	0.0902666	-0.0390349	0.77689	0.771378	0.365913	0.0431728	0.0199479	6.12827e-06	TRUE	20.4767
GCST90277281	osteonecrosis	rs114925849	A	C	A	C	0.57663	-0.159394	0.00462394	0.00597565	0.509614	0.241711	0.127033	5.73757e-06	TRUE	20.6045
GCST90277281	osteonecrosis	rs116997061	T	C	T	C	-0.169932	-0.0993148	0.0618727	0.061009	0.192949	0.0762843	0.0359689	2.34988e-06	TRUE	22.3201
GCST90277281	osteonecrosis	rs117726731	T	C	T	C	0.185872	-0.0288718	0.04207	0.0394463	0.759453	0.0942913	0.0420384	9.93976e-06	TRUE	19.5495
GCST90277281	osteonecrosis	rs1260326	C	T	C	T	-0.101263	-0.0456507	0.650878	0.650182	0.230463	0.0380687	0.0174581	6.89242e-09	TRUE	33.644
GCST90277281	osteonecrosis	rs12650992	T	C	T	C	0.0890522	-0.0219811	0.234413	0.230295	0.60959	0.0430446	0.0196137	5.70453e-06	TRUE	20.6144
GCST90277281	osteonecrosis	rs13060992	G	T	G	T	0.172846	0.0475074	0.947547	0.947863	0.56187	0.0818999	0.0376558	4.50276e-06	TRUE	21.0695
GCST90277281	osteonecrosis	rs1532085	G	A	G	A	-0.0977538	-0.00941907	0.573441	0.577846	0.7973	0.0366726	0.0168056	6.24588e-09	TRUE	33.8345
GCST90277281	osteonecrosis	rs1541361	T	C	T	C	-0.0765225	-0.0192279	0.430312	0.437769	0.599467	0.0366129	0.016844	5.63296e-06	TRUE	20.639
GCST90277281	osteonecrosis	rs1593135	G	C	G	C	-0.118862	0.0394879	0.112344	0.11046	0.495435	0.0579265	0.0263443	6.52262e-06	TRUE	20.357
GCST90277281	osteonecrosis	rs183130	T	C	T	C	0.0975222	-0.0113753	0.278171	0.278948	0.77789	0.0403281	0.0185742	1.56242e-07	TRUE	27.5668
GCST90277281	osteonecrosis	rs201201195	TC	T	TC	T	-0.243508	-0.0342004	0.0265703	0.0242458	0.772465	0.118278	0.053373	5.13687e-06	TRUE	20.8153
GCST90277281	osteonecrosis	rs28807772	G	A	G	A	0.0951955	0.000474928	0.201768	0.200814	0.991589	0.0450544	0.0207849	4.72437e-06	TRUE	20.9767
GCST90277281	osteonecrosis	rs3134937	T	C	T	C	-0.101084	0.0462879	0.200107	0.189982	0.316898	0.0462485	0.0207805	1.17225e-06	TRUE	23.6621
GCST90277281	osteonecrosis	rs4538911	C	G	C	G	-0.0905041	0.0304256	0.703436	0.691886	0.437678	0.0392023	0.0183708	8.54345e-07	TRUE	24.2706
GCST90277281	osteonecrosis	rs633695	G	A	G	A	0.0903428	-0.0523463	0.313941	0.30527	0.182486	0.0392654	0.0181753	6.82142e-07	TRUE	24.7072
GCST90277281	osteonecrosis	rs7004301	G	A	G	A	0.0771912	-0.0651726	0.618858	0.607135	0.0793085	0.0371416	0.0172702	7.95182e-06	TRUE	19.9775
GCST90277281	osteonecrosis	rs76546858	T	C	T	C	-0.121471	0.0906713	0.130923	0.130524	0.105359	0.0559902	0.0271519	7.79838e-06	TRUE	20.0145
GCST90277281	osteonecrosis	rs77027238	A	G	A	G	0.185106	0.126262	0.0495664	0.0524942	0.120046	0.0812192	0.0384841	1.53986e-06	TRUE	23.1355
GCST90277281	osteonecrosis	rs7912885	T	G	T	G	-0.0816382	-0.0579176	0.698519	0.699392	0.143769	0.039618	0.0184023	9.28233e-06	TRUE	19.6808
GCST90277282	osteonecrosis	rs10787711	A	G	A	G	-0.0899783	0.0212714	0.648489	0.640923	0.574705	0.0379078	0.0174875	2.73908e-07	TRUE	26.474
GCST90277282	osteonecrosis	rs10890773	A	G	A	G	-0.125543	0.0510686	0.860325	0.86183	0.329871	0.0524117	0.0238336	1.422e-07	TRUE	27.7463
GCST90277282	osteonecrosis	rs10961143	G	A	G	A	0.195468	0.0350667	0.0482686	0.0487375	0.678008	0.0844607	0.0388181	4.88187e-07	TRUE	25.3561
GCST90277282	osteonecrosis	rs112569946	A	G	A	G	0.71609	0.394027	0.00320476	0.00245329	0.279431	0.364301	0.155736	4.33684e-06	TRUE	21.1425
GCST90277282	osteonecrosis	rs11722429	A	G	A	G	0.133312	0.00433567	0.0989349	0.101856	0.942459	0.0600679	0.0281246	2.17707e-06	TRUE	22.4681
GCST90277282	osteonecrosis	rs117528775	C	T	C	T	0.597066	0.0262508	0.00485169	0.00570117	0.911107	0.235134	0.125304	1.92491e-06	TRUE	22.7047
GCST90277282	osteonecrosis	rs13150924	A	G	A	G	-0.134613	-0.0728152	0.130232	0.122118	0.189224	0.0554622	0.0249663	7.19651e-08	TRUE	29.0714
GCST90277282	osteonecrosis	rs13402814	T	A	T	A	0.164349	-0.127644	0.0597335	0.0585241	0.0979129	0.0771241	0.0351012	2.8865e-06	TRUE	21.9225
GCST90277282	osteonecrosis	rs142541756	A	G	A	G	-0.438548	0.201223	0.00792749	0.00772569	0.348641	0.2147	0.0975272	7.00965e-06	TRUE	20.2201
GCST90277282	osteonecrosis	rs143066473	A	G	A	G	0.254152	-0.0682651	0.0248648	0.0245396	0.564355	0.118436	0.055246	4.28783e-06	TRUE	21.1634
GCST90277282	osteonecrosis	rs1488201	G	T	G	T	0.0781438	0.00758314	0.349732	0.351151	0.841927	0.0380241	0.0175744	8.85534e-06	TRUE	19.771
GCST90277282	osteonecrosis	rs150352222	AGTC	A	AGTC	A	-0.302688	0.228179	0.0153887	0.0161024	0.111488	0.14337	0.068088	8.8919e-06	TRUE	19.7628
GCST90277282	osteonecrosis	rs150376922	A	G	A	G	-0.289717	-0.122704	0.0180419	0.0174355	0.381487	0.140207	0.064375	6.88329e-06	TRUE	20.2541
GCST90277282	osteonecrosis	rs1532085	G	A	G	A	-0.110553	-0.00941907	0.573441	0.577846	0.7973	0.0366726	0.0167671	4.60681e-11	TRUE	43.4736
GCST90277282	osteonecrosis	rs16985573	T	C	T	C	-0.149941	0.0622499	0.072804	0.0790905	0.35264	0.0669727	0.0329499	5.43361e-06	TRUE	20.7077
GCST90277282	osteonecrosis	rs17126647	T	C	T	C	-0.0993832	-0.000101006	0.203462	0.193098	0.998247	0.0459734	0.0208406	1.88904e-06	TRUE	22.7408
GCST90277282	osteonecrosis	rs17231506	T	C	T	C	0.143843	-0.011162	0.27829	0.278942	0.782081	0.0403533	0.0184928	8.35003e-15	TRUE	60.5023
GCST90277282	osteonecrosis	rs174574	C	A	C	A	-0.330699	0.0241948	0.590933	0.585846	0.509852	0.0367106	0.0166026	5.65768e-86	TRUE	396.747
GCST90277282	osteonecrosis	rs1800588	T	C	T	C	0.137688	-0.0598764	0.258046	0.248153	0.152124	0.041811	0.0193079	1.091e-12	TRUE	50.8536
GCST90277282	osteonecrosis	rs1833172	T	C	T	C	0.157266	0.0505541	0.0715397	0.0781508	0.457654	0.0680665	0.0327492	1.60024e-06	TRUE	23.0605
GCST90277282	osteonecrosis	rs2629180	A	G	A	G	-0.694512	0.487906	0.00386528	0.00450764	0.0827828	0.281252	0.147555	2.56075e-06	TRUE	22.154
GCST90277282	osteonecrosis	rs35925446	C	T	C	T	-0.159195	-0.0308689	0.0673805	0.0691708	0.669011	0.0722067	0.0349389	5.28083e-06	TRUE	20.7606
GCST90277282	osteonecrosis	rs4412689	A	G	A	G	-0.0931566	-0.0877731	0.199555	0.196137	0.0541228	0.0455761	0.020773	7.41681e-06	TRUE	20.1108
GCST90277282	osteonecrosis	rs4415100	A	T	A	T	0.0933461	0.0116015	0.210658	0.209062	0.7938	0.0443855	0.0204796	5.24139e-06	TRUE	20.7754
GCST90277282	osteonecrosis	rs56075928	A	G	A	G	0.244702	0.0416937	0.0257214	0.0276285	0.708034	0.111332	0.0529349	3.84957e-06	TRUE	21.3693
GCST90277282	osteonecrosis	rs62039480	A	G	A	G	0.115988	-0.0933259	0.332015	0.328401	0.0155529	0.0385765	0.0177321	6.51588e-11	TRUE	42.7864
GCST90277282	osteonecrosis	rs62330208	C	G	C	G	-0.0899254	0.0147275	0.239841	0.241933	0.73041	0.0427403	0.020341	9.96906e-06	TRUE	19.5443
GCST90277282	osteonecrosis	rs6578729	A	G	A	G	-0.13877	-0.0400501	0.0790673	0.0837098	0.541953	0.0656708	0.0309241	7.31855e-06	TRUE	20.1371
GCST90277282	osteonecrosis	rs6673582	A	T	A	T	-0.0804976	-0.00729934	0.308956	0.308664	0.852498	0.0392581	0.0179057	7.04156e-06	TRUE	20.2108
GCST90277282	osteonecrosis	rs73205054	C	A	C	A	0.195925	0.209624	0.0379123	0.0349409	0.0356418	0.0997739	0.0433101	6.16778e-06	TRUE	20.4645
GCST90277282	osteonecrosis	rs75833961	C	T	C	T	0.272306	0.108864	0.0201596	0.0170036	0.431522	0.1384	0.0610957	8.42992e-06	TRUE	19.8652
GCST90277282	osteonecrosis	rs7717591	G	A	G	A	-0.0808809	0.0767091	0.678822	0.680901	0.0479204	0.0387796	0.0178916	6.26244e-06	TRUE	20.4359
GCST90277282	osteonecrosis	rs78882831	T	C	T	C	0.246564	0.150896	0.0250883	0.0290738	0.163147	0.108203	0.0545773	6.34969e-06	TRUE	20.4096
GCST90277282	osteonecrosis	rs7936002	G	A	G	A	-0.0993499	0.0548424	0.257197	0.245361	0.197089	0.0425171	0.0196312	4.2743e-07	TRUE	25.6119
GCST90277282	osteonecrosis	rs9436222	G	C	G	C	-0.126689	0.0667433	0.261404	0.263284	0.105016	0.0411739	0.0188232	1.82282e-11	TRUE	45.2992
GCST90277282	osteonecrosis	rs964184	C	G	C	G	-0.158038	0.0427467	0.848991	0.855284	0.405733	0.0514137	0.0231589	9.5573e-12	TRUE	46.568
GCST90277283	osteonecrosis	rs111506410	C	T	C	T	0.242796	0.0606892	0.027672	0.0245007	0.606984	0.117984	0.0516328	2.61657e-06	TRUE	22.1122
GCST90277283	osteonecrosis	rs114797690	T	C	T	C	0.263461	0.0404271	0.0234183	0.0207089	0.751535	0.127685	0.0588597	7.71171e-06	TRUE	20.0353
GCST90277283	osteonecrosis	rs115079643	C	T	C	T	-0.282437	0.143827	0.0235589	0.0277633	0.19496	0.110974	0.0559632	4.59804e-07	TRUE	25.4705
GCST90277283	osteonecrosis	rs12255873	G	A	G	A	-0.139426	0.0753353	0.900849	0.893319	0.204611	0.0593882	0.0283729	9.10892e-07	TRUE	24.1479
GCST90277283	osteonecrosis	rs1260326	C	T	C	T	-0.115375	-0.0456507	0.650878	0.650182	0.230463	0.0380687	0.0174451	4.01929e-11	TRUE	43.7398
GCST90277283	osteonecrosis	rs138477772	A	G	A	G	-0.543136	-0.196985	0.00558084	0.00553161	0.434365	0.251981	0.116634	3.26784e-06	TRUE	21.6854
GCST90277283	osteonecrosis	rs144573714	T	C	T	C	-0.197777	-0.0784942	0.0381102	0.0341853	0.432977	0.100107	0.0436761	6.04532e-06	TRUE	20.5052
GCST90277283	osteonecrosis	rs1474236	C	T	C	T	-0.112417	-0.0841085	0.81772	0.814287	0.0764469	0.0474738	0.0227821	8.21192e-07	TRUE	24.3487
GCST90277283	osteonecrosis	rs147507697	G	A	G	A	0.209265	-0.0314698	0.0360979	0.0328869	0.756808	0.101622	0.045055	3.4639e-06	TRUE	21.5728
GCST90277283	osteonecrosis	rs174598	A	G	A	G	0.111674	-0.0080124	0.345645	0.346531	0.833731	0.0381691	0.0175787	2.24192e-10	TRUE	40.3581
GCST90277283	osteonecrosis	rs1800588	T	C	T	C	0.0893785	-0.0598764	0.258046	0.248153	0.152124	0.041811	0.0193582	3.95464e-06	TRUE	21.3175
GCST90277283	osteonecrosis	rs182611493	G	A	G	A	-0.188652	-0.108581	0.0538013	0.0509647	0.193221	0.0834524	0.0378284	6.28223e-07	TRUE	24.8706
GCST90277283	osteonecrosis	rs192646452	T	A	T	A	-0.254843	0.141892	0.0234118	0.0219638	0.245939	0.122292	0.0555312	4.52255e-06	TRUE	21.0606
GCST90277283	osteonecrosis	rs247617	A	C	A	C	0.10651	-0.0113694	0.278171	0.278631	0.777933	0.0403147	0.0185396	9.57278e-09	TRUE	33.005
GCST90277283	osteonecrosis	rs3125786	A	G	A	G	-0.114366	-0.0944966	0.86936	0.874476	0.0846175	0.0547965	0.0257949	9.3943e-06	TRUE	19.6574
GCST90277283	osteonecrosis	rs345182	G	A	G	A	0.0976591	0.0498652	0.189372	0.184699	0.285974	0.0467342	0.0218262	7.78689e-06	TRUE	20.0202
GCST90277283	osteonecrosis	rs5025214	T	G	T	G	-0.0817379	-0.00803351	0.67991	0.669336	0.834656	0.0384868	0.0179269	5.19822e-06	TRUE	20.7891
GCST90277283	osteonecrosis	rs55841968	T	C	T	C	0.0766327	-0.0304391	0.492838	0.491066	0.40329	0.0364208	0.0169161	5.98905e-06	TRUE	20.5224
GCST90277283	osteonecrosis	rs60847460	T	C	T	C	-0.108165	0.0470553	0.14014	0.129353	0.383657	0.0540134	0.0240877	7.20067e-06	TRUE	20.1643
GCST90277283	osteonecrosis	rs7139079	A	G	A	G	-0.0765336	-0.0283756	0.546768	0.550096	0.436551	0.0364711	0.0167714	5.10583e-06	TRUE	20.8241
GCST90277283	osteonecrosis	rs79189815	G	A	G	A	0.431055	0.0875744	0.00907511	0.00712099	0.683979	0.21515	0.0909634	2.18926e-06	TRUE	22.456
GCST90277283	osteonecrosis	rs9397785	G	T	G	T	-0.0788977	-0.0315694	0.654647	0.653794	0.406884	0.0380635	0.0175877	7.35691e-06	TRUE	20.1238
GCST90277284	osteonecrosis	rs10490936	G	A	G	A	-0.427355	-0.147818	0.00962157	0.00826576	0.472723	0.205859	0.095315	7.47336e-06	TRUE	20.1027
GCST90277284	osteonecrosis	rs10995430	T	C	T	C	-0.0842762	0.00042715	0.650489	0.650817	0.991047	0.0380657	0.017918	2.60556e-06	TRUE	22.1223
GCST90277284	osteonecrosis	rs12707188	T	C	T	C	0.0921884	0.0138906	0.416896	0.41147	0.706789	0.0369263	0.0175954	1.65817e-07	TRUE	27.4508
GCST90277284	osteonecrosis	rs1409892	A	G	A	G	0.0788787	-0.0195492	0.448009	0.457189	0.590659	0.036345	0.0171899	4.53529e-06	TRUE	21.0559
GCST90277284	osteonecrosis	rs147707008	A	G	A	G	-0.197648	0.0342613	0.0428536	0.041939	0.708596	0.0916712	0.0436027	5.91183e-06	TRUE	20.5475
GCST90277284	osteonecrosis	rs150608914	A	G	A	G	0.195065	-0.0649293	0.0497369	0.05766	0.405731	0.0780935	0.0395386	8.25477e-07	TRUE	24.3398
GCST90277284	osteonecrosis	rs174594	A	C	A	C	-0.11459	0.0254723	0.5815	0.575146	0.487338	0.0366746	0.0172811	3.57873e-11	TRUE	43.9694
GCST90277284	osteonecrosis	rs17715191	G	A	G	A	0.105846	0.00274613	0.18287	0.182854	0.954051	0.0476595	0.0231209	4.7692e-06	TRUE	20.9575
GCST90277284	osteonecrosis	rs2268493	C	T	C	T	0.0844989	0.0687096	0.391908	0.388497	0.064983	0.0372334	0.0175948	1.60015e-06	TRUE	23.0639
GCST90277284	osteonecrosis	rs2499085	C	T	C	T	0.109955	0.059329	0.845744	0.841507	0.237111	0.0501836	0.0243296	6.29692e-06	TRUE	20.4249
GCST90277284	osteonecrosis	rs6007233	T	C	T	C	0.0848606	-0.0429082	0.678459	0.67751	0.269255	0.0388387	0.0184006	4.06334e-06	TRUE	21.2691
GCST90277284	osteonecrosis	rs73728261	T	C	T	C	0.116685	0.123354	0.128721	0.118	0.0282371	0.0562239	0.0250031	3.11473e-06	TRUE	21.7792
GCST90277285	osteonecrosis	rs10160784	C	T	C	T	-0.10964	-0.00892137	0.232378	0.230565	0.835568	0.0429809	0.0198798	3.60553e-08	TRUE	30.4168
GCST90277285	osteonecrosis	rs113130033	G	A	G	A	-0.196643	-0.183779	0.0429959	0.0471686	0.0306959	0.0850438	0.0410836	1.73049e-06	TRUE	22.9097
GCST90277285	osteonecrosis	rs113550786	G	A	G	A	0.393108	-0.139398	0.012264	0.0135901	0.376284	0.157554	0.0827386	2.06009e-06	TRUE	22.5739
GCST90277285	osteonecrosis	rs1168041	C	T	C	T	0.0926305	-0.0779552	0.733272	0.733359	0.0574394	0.04103	0.0188647	9.28968e-07	TRUE	24.1106
GCST90277285	osteonecrosis	rs1260326	C	T	C	T	-0.0971522	-0.0456507	0.650878	0.650182	0.230463	0.0380687	0.0175127	2.99807e-08	TRUE	30.7751
GCST90277285	osteonecrosis	rs12700446	T	C	T	C	0.308637	0.00280239	0.0161409	0.0192977	0.983211	0.133172	0.0673953	4.7347e-06	TRUE	20.9719
GCST90277285	osteonecrosis	rs12761749	C	T	C	T	-0.104921	0.00739046	0.149893	0.155784	0.882639	0.0500624	0.0237287	9.92684e-06	TRUE	19.5514
GCST90277285	osteonecrosis	rs138597	A	G	A	G	0.0813706	-0.0321685	0.708661	0.704039	0.419238	0.0398252	0.0183924	9.8187e-06	TRUE	19.573
GCST90277285	osteonecrosis	rs142392117	C	T	C	T	-0.276717	-0.0904826	0.021616	0.0198822	0.492002	0.131683	0.0572957	1.39563e-06	TRUE	23.3253
GCST90277285	osteonecrosis	rs148069564	A	T	A	T	-0.777176	0.219579	0.00298714	0.00342401	0.478149	0.309578	0.166917	3.27898e-06	TRUE	21.6789
GCST90277285	osteonecrosis	rs150057262	G	C	G	C	-0.202374	-0.0958952	0.0521856	0.0497301	0.256912	0.0845846	0.0387137	1.76593e-07	TRUE	27.3263
GCST90277285	osteonecrosis	rs1532085	G	A	G	A	-0.0938326	-0.00941907	0.573441	0.577846	0.7973	0.0366726	0.0168564	2.68886e-08	TRUE	30.9869
GCST90277285	osteonecrosis	rs1640963	C	G	C	G	-0.211218	0.134312	0.0315503	0.0337342	0.184241	0.101153	0.047727	9.7563e-06	TRUE	19.5855
GCST90277285	osteonecrosis	rs17126640	A	G	A	G	-0.0982312	0.000305974	0.203462	0.19302	0.99469	0.0459738	0.0209179	2.69815e-06	TRUE	22.0527
GCST90277285	osteonecrosis	rs17128436	C	G	C	G	0.309185	0.131341	0.0156578	0.0151789	0.379491	0.149449	0.0688884	7.29017e-06	TRUE	20.144
GCST90277285	osteonecrosis	rs17268633	G	A	G	A	-0.285285	0.0946489	0.020327	0.0240111	0.426594	0.11905	0.060055	2.06818e-06	TRUE	22.5663
GCST90277285	osteonecrosis	rs174592	G	A	G	A	0.261677	-0.0253388	0.418474	0.424774	0.489579	0.0366709	0.0167661	4.95687e-54	TRUE	243.594
GCST90277285	osteonecrosis	rs1800588	T	C	T	C	0.10685	-0.0598764	0.258046	0.248153	0.152124	0.041811	0.0194158	3.85363e-08	TRUE	30.2858
GCST90277285	osteonecrosis	rs1815763	A	G	A	G	-0.366271	-0.131167	0.0112427	0.0139379	0.410124	0.159246	0.079701	4.3859e-06	TRUE	21.1192
GCST90277285	osteonecrosis	rs2236514	G	C	G	C	-0.0906553	-0.0502773	0.647094	0.654293	0.188252	0.0382114	0.0178429	3.85286e-07	TRUE	25.814
GCST90277285	osteonecrosis	rs2317091	A	T	A	T	0.218183	0.0625908	0.040317	0.0440093	0.480689	0.0887567	0.0430466	4.10578e-07	TRUE	25.69
GCST90277285	osteonecrosis	rs3132947	T	G	T	G	-0.0969975	0.0392824	0.176563	0.168483	0.416429	0.0483397	0.0216811	7.79682e-06	TRUE	20.0151
GCST90277285	osteonecrosis	rs34516410	T	G	T	G	-0.114191	0.00209521	0.133361	0.142226	0.967837	0.0519621	0.0247887	4.16181e-06	TRUE	21.2205
GCST90277285	osteonecrosis	rs62081852	T	C	T	C	0.389035	0.0351497	0.0176631	0.0198937	0.789778	0.131845	0.0676723	9.34709e-09	TRUE	33.0488
GCST90277285	osteonecrosis	rs72800299	A	T	A	T	-0.0849344	0.0974557	0.273838	0.271336	0.016819	0.0407654	0.0185386	4.69216e-06	TRUE	20.99
GCST90277285	osteonecrosis	rs76711488	A	G	A	G	-0.259612	0.130114	0.0233365	0.0247138	0.263342	0.116327	0.055991	3.59998e-06	TRUE	21.4987
GCST90277285	osteonecrosis	rs78230994	A	G	A	G	0.594643	0.132415	0.00553207	0.00654422	0.564034	0.229544	0.122564	1.24762e-06	TRUE	23.5389
GCST90277285	osteonecrosis	rs79718024	G	A	G	A	-0.112541	0.100597	0.154606	0.155087	0.0477738	0.0508228	0.0235272	1.75563e-06	TRUE	22.8813
GCST90277286	osteonecrosis	rs10102672	G	C	G	C	0.0864893	0.0317844	0.292518	0.280382	0.430468	0.0403156	0.0183785	2.5716e-06	TRUE	22.1465
GCST90277286	osteonecrosis	rs1168041	C	T	C	T	0.0893207	-0.0779552	0.733272	0.733359	0.0574394	0.04103	0.0188147	2.09912e-06	TRUE	22.5377
GCST90277286	osteonecrosis	rs116917626	T	C	T	C	-0.23436	0.225965	0.0275072	0.0219961	0.0665902	0.12318	0.052485	8.10111e-06	TRUE	19.9387
GCST90277286	osteonecrosis	rs117372257	T	C	T	C	-0.402071	-0.270289	0.00942872	0.00917745	0.161906	0.193245	0.0882047	5.23485e-06	TRUE	20.7789
GCST90277286	osteonecrosis	rs1260326	C	T	C	T	-0.0773722	-0.0456507	0.650878	0.650182	0.230463	0.0380687	0.017476	9.67374e-06	TRUE	19.6013
GCST90277286	osteonecrosis	rs138705401	T	C	T	C	0.182684	-0.181526	0.0471019	0.0473806	0.0341216	0.0856807	0.0397879	4.47532e-06	TRUE	21.0814
GCST90277286	osteonecrosis	rs1410901	T	C	T	C	0.0792456	-0.0149978	0.504904	0.492676	0.684411	0.0368993	0.0170117	3.2424e-06	TRUE	21.6998
GCST90277286	osteonecrosis	rs141883259	G	A	G	A	0.379693	0.12807	0.0102326	0.0102519	0.484497	0.183196	0.0830362	4.89285e-06	TRUE	20.9089
GCST90277286	osteonecrosis	rs143838492	A	G	A	G	0.678246	-0.263395	0.00332922	0.00302321	0.428582	0.332729	0.148723	5.18972e-06	TRUE	20.7978
GCST90277286	osteonecrosis	rs150057262	G	C	G	C	-0.199959	-0.0958952	0.0521856	0.0497301	0.256912	0.0845846	0.0386695	2.38966e-07	TRUE	26.739
GCST90277286	osteonecrosis	rs151287892	A	G	A	G	-0.131799	0.0817671	0.0932281	0.0825296	0.220118	0.0666825	0.02914	6.1947e-06	TRUE	20.4572
GCST90277286	osteonecrosis	rs2379129	A	C	A	C	-0.0772898	0.0452273	0.399474	0.394488	0.224503	0.0372352	0.0171593	6.76011e-06	TRUE	20.2883
GCST90277286	osteonecrosis	rs319552	C	G	C	G	0.0870744	0.0539567	0.254699	0.243932	0.203933	0.0424713	0.0192573	6.2314e-06	TRUE	20.4451
GCST90277286	osteonecrosis	rs372466687	T	C	T	C	0.313542	0.205201	0.0151609	0.013201	0.18992	0.156545	0.0689882	5.58338e-06	TRUE	20.6558
GCST90277286	osteonecrosis	rs56374730	G	T	G	T	0.083407	0.0452259	0.296257	0.302685	0.25183	0.0394671	0.0183846	5.80052e-06	TRUE	20.5824
GCST90277286	osteonecrosis	rs6498540	G	A	G	A	-0.192345	-0.10052	0.334003	0.333129	0.00925593	0.0386253	0.017648	1.90425e-27	TRUE	118.788
GCST90277286	osteonecrosis	rs7173306	C	T	C	T	-0.0838833	0.0452396	0.673993	0.675393	0.242738	0.0387269	0.0181305	3.77929e-06	TRUE	21.4058
GCST90277286	osteonecrosis	rs77419701	C	T	C	T	-0.19988	-0.0987005	0.0369942	0.0383809	0.29218	0.0937013	0.0438965	5.36134e-06	TRUE	20.7338
GCST90277286	osteonecrosis	rs77990460	C	A	C	A	-0.306566	-0.101048	0.0171061	0.0140928	0.512004	0.154102	0.0673205	5.35074e-06	TRUE	20.7374
GCST90277286	osteonecrosis	rs968567	T	C	T	C	0.256722	-0.0307338	0.113005	0.108121	0.596971	0.0581242	0.0263823	3.04743e-22	TRUE	94.6893
GCST90277287	osteonecrosis	rs11062107	G	A	G	A	-0.0890031	-0.0659998	0.222589	0.232529	0.124569	0.0429721	0.0200451	9.11868e-06	TRUE	19.7149
GCST90277287	osteonecrosis	rs116438525	T	C	T	C	-0.47024	-0.186649	0.00708978	0.00772061	0.373798	0.209864	0.101956	4.05305e-06	TRUE	21.2723
GCST90277287	osteonecrosis	rs116643980	T	G	T	G	0.16746	0.0953189	0.0555543	0.0538452	0.240438	0.081199	0.0366042	4.84136e-06	TRUE	20.9296
GCST90277287	osteonecrosis	rs12366127	T	C	T	C	-0.129522	-0.0484176	0.108881	0.110803	0.407629	0.0584702	0.0272063	1.96544e-06	TRUE	22.6646
GCST90277287	osteonecrosis	rs1251003	A	T	A	T	-0.143925	-0.0636743	0.0898883	0.0896529	0.318817	0.0638729	0.0296463	1.23025e-06	TRUE	23.5685
GCST90277287	osteonecrosis	rs12720922	A	G	A	G	-0.0963557	0.016745	0.178659	0.17292	0.727354	0.0480287	0.0216967	9.09422e-06	TRUE	19.7227
GCST90277287	osteonecrosis	rs13329893	C	A	C	A	0.157594	0.0642992	0.0596399	0.0484	0.44663	0.084488	0.0355017	9.16147e-06	TRUE	19.7052
GCST90277287	osteonecrosis	rs141391095	G	A	G	A	-0.28091	-0.0856106	0.0208715	0.0254079	0.460911	0.116106	0.0597032	2.58145e-06	TRUE	22.138
GCST90277287	osteonecrosis	rs147549994	T	G	T	G	0.246269	-0.0333921	0.035936	0.034713	0.737441	0.0996052	0.0452755	5.51286e-08	TRUE	29.5865
GCST90277287	osteonecrosis	rs149130695	C	A	C	A	0.154129	0.0706528	0.0650402	0.0639602	0.350645	0.075699	0.0347573	9.36269e-06	TRUE	19.6642
GCST90277287	osteonecrosis	rs17017629	T	C	T	C	-0.230654	-0.063048	0.0268036	0.0270739	0.570761	0.111209	0.0512099	6.7781e-06	TRUE	20.2868
GCST90277287	osteonecrosis	rs17366743	C	T	C	T	-0.202994	-0.0126562	0.0341326	0.0357909	0.896724	0.0975052	0.0458527	9.68474e-06	TRUE	19.5991
GCST90277287	osteonecrosis	rs187429064	G	A	G	A	-0.226182	-0.0994464	0.0535314	0.0509425	0.233786	0.0835219	0.0376869	2.04418e-09	TRUE	36.0193
GCST90277287	osteonecrosis	rs2943813	C	T	C	T	-0.139019	0.0827179	0.782953	0.791978	0.065307	0.0448786	0.0203918	9.96424e-12	TRUE	46.4769
GCST90277287	osteonecrosis	rs2966427	G	C	G	C	-0.14683	-0.073131	0.931756	0.928645	0.298207	0.0702989	0.0328159	7.7796e-06	TRUE	20.0199
GCST90277287	osteonecrosis	rs3018617	G	A	G	A	-0.108239	-0.0163461	0.301508	0.309336	0.68079	0.0397344	0.0187828	8.62065e-09	TRUE	33.2083
GCST90277287	osteonecrosis	rs3820438	C	G	C	G	0.0890593	-0.00779449	0.290801	0.288188	0.846123	0.0401637	0.0182903	1.14527e-06	TRUE	23.7092
GCST90277287	osteonecrosis	rs4756323	T	C	T	C	-0.0775758	0.0401371	0.455803	0.452838	0.271737	0.0365191	0.0166472	3.2167e-06	TRUE	21.7155
GCST90277287	osteonecrosis	rs499974	A	C	A	C	-0.102702	-0.00784848	0.232313	0.230357	0.855129	0.0429869	0.0198192	2.25761e-07	TRUE	26.8526
GCST90277287	osteonecrosis	rs58160859	T	C	T	C	0.0925429	-0.0191954	0.221092	0.209395	0.667633	0.044703	0.0203858	5.72415e-06	TRUE	20.6078
GCST90277287	osteonecrosis	rs6498540	G	A	G	A	-0.0787854	-0.10052	0.334003	0.333129	0.00925593	0.0386253	0.0176805	8.46536e-06	TRUE	19.8565
GCST90277287	osteonecrosis	rs72709529	A	C	A	C	-0.272456	0.0845086	0.0233496	0.0223371	0.488724	0.122062	0.0559182	1.12633e-06	TRUE	23.7403
GCST90277287	osteonecrosis	rs74754540	A	G	A	G	-0.17857	0.0452866	0.0491712	0.0500317	0.588464	0.0836995	0.0387761	4.18537e-06	TRUE	21.2075
GCST90277288	osteonecrosis	rs102274	C	T	C	T	-0.372594	-0.030392	0.408673	0.415312	0.408004	0.0367314	0.0165009	4.34003e-109	TRUE	509.866
GCST90277288	osteonecrosis	rs10936925	T	G	T	G	0.0785529	0.0125251	0.339972	0.344134	0.742477	0.0381195	0.0176694	8.89252e-06	TRUE	19.7643
GCST90277288	osteonecrosis	rs113394924	G	T	G	T	0.140717	-0.045885	0.0873313	0.0827731	0.48819	0.066194	0.0297431	2.2767e-06	TRUE	22.3831
GCST90277288	osteonecrosis	rs113917790	T	C	T	C	0.350023	0.145036	0.0132488	0.0114043	0.398703	0.171855	0.0743456	2.5458e-06	TRUE	22.1658
GCST90277288	osteonecrosis	rs137945273	T	C	T	C	-0.203844	-0.125254	0.0367827	0.0338101	0.21831	0.101747	0.045397	7.21971e-06	TRUE	20.1624
GCST90277288	osteonecrosis	rs146489454	T	C	T	C	-0.216901	0.126	0.0314191	0.0273111	0.257883	0.111366	0.0489032	9.32472e-06	TRUE	19.672
GCST90277288	osteonecrosis	rs1481975	T	C	T	C	0.109098	0.00328483	0.860983	0.858804	0.949673	0.0520427	0.0243652	7.65505e-06	TRUE	20.049
GCST90277288	osteonecrosis	rs2041149	G	A	G	A	-0.0787484	-0.0322697	0.477283	0.464549	0.374655	0.0363484	0.016776	2.72526e-06	TRUE	22.0347
GCST90277288	osteonecrosis	rs2733412	C	T	C	T	-0.0955445	0.0687115	0.188502	0.189429	0.137923	0.0463149	0.0214714	8.71685e-06	TRUE	19.8012
GCST90277288	osteonecrosis	rs2833287	G	A	G	A	0.460243	0.196817	0.00723384	0.00548483	0.420494	0.244322	0.103372	8.62222e-06	TRUE	19.823
GCST90277288	osteonecrosis	rs28569162	G	A	G	A	0.11531	0.0589242	0.131263	0.127806	0.279013	0.0544315	0.0251662	4.68438e-06	TRUE	20.9942
GCST90277288	osteonecrosis	rs3018617	G	A	G	A	-0.0934777	-0.0163461	0.301508	0.309336	0.68079	0.0397344	0.0188348	7.08294e-07	TRUE	24.6317
GCST90277288	osteonecrosis	rs34822092	A	T	A	T	-0.283216	0.0208671	0.0225232	0.0260869	0.853433	0.112954	0.0563876	5.21426e-07	TRUE	25.2272
GCST90277288	osteonecrosis	rs3796575	T	C	T	C	-0.0916324	-0.0540917	0.227876	0.233181	0.208093	0.0429699	0.0202993	6.45679e-06	TRUE	20.3768
GCST90277288	osteonecrosis	rs3936196	A	G	A	G	-0.0774065	-0.0289586	0.608507	0.612653	0.438951	0.0374159	0.0174458	9.25317e-06	TRUE	19.6867
GCST90277288	osteonecrosis	rs4908782	T	C	T	C	-0.0796633	0.04953	0.354184	0.34561	0.195229	0.0382393	0.0174655	5.16736e-06	TRUE	20.8044
GCST90277288	osteonecrosis	rs531117	T	C	T	C	-0.0884288	-0.0089281	0.232379	0.230565	0.835446	0.042981	0.0198724	8.72926e-06	TRUE	19.801
GCST90277288	osteonecrosis	rs59839417	A	G	A	G	-0.0991331	0.0121431	0.205699	0.208313	0.785679	0.0446555	0.0208492	2.02308e-06	TRUE	22.6078
GCST90277288	osteonecrosis	rs61653779	C	T	C	T	0.273719	-0.1316	0.0200537	0.0162724	0.354665	0.142182	0.0604227	5.98715e-06	TRUE	20.5215
GCST90277288	osteonecrosis	rs62025936	G	A	G	A	0.120588	-0.0544995	0.164905	0.156475	0.27563	0.0499908	0.0227471	1.18341e-07	TRUE	28.1032
GCST90277288	osteonecrosis	rs74754540	A	G	A	G	-0.188951	0.0452866	0.0491712	0.0500317	0.588464	0.0836995	0.0388569	1.1805e-06	TRUE	23.6462
GCST90277288	osteonecrosis	rs7780677	A	C	A	C	-0.0861957	0.0130254	0.409033	0.409771	0.724619	0.0369732	0.0170406	4.33169e-07	TRUE	25.5859
GCST90277288	osteonecrosis	rs7947954	C	T	C	T	0.107838	-0.0294811	0.154687	0.15332	0.558537	0.0503937	0.0230016	2.80466e-06	TRUE	21.98
GCST90277288	osteonecrosis	rs80083325	A	G	A	G	-0.214431	-0.0681193	0.0347716	0.0356674	0.487138	0.0980321	0.04818	8.68564e-06	TRUE	19.808
GCST90277289	osteonecrosis	rs10138425	G	A	G	A	-0.101911	-0.0374776	0.164516	0.162491	0.445911	0.049167	0.022903	8.7288e-06	TRUE	19.7996
GCST90277289	osteonecrosis	rs10741214	T	C	T	C	-0.0871988	-0.0316481	0.709545	0.698464	0.42907	0.0400212	0.0194726	7.64948e-06	TRUE	20.0527
GCST90277289	osteonecrosis	rs111622683	T	C	T	C	0.123171	-0.0794651	0.118917	0.113377	0.168396	0.0576932	0.0275574	7.95603e-06	TRUE	19.9775
GCST90277289	osteonecrosis	rs114039449	C	G	C	G	0.564586	0.0298721	0.00490223	0.00540297	0.905259	0.250984	0.127057	8.97795e-06	TRUE	19.7453
GCST90277289	osteonecrosis	rs115448758	C	T	C	T	0.200479	0.116587	0.049232	0.050112	0.167518	0.0844695	0.0403944	7.10792e-07	TRUE	24.6318
GCST90277289	osteonecrosis	rs12528390	A	G	A	G	0.18176	-0.0613147	0.0556979	0.0623567	0.413948	0.0750518	0.0374262	1.21867e-06	TRUE	23.5855
GCST90277289	osteonecrosis	rs1260326	C	T	C	T	-0.0803016	-0.0456507	0.650878	0.650182	0.230463	0.0380687	0.0178217	6.7154e-06	TRUE	20.3025
GCST90277289	osteonecrosis	rs1360225	C	T	C	T	0.102262	-0.102144	0.202246	0.207528	0.0222669	0.0446865	0.0213252	1.65647e-06	TRUE	22.9955
GCST90277289	osteonecrosis	rs1393144	A	C	A	C	-0.10381	-0.106174	0.172462	0.17482	0.0267855	0.0479418	0.0224926	3.99387e-06	TRUE	21.301
GCST90277289	osteonecrosis	rs140028072	T	C	T	C	-0.217304	-0.160638	0.0343523	0.0379719	0.0889324	0.094434	0.0474079	4.64669e-06	TRUE	21.0104
GCST90277289	osteonecrosis	rs148506839	A	T	A	T	-0.232779	0.086113	0.0283845	0.0262609	0.458579	0.116182	0.0521513	8.18437e-06	TRUE	19.9231
GCST90277289	osteonecrosis	rs174551	C	T	C	T	-0.289752	-0.0293791	0.406164	0.41214	0.423756	0.0367275	0.0170948	3.66567e-63	TRUE	287.293
GCST90277289	osteonecrosis	rs192523409	C	T	C	T	0.276849	-0.0261257	0.0249371	0.0241791	0.824558	0.11785	0.0557175	6.89203e-07	TRUE	24.689
GCST90277289	osteonecrosis	rs2236514	G	C	G	C	-0.0919757	-0.0502773	0.647094	0.654293	0.188252	0.0382114	0.0181342	4.03772e-07	TRUE	25.7246
GCST90277289	osteonecrosis	rs2730612	G	T	G	T	0.0815017	0.0101969	0.595698	0.596189	0.782552	0.0369457	0.0174187	2.93533e-06	TRUE	21.8928
GCST90277289	osteonecrosis	rs35040911	T	C	T	C	-0.111975	0.0390016	0.161378	0.164465	0.424113	0.0487944	0.0231463	1.34078e-06	TRUE	23.4034
GCST90277289	osteonecrosis	rs3741252	T	C	T	C	0.120583	-0.0432766	0.133653	0.129119	0.426013	0.0543654	0.0250589	1.52512e-06	TRUE	23.1552
GCST90277289	osteonecrosis	rs4686798	T	C	T	C	-0.0859462	0.06959	0.357753	0.362564	0.0651118	0.0377286	0.0175296	9.64805e-07	TRUE	24.0386
GCST90277289	osteonecrosis	rs4693564	C	A	C	A	0.115235	-0.00955027	0.83083	0.823224	0.84147	0.0477481	0.0234575	9.18682e-07	TRUE	24.1327
GCST90277289	osteonecrosis	rs4856561	A	C	A	C	0.211794	0.0483563	0.0467112	0.0473539	0.569554	0.0850283	0.0402392	1.45561e-07	TRUE	27.7031
GCST90277289	osteonecrosis	rs61008604	T	G	T	G	-0.116042	-0.0379089	0.248766	0.248486	0.366916	0.0420153	0.0198473	5.23667e-09	TRUE	34.1844
GCST90277289	osteonecrosis	rs61979278	C	T	C	T	-0.131161	-0.0229008	0.0959946	0.0863798	0.723527	0.0647373	0.0293159	7.79461e-06	TRUE	20.0172
GCST90277289	osteonecrosis	rs6713301	T	C	T	C	0.421164	0.0969849	0.0100183	0.0114304	0.563197	0.167765	0.0868236	1.25457e-06	TRUE	23.5303
GCST90277289	osteonecrosis	rs7007401	C	T	C	T	-0.0885966	0.00601146	0.282222	0.276004	0.881868	0.0404537	0.0189382	2.94612e-06	TRUE	21.8855
GCST90277289	osteonecrosis	rs72807394	T	C	T	C	0.110946	0.0318739	0.13597	0.141625	0.539198	0.0519095	0.0246021	6.59702e-06	TRUE	20.3366
GCST90277289	osteonecrosis	rs75679298	T	C	T	C	0.42277	-0.191073	0.00890825	0.0127603	0.241442	0.163116	0.0951905	9.07545e-06	TRUE	19.7252
GCST90277289	osteonecrosis	rs77730345	A	G	A	G	0.212688	-0.0366424	0.0385651	0.036295	0.707185	0.0975466	0.0451581	2.52559e-06	TRUE	22.1827
GCST90277290	osteonecrosis	rs11072257	C	T	C	T	-0.12013	-0.0346458	0.110517	0.109347	0.553186	0.0584252	0.0269574	8.45924e-06	TRUE	19.8585
GCST90277290	osteonecrosis	rs1242492	C	T	C	T	-0.0748142	0.0281183	0.501135	0.512982	0.43883	0.0363205	0.0168003	8.58401e-06	TRUE	19.8305
GCST90277290	osteonecrosis	rs12598390	G	A	G	A	0.0786919	0.00241882	0.355041	0.369145	0.948632	0.0375446	0.0173571	5.88574e-06	TRUE	20.5544
GCST90277290	osteonecrosis	rs1260326	C	T	C	T	-0.0903716	-0.0456507	0.650878	0.650182	0.230463	0.0380687	0.0174239	2.19924e-07	TRUE	26.9013
GCST90277290	osteonecrosis	rs139606388	T	C	T	C	-0.221299	0.034157	0.0291319	0.0270112	0.762319	0.112939	0.0491376	6.78013e-06	TRUE	20.2829
GCST90277290	osteonecrosis	rs146509239	C	G	C	G	0.316441	0.0604875	0.0160997	0.0158766	0.674969	0.144245	0.0672762	2.60176e-06	TRUE	22.1239
GCST90277290	osteonecrosis	rs147057045	T	C	T	C	-0.340943	0.177	0.0153497	0.0166575	0.222865	0.145207	0.0725172	2.62904e-06	TRUE	22.1045
GCST90277290	osteonecrosis	rs147797702	C	T	C	T	-0.477283	-0.0269613	0.00935496	0.0102259	0.882052	0.181718	0.0890705	8.64452e-08	TRUE	28.7134
GCST90277290	osteonecrosis	rs174533	A	G	A	G	-0.41301	-0.0306753	0.408601	0.414731	0.403329	0.0367065	0.0163459	5.07521e-135	TRUE	638.416
GCST90277290	osteonecrosis	rs1800574	T	C	T	C	0.208457	-0.04242	0.0457285	0.0435056	0.631549	0.0884584	0.0396592	1.5119e-07	TRUE	27.6277
GCST90277290	osteonecrosis	rs2236514	G	C	G	C	-0.123138	-0.0502773	0.647094	0.654293	0.188252	0.0382114	0.0177246	4.04291e-12	TRUE	48.2649
GCST90277290	osteonecrosis	rs2613167	T	G	T	G	0.080838	0.0135827	0.373104	0.385841	0.716851	0.0374521	0.0176677	4.83066e-06	TRUE	20.9349
GCST90277290	osteonecrosis	rs3009985	A	G	A	G	0.0833003	0.0100436	0.716405	0.722422	0.803508	0.0403667	0.0184674	6.56041e-06	TRUE	20.3461
GCST90277290	osteonecrosis	rs3019200	A	C	A	C	-0.108578	0.0813487	0.803119	0.808476	0.0788134	0.0462837	0.0213536	3.76801e-07	TRUE	25.8548
GCST90277290	osteonecrosis	rs3096698	C	T	C	T	-0.0835997	0.0289488	0.631001	0.618477	0.437123	0.0372542	0.0173056	1.38797e-06	TRUE	23.3365
GCST90277290	osteonecrosis	rs4016738	C	G	C	G	-0.093494	0.0119125	0.205731	0.208337	0.789702	0.0446664	0.0207956	7.03658e-06	TRUE	20.2127
GCST90277290	osteonecrosis	rs508049	T	C	T	C	-0.16692	-0.125882	0.0979671	0.0926769	0.0454203	0.0629179	0.0286074	5.61621e-09	TRUE	34.0455
GCST90277290	osteonecrosis	rs56336136	T	C	T	C	0.125422	0.0414478	0.104466	0.0991388	0.493506	0.0605305	0.0275426	5.35275e-06	TRUE	20.7366
GCST90277290	osteonecrosis	rs58967664	C	T	C	T	0.149798	0.0319034	0.0689047	0.0712086	0.650023	0.0703135	0.033795	9.4441e-06	TRUE	19.6475
GCST90277290	osteonecrosis	rs61653779	C	T	C	T	0.275942	-0.1316	0.0200537	0.0162724	0.354665	0.142182	0.0602292	4.68947e-06	TRUE	20.9904
GCST90277290	osteonecrosis	rs62142428	A	C	A	C	0.236216	-0.0342045	0.031103	0.0309031	0.744869	0.105111	0.0493993	1.77193e-06	TRUE	22.8653
GCST90277290	osteonecrosis	rs62229686	T	C	T	C	-0.246348	-0.0139168	0.0391116	0.0418097	0.877777	0.0904933	0.0419645	4.53838e-09	TRUE	34.4615
GCST90277290	osteonecrosis	rs62280086	A	G	A	G	0.103451	0.0840118	0.17842	0.185066	0.0722071	0.0467302	0.0227234	5.37776e-06	TRUE	20.7263
GCST90277290	osteonecrosis	rs73019765	C	T	C	T	0.11206	-0.0286469	0.142464	0.145494	0.577449	0.0514202	0.023701	2.30811e-06	TRUE	22.3547
GCST90277290	osteonecrosis	rs73225965	A	G	A	G	0.117044	0.132264	0.120683	0.11565	0.0207592	0.0571992	0.026023	6.97052e-06	TRUE	20.2294
GCST90277290	osteonecrosis	rs7805803	A	G	A	G	0.0807081	-0.00990461	0.401599	0.393508	0.789265	0.0370592	0.0170772	2.33033e-06	TRUE	22.3358
GCST90277290	osteonecrosis	rs7936002	G	A	G	A	0.088995	0.0548424	0.257197	0.245361	0.197089	0.0425171	0.0196734	6.16704e-06	TRUE	20.4631
GCST90277290	osteonecrosis	rs80197029	T	G	T	G	0.392084	0.22714	0.0110072	0.0118938	0.175591	0.167699	0.0813877	1.48165e-06	TRUE	23.2082
GCST90277290	osteonecrosis	rs9918362	C	T	C	T	0.084561	0.0273961	0.458079	0.466903	0.450971	0.0363442	0.0168202	5.089e-07	TRUE	25.2742
GCST90277291	osteonecrosis	rs10150075	T	C	T	C	-0.191189	0.0397411	0.0530446	0.0611394	0.601845	0.0761692	0.0382426	5.88361e-07	TRUE	24.9937
GCST90277291	osteonecrosis	rs10498720	C	A	C	A	0.261962	-0.0344033	0.0294103	0.0283049	0.754024	0.109796	0.0503467	2.01121e-07	TRUE	27.0729
GCST90277291	osteonecrosis	rs117061362	T	G	T	G	0.214587	0.0141741	0.044898	0.0477878	0.868932	0.0858959	0.0410865	1.8104e-07	TRUE	27.2777
GCST90277291	osteonecrosis	rs117185962	C	A	C	A	-0.268296	-0.0221528	0.0221893	0.0186756	0.870493	0.13588	0.0590505	5.61874e-06	TRUE	20.6434
GCST90277291	osteonecrosis	rs117398583	A	G	A	G	-0.242768	-0.0501429	0.0316929	0.0310794	0.639652	0.107101	0.0509021	1.88293e-06	TRUE	22.7463
GCST90277291	osteonecrosis	rs143699848	C	T	C	T	-0.339835	0.138066	0.0128905	0.0135333	0.374261	0.155388	0.0744975	5.15241e-06	TRUE	20.8091
GCST90277291	osteonecrosis	rs17173596	A	G	A	G	0.0822015	0.0503244	0.303746	0.295951	0.20423	0.0396383	0.0182705	6.92517e-06	TRUE	20.2422
GCST90277291	osteonecrosis	rs174544	A	C	A	C	-0.126716	-0.0348256	0.379757	0.386055	0.348236	0.0371269	0.0172553	2.30441e-13	TRUE	53.9284
GCST90277291	osteonecrosis	rs1935135	C	T	C	T	0.0825672	0.065875	0.286753	0.286031	0.102075	0.0402936	0.018287	6.42493e-06	TRUE	20.3859
GCST90277291	osteonecrosis	rs2075083	T	G	T	G	0.0810713	-0.0599488	0.581063	0.565729	0.100622	0.0365131	0.0167994	1.42153e-06	TRUE	23.2888
GCST90277291	osteonecrosis	rs3775850	A	G	A	G	-0.095713	0.0232167	0.204242	0.21669	0.596848	0.0438932	0.0207689	4.12409e-06	TRUE	21.2381
GCST90277291	osteonecrosis	rs4937784	T	C	T	C	-0.119375	-0.00409866	0.135939	0.144072	0.936552	0.0514881	0.0248294	1.55526e-06	TRUE	23.115
GCST90277291	osteonecrosis	rs57634784	T	C	T	C	-0.0873597	-0.0541867	0.330952	0.323935	0.161443	0.0386983	0.0175855	6.92569e-07	TRUE	24.6782
GCST90277291	osteonecrosis	rs61900787	C	T	C	T	0.0785995	-0.026876	0.414617	0.411577	0.466417	0.0369013	0.0168943	3.3372e-06	TRUE	21.6451
GCST90277291	osteonecrosis	rs6864719	G	A	G	A	-0.170655	-0.11591	0.948657	0.950781	0.167071	0.0838911	0.0382198	8.12008e-06	TRUE	19.9371
GCST90277291	osteonecrosis	rs73188528	A	G	A	G	0.0982658	0.0216603	0.200375	0.206967	0.634169	0.0455175	0.022037	8.34935e-06	TRUE	19.8838
GCST90277291	osteonecrosis	rs74883996	T	C	T	C	0.382146	-0.0215645	0.011103	0.0117739	0.897605	0.167573	0.0842415	5.81509e-06	TRUE	20.5782
GCST90277291	osteonecrosis	rs76218130	C	A	C	A	0.248793	0.280056	0.0244524	0.0290284	0.011145	0.11034	0.0558475	8.51508e-06	TRUE	19.8458
GCST90277291	osteonecrosis	rs76744655	C	T	C	T	-0.247162	0.155604	0.0255301	0.025145	0.186171	0.117704	0.0552194	7.71775e-06	TRUE	20.0346
GCST90277291	osteonecrosis	rs77304558	C	T	C	T	-0.914876	0.290747	0.00212241	0.00331335	0.36474	0.320782	0.196123	3.14159e-06	TRUE	21.7604
GCST90277291	osteonecrosis	rs77456635	A	G	A	G	-0.23863	-0.0758149	0.02424	0.0269852	0.506049	0.114007	0.0535987	8.62209e-06	TRUE	19.8217
GCST90277291	osteonecrosis	rs79508872	A	C	A	C	-0.275754	-0.0306558	0.020161	0.0195856	0.815215	0.131174	0.0598458	4.13556e-06	TRUE	21.2313
GCST90277291	osteonecrosis	rs964184	C	G	C	G	-0.122296	0.0427467	0.848991	0.855284	0.405733	0.0514137	0.0231941	1.38211e-07	TRUE	27.8016
GCST90277292	osteonecrosis	rs10520096	C	G	C	G	0.151017	-0.0223269	0.0745395	0.0889737	0.726552	0.0638429	0.0332899	5.82147e-06	TRUE	20.5791
GCST90277292	osteonecrosis	rs11112689	C	G	C	G	-0.0881254	0.0109527	0.273349	0.265126	0.790087	0.0411449	0.0194299	5.84109e-06	TRUE	20.5713
GCST90277292	osteonecrosis	rs114728714	A	G	A	G	0.204242	-0.104155	0.0413159	0.0398648	0.260616	0.0925875	0.0453613	6.82381e-06	TRUE	20.2731
GCST90277292	osteonecrosis	rs117402498	T	C	T	C	0.198573	0.00384541	0.0469645	0.0415358	0.966314	0.0910545	0.0413331	1.58806e-06	TRUE	23.0805
GCST90277292	osteonecrosis	rs1260326	C	T	C	T	-0.107928	-0.0456507	0.650878	0.650182	0.230463	0.0380687	0.0182839	3.74622e-09	TRUE	34.8442
GCST90277292	osteonecrosis	rs145028924	G	A	G	A	-0.449444	0.142349	0.00889946	0.0115719	0.402247	0.169946	0.0998505	6.86878e-06	TRUE	20.2605
GCST90277292	osteonecrosis	rs1533362	A	C	A	C	0.113809	-0.0190956	0.145478	0.154325	0.703216	0.050122	0.0246276	3.88639e-06	TRUE	21.3555
GCST90277292	osteonecrosis	rs174559	A	G	A	G	0.0951806	-0.00990231	0.313964	0.314581	0.799448	0.0389761	0.0189728	5.39141e-07	TRUE	25.1671
GCST90277292	osteonecrosis	rs2379129	A	C	A	C	-0.0866742	0.0452273	0.399474	0.394488	0.224503	0.0372352	0.0179675	1.43893e-06	TRUE	23.2704
GCST90277292	osteonecrosis	rs2609122	C	G	C	G	-0.274952	0.0201833	0.0239924	0.0218066	0.872415	0.12568	0.0571785	1.5507e-06	TRUE	23.1232
GCST90277292	osteonecrosis	rs28807772	G	A	G	A	0.101351	0.000474928	0.201768	0.200814	0.991589	0.0450544	0.0217821	3.33376e-06	TRUE	21.6499
GCST90277292	osteonecrosis	rs4332435	T	A	T	A	0.185686	-0.108545	0.951275	0.95448	0.212635	0.0870899	0.040847	5.56216e-06	TRUE	20.6651
GCST90277292	osteonecrosis	rs62239496	G	A	G	A	-0.0980212	-0.0256257	0.201222	0.205057	0.570187	0.0451334	0.0220073	8.55898e-06	TRUE	19.8384
GCST90277292	osteonecrosis	rs76447935	T	C	T	C	0.306866	0.0382521	0.0229771	0.0218752	0.759266	0.124826	0.0609657	4.94211e-07	TRUE	25.3353
GCST90277292	osteonecrosis	rs76712623	A	G	A	G	-0.416364	0.128409	0.0108733	0.012061	0.451383	0.170505	0.0837677	6.83833e-07	TRUE	24.7055
GCST90277292	osteonecrosis	rs77007318	C	G	C	G	-0.278941	0.133907	0.0289285	0.0296719	0.212445	0.107395	0.0545155	3.19365e-07	TRUE	26.1809
GCST90277292	osteonecrosis	rs78275150	C	T	C	T	0.280188	0.142217	0.0200657	0.0199524	0.276121	0.130585	0.062409	7.24733e-06	TRUE	20.156
GCST90277292	osteonecrosis	rs9315487	C	T	C	T	0.156959	-0.0514761	0.929369	0.926163	0.458604	0.0694546	0.0346344	5.94727e-06	TRUE	20.538
GCST90277292	osteonecrosis	rs9934078	C	A	C	A	-0.0952731	-0.00267634	0.270836	0.284919	0.946876	0.0401666	0.0199087	1.74138e-06	TRUE	22.901
GCST90277293	osteonecrosis	rs11063452	A	G	A	G	-0.075467	-0.03482	0.44014	0.440818	0.338997	0.0364169	0.0167178	6.45317e-06	TRUE	20.3777
GCST90277293	osteonecrosis	rs11189347	A	G	A	G	-0.11648	-0.0418079	0.132737	0.135178	0.432865	0.053306	0.0247508	2.57028e-06	TRUE	22.1475
GCST90277293	osteonecrosis	rs113366516	T	G	T	G	0.310847	-0.0349424	0.0170391	0.0167836	0.807266	0.143233	0.066144	2.65387e-06	TRUE	22.0858
GCST90277293	osteonecrosis	rs116997061	T	C	T	C	-0.168286	-0.0993148	0.0618727	0.061009	0.192949	0.0762843	0.0360019	3.00047e-06	TRUE	21.8497
GCST90277293	osteonecrosis	rs117217513	T	G	T	G	-0.230981	0.125217	0.0277796	0.0280916	0.253287	0.109608	0.0508957	5.75854e-06	TRUE	20.5964
GCST90277293	osteonecrosis	rs1260326	C	T	C	T	-0.110177	-0.0456507	0.650878	0.650182	0.230463	0.0380687	0.0174611	2.95414e-10	TRUE	39.8143
GCST90277293	osteonecrosis	rs13402814	T	A	T	A	0.168743	-0.127644	0.0597335	0.0585241	0.0979129	0.0771241	0.0352075	1.67604e-06	TRUE	22.9711
GCST90277293	osteonecrosis	rs139935251	C	T	C	T	-0.722842	-0.128828	0.00295488	0.0026526	0.719664	0.358946	0.157914	4.78077e-06	TRUE	20.953
GCST90277293	osteonecrosis	rs141084476	T	G	T	G	0.188081	0.0629892	0.0431687	0.0440351	0.477047	0.0885849	0.0415291	6.01975e-06	TRUE	20.5109
GCST90277293	osteonecrosis	rs145551604	T	C	T	C	0.154651	-0.0455845	0.0732593	0.0752421	0.50764	0.068805	0.0325281	2.02797e-06	TRUE	22.6041
GCST90277293	osteonecrosis	rs146934967	T	C	T	C	0.41533	-0.136052	0.0130791	0.0145487	0.375467	0.15351	0.0737284	1.83353e-08	TRUE	31.7334
GCST90277293	osteonecrosis	rs1532085	G	A	G	A	-0.0925549	-0.00941907	0.573441	0.577846	0.7973	0.0366726	0.0168091	3.78957e-08	TRUE	30.3187
GCST90277293	osteonecrosis	rs174560	C	T	C	T	0.175659	-0.0278226	0.382915	0.38827	0.453296	0.0371003	0.017182	2.28142e-24	TRUE	104.519
GCST90277293	osteonecrosis	rs185867215	A	C	A	C	0.565222	0.158508	0.00529524	0.00746297	0.4687	0.218754	0.124176	5.40344e-06	TRUE	20.7187
GCST90277293	osteonecrosis	rs36106314	G	A	G	A	-0.0876225	0.0438867	0.253351	0.253072	0.30106	0.0424369	0.0197445	9.21654e-06	TRUE	19.6942
GCST90277293	osteonecrosis	rs4447106	A	G	A	G	0.128001	0.0435589	0.14104	0.141637	0.402762	0.0520605	0.024219	1.29081e-07	TRUE	27.9328
GCST90277293	osteonecrosis	rs56156922	C	T	C	T	0.100858	-0.0105586	0.278673	0.279298	0.793838	0.0404035	0.0185877	5.94576e-08	TRUE	29.4421
GCST90277293	osteonecrosis	rs56316064	G	T	G	T	-0.0902007	0.0209133	0.291901	0.281715	0.604388	0.0403654	0.0187729	1.57886e-06	TRUE	23.0864
GCST90277293	osteonecrosis	rs5865	T	C	T	C	0.0872926	-0.04291	0.711502	0.708525	0.282462	0.0399235	0.0183996	2.13119e-06	TRUE	22.5081
GCST90277293	osteonecrosis	rs603424	A	G	A	G	-0.176374	0.00246629	0.121331	0.116817	0.965318	0.05672	0.0259753	1.20816e-11	TRUE	46.105
GCST90277293	osteonecrosis	rs7007401	C	T	C	T	-0.0822442	0.00601146	0.282222	0.276004	0.881868	0.0404537	0.0185277	9.16145e-06	TRUE	19.7046
GCST90277293	osteonecrosis	rs701919	C	G	C	G	-0.0935749	0.0438067	0.790489	0.78419	0.321419	0.0441802	0.0204926	5.04397e-06	TRUE	20.8509
GCST90277293	osteonecrosis	rs72834725	T	C	T	C	0.196358	-0.013567	0.0425995	0.0432112	0.879847	0.0897504	0.0419606	2.92461e-06	TRUE	21.8985
GCST90277293	osteonecrosis	rs74357965	C	A	C	A	-0.126093	0.0278648	0.102112	0.103618	0.641184	0.05979	0.0280588	7.10114e-06	TRUE	20.195
GCST90277293	osteonecrosis	rs75102979	A	G	A	G	0.182865	0.0172575	0.0474879	0.0436136	0.849702	0.0910691	0.0410753	8.62936e-06	TRUE	19.8198
GCST90277293	osteonecrosis	rs80160469	A	G	A	G	-0.224704	0.0135291	0.032096	0.0372136	0.888508	0.0965037	0.0494082	5.50332e-06	TRUE	20.6835
GCST90277293	osteonecrosis	rs8033940	A	G	A	G	0.0938371	-0.0514707	0.336674	0.326381	0.182506	0.0386103	0.0180374	2.02043e-07	TRUE	27.0646
GCST90277293	osteonecrosis	rs8100204	A	G	A	G	-0.113813	-0.0570096	0.170713	0.158145	0.25472	0.0500541	0.0224576	4.1183e-07	TRUE	25.6837
GCST90277294	osteonecrosis	rs10201921	A	G	A	G	0.156844	-0.124466	0.0596423	0.0583344	0.107231	0.0772714	0.0351341	8.14759e-06	TRUE	19.9287
GCST90277294	osteonecrosis	rs10890773	A	G	A	G	-0.109095	0.0510686	0.860325	0.86183	0.329871	0.0524117	0.023841	4.81675e-06	TRUE	20.9392
GCST90277294	osteonecrosis	rs11602429	G	A	G	A	0.112349	-0.024954	0.13202	0.131209	0.641071	0.0535261	0.024701	5.49288e-06	TRUE	20.6876
GCST90277294	osteonecrosis	rs12031139	G	T	G	T	0.0744697	-0.0117981	0.488929	0.487009	0.745202	0.0363049	0.0166744	8.07479e-06	TRUE	19.9461
GCST90277294	osteonecrosis	rs1260326	C	T	C	T	-0.0984695	-0.0456507	0.650878	0.650182	0.230463	0.0380687	0.0174281	1.65899e-08	TRUE	31.923
GCST90277294	osteonecrosis	rs13150924	A	G	A	G	-0.120642	-0.0728152	0.130232	0.122118	0.189224	0.0554622	0.0249624	1.37321e-06	TRUE	23.3574
GCST90277294	osteonecrosis	rs146934967	T	C	T	C	0.442637	-0.136052	0.0130791	0.0145487	0.375467	0.15351	0.073586	1.8821e-09	TRUE	36.183
GCST90277294	osteonecrosis	rs150057262	G	C	G	C	-0.196637	-0.0958952	0.0521856	0.0497301	0.256912	0.0845846	0.038592	3.56562e-07	TRUE	25.9619
GCST90277294	osteonecrosis	rs1532085	G	A	G	A	-0.0972163	-0.00941907	0.573441	0.577846	0.7973	0.0366726	0.0167684	7.02372e-09	TRUE	33.612
GCST90277294	osteonecrosis	rs174574	C	A	C	A	-0.365719	0.0241948	0.590933	0.585846	0.509852	0.0367106	0.0164961	2.11189e-105	TRUE	491.51
GCST90277294	osteonecrosis	rs1800588	T	C	T	C	0.115653	-0.0598764	0.258046	0.248153	0.152124	0.041811	0.0193118	2.21423e-09	TRUE	35.8648
GCST90277294	osteonecrosis	rs184289628	G	T	G	T	0.283579	-0.115141	0.0181655	0.0204172	0.376971	0.130325	0.0622992	5.39937e-06	TRUE	20.7197
GCST90277294	osteonecrosis	rs216958	G	A	G	A	-0.0794976	-0.027594	0.616837	0.621659	0.460035	0.0373503	0.0173141	4.47169e-06	TRUE	21.0818
GCST90277294	osteonecrosis	rs4122352	A	G	A	G	-0.0878371	0.0818294	0.281076	0.287437	0.0410573	0.0400544	0.0184474	1.95736e-06	TRUE	22.6718
GCST90277294	osteonecrosis	rs56156922	C	T	C	T	0.113979	-0.0105586	0.278673	0.279298	0.793838	0.0404035	0.0185424	8.29911e-10	TRUE	37.7849
GCST90277294	osteonecrosis	rs603424	A	G	A	G	-0.161319	0.00246629	0.121331	0.116817	0.965318	0.05672	0.0259236	5.15029e-10	TRUE	38.724
GCST90277294	osteonecrosis	rs62104079	G	C	G	C	0.103927	0.0337528	0.232084	0.229072	0.438115	0.0435306	0.0200825	2.337e-07	TRUE	26.7807
GCST90277294	osteonecrosis	rs6876235	C	T	C	T	0.131068	0.0911538	0.904944	0.897689	0.126974	0.0597282	0.0283608	3.87653e-06	TRUE	21.3578
GCST90277294	osteonecrosis	rs7036554	C	T	C	T	0.0780918	-0.0230906	0.350278	0.340503	0.546871	0.0383276	0.0175888	9.12089e-06	TRUE	19.7124
GCST90277294	osteonecrosis	rs7783799	G	T	G	T	0.0860349	-0.00678177	0.307726	0.305042	0.864476	0.0397338	0.0183014	2.63413e-06	TRUE	22.0994
GCST90277294	osteonecrosis	rs77949981	G	T	G	T	-0.275254	0.0759981	0.0196893	0.0219425	0.547022	0.126195	0.0608761	6.23465e-06	TRUE	20.4444
GCST90277294	osteonecrosis	rs78575494	A	G	A	G	0.207344	0.121563	0.0367713	0.0372748	0.210092	0.0969932	0.0463423	7.79063e-06	TRUE	20.0183
GCST90277294	osteonecrosis	rs7936002	G	A	G	A	-0.115471	0.0548424	0.257197	0.245361	0.197089	0.0425171	0.0196301	4.22216e-09	TRUE	34.602
GCST90277294	osteonecrosis	rs9480322	C	T	C	T	-0.219767	-0.0517899	0.03717	0.03148	0.618952	0.104135	0.0445259	8.15975e-07	TRUE	24.3612
GCST90277294	osteonecrosis	rs9839380	G	A	G	A	0.0960439	-0.00467948	0.334818	0.334925	0.903088	0.0384316	0.0177407	6.36906e-08	TRUE	29.3088
GCST90277295	osteonecrosis	rs10737488	C	G	C	G	0.163424	0.00264983	0.0854391	0.0833867	0.968652	0.0674286	0.0348457	2.79605e-06	TRUE	21.9955
GCST90277295	osteonecrosis	rs10848122	C	G	C	G	-0.10993	-0.0616353	0.777593	0.771759	0.152423	0.0430708	0.0233401	2.53609e-06	TRUE	22.1833
GCST90277295	osteonecrosis	rs11650558	T	C	T	C	0.0919402	-0.00447117	0.536775	0.540632	0.902346	0.0364403	0.019085	1.4908e-06	TRUE	23.2074
GCST90277295	osteonecrosis	rs11659363	G	T	G	T	0.103932	0.0132158	0.242311	0.252311	0.751666	0.0417635	0.0220889	2.59634e-06	TRUE	22.1386
GCST90277295	osteonecrosis	rs117505687	A	G	A	G	-0.225971	0.076871	0.0377119	0.0373345	0.422338	0.0958048	0.0509463	9.35726e-06	TRUE	19.6734
GCST90277295	osteonecrosis	rs174535	C	T	C	T	-0.327652	-0.0315107	0.409133	0.415616	0.390516	0.0366966	0.019152	5.3348e-64	TRUE	292.683
GCST90277295	osteonecrosis	rs1757973	A	G	A	G	0.0930771	0.00497766	0.722909	0.724331	0.902275	0.0405388	0.0210047	9.53963e-06	TRUE	19.636
GCST90277295	osteonecrosis	rs192436652	T	C	T	C	0.203033	0.0725847	0.0526219	0.0489937	0.389955	0.0844305	0.0432912	2.79598e-06	TRUE	21.9955
GCST90277295	osteonecrosis	rs2085061	G	T	G	T	0.187625	0.0256734	0.934047	0.938243	0.741322	0.0777738	0.0414716	6.18549e-06	TRUE	20.4682
GCST90277295	osteonecrosis	rs2197750	T	C	T	C	0.164335	0.0486449	0.0709602	0.0731245	0.485883	0.0698048	0.0367116	7.74175e-06	TRUE	20.038
GCST90277295	osteonecrosis	rs35811605	T	A	T	A	0.138008	0.0228685	0.122063	0.1218	0.680357	0.0555093	0.0291522	2.25271e-06	TRUE	22.4112
GCST90277295	osteonecrosis	rs4539990	C	T	C	T	-0.102625	-0.0731149	0.768584	0.767492	0.0928774	0.04351	0.0231318	9.3081e-06	TRUE	19.6828
GCST90277295	osteonecrosis	rs56317095	A	G	A	G	0.269207	-0.0405419	0.0311233	0.0313852	0.701336	0.105711	0.0560764	1.62021e-06	TRUE	23.0469
GCST90277295	osteonecrosis	rs591931	T	C	T	C	0.109987	-0.0376248	0.191953	0.192045	0.416668	0.0463236	0.0241878	5.55074e-06	TRUE	20.6771
GCST90277295	osteonecrosis	rs6545883	G	A	G	A	0.0952813	-0.0180611	0.619628	0.609787	0.626608	0.037124	0.019579	1.16604e-06	TRUE	23.6829
GCST90277295	osteonecrosis	rs695112	T	A	T	A	-0.108705	-0.00385367	0.240793	0.238116	0.927805	0.0425318	0.0224604	1.33436e-06	TRUE	23.4242
GCST90277295	osteonecrosis	rs75781049	G	T	G	T	0.168596	0.0950792	0.0674319	0.0629724	0.200411	0.0742585	0.0379642	9.12825e-06	TRUE	19.7218
GCST90277295	osteonecrosis	rs77242729	G	A	G	A	-0.306304	0.0142686	0.0254786	0.021277	0.910028	0.126267	0.0617769	7.31569e-07	TRUE	24.584
GCST90277295	osteonecrosis	rs8068175	T	C	T	C	0.0889879	-0.0661421	0.420595	0.415393	0.0746105	0.0370991	0.0191184	3.3161e-06	TRUE	21.665
GCST90277295	osteonecrosis	rs8100204	A	G	A	G	-0.125729	-0.0570096	0.170713	0.158145	0.25472	0.0500541	0.0256614	9.86769e-07	TRUE	24.0055
GCST90277295	osteonecrosis	rs9809733	A	C	A	C	-0.0843227	0.0284195	0.562154	0.562666	0.438055	0.0366475	0.0190476	9.73301e-06	TRUE	19.5979
GCST90277296	osteonecrosis	rs1106933	G	A	G	A	0.12484	-0.0468451	0.136205	0.136192	0.377113	0.0530386	0.0244672	3.43736e-07	TRUE	26.0339
GCST90277296	osteonecrosis	rs12373089	A	G	A	G	0.111634	-0.0738667	0.135161	0.135411	0.163142	0.052967	0.0250476	8.43707e-06	TRUE	19.8637
GCST90277296	osteonecrosis	rs1257173	C	G	C	G	-0.134041	-0.0171281	0.0882898	0.0871093	0.791416	0.0647636	0.0299804	7.89542e-06	TRUE	19.9894
GCST90277296	osteonecrosis	rs139070595	A	T	A	T	0.591803	-0.247971	0.00518953	0.00588319	0.310137	0.244322	0.122377	1.35019e-06	TRUE	23.3859
GCST90277296	osteonecrosis	rs140419225	A	G	A	G	0.646156	-0.165106	0.00415316	0.00573123	0.495643	0.242318	0.138988	3.39724e-06	TRUE	21.6133
GCST90277296	osteonecrosis	rs141245990	T	C	T	C	-0.247445	-0.0462721	0.0259528	0.0255578	0.688662	0.115486	0.0535981	3.96822e-06	TRUE	21.3137
GCST90277296	osteonecrosis	rs143506888	T	A	T	A	0.296468	0.232352	0.0184306	0.0179555	0.0945257	0.138967	0.064334	4.12847e-06	TRUE	21.2361
GCST90277296	osteonecrosis	rs145967151	T	C	T	C	-0.113767	0.0235365	0.128585	0.134227	0.661931	0.0538288	0.0257281	9.92436e-06	TRUE	19.5532
GCST90277296	osteonecrosis	rs1589566	A	G	A	G	0.0802171	-0.0720178	0.436303	0.428708	0.048988	0.0365814	0.0168906	2.0803e-06	TRUE	22.555
GCST90277296	osteonecrosis	rs17030373	G	A	G	A	0.0832411	0.0314692	0.289884	0.295543	0.427466	0.039657	0.0187941	9.59941e-06	TRUE	19.617
GCST90277296	osteonecrosis	rs17231506	T	C	T	C	0.0935413	-0.011162	0.27829	0.278942	0.782081	0.0403533	0.0187023	5.82285e-07	TRUE	25.0159
GCST90277296	osteonecrosis	rs187552376	C	T	C	T	-0.318289	-0.0386874	0.0155609	0.015846	0.794344	0.148413	0.070316	6.08978e-06	TRUE	20.4897
GCST90277296	osteonecrosis	rs2003890	G	A	G	A	-0.0929587	-0.00805598	0.22329	0.222762	0.85341	0.0436002	0.0202671	4.57368e-06	TRUE	21.0376
GCST90277296	osteonecrosis	rs2126263	A	G	A	G	0.12286	0.0141459	0.849792	0.854247	0.782624	0.0512715	0.0235883	1.95475e-07	TRUE	27.1286
GCST90277296	osteonecrosis	rs5022521	T	C	T	C	0.0963341	0.038555	0.797291	0.807661	0.412365	0.0470333	0.0213563	6.55002e-06	TRUE	20.3474
GCST90277296	osteonecrosis	rs61737926	T	C	T	C	-0.754052	0.0328553	0.00266903	0.00386998	0.91101	0.29397	0.163574	4.09776e-06	TRUE	21.2507
GCST90277296	osteonecrosis	rs7350789	A	G	A	G	0.112631	0.0207318	0.39282	0.386499	0.576931	0.0371623	0.0170708	4.4633e-11	TRUE	43.532
GCST90277296	osteonecrosis	rs76157703	T	G	T	G	-0.323998	-0.0920905	0.0148443	0.0141895	0.549094	0.15371	0.0714013	5.77555e-06	TRUE	20.5908
GCST90277296	osteonecrosis	rs77534789	A	C	A	C	-0.207634	-0.027348	0.0376141	0.0406326	0.769743	0.0934301	0.0450535	4.12218e-06	TRUE	21.2393
GCST90277296	osteonecrosis	rs78308012	G	T	G	T	0.153183	0.0226809	0.103193	0.10535	0.701597	0.0591936	0.0288304	1.10908e-07	TRUE	28.2306
GCST90277297	osteonecrosis	rs11027519	T	C	T	C	-0.132078	-0.0368898	0.0891205	0.0912941	0.557706	0.0629247	0.0295663	8.03986e-06	TRUE	19.9557
GCST90277297	osteonecrosis	rs111233850	G	C	G	C	0.223828	-0.122784	0.0301225	0.0320305	0.235466	0.103493	0.0497957	7.06305e-06	TRUE	20.2044
GCST90277297	osteonecrosis	rs111314022	C	T	C	T	0.225077	0.162995	0.0291308	0.0323516	0.113188	0.1029	0.0498931	6.54495e-06	TRUE	20.3508
GCST90277297	osteonecrosis	rs115686032	T	C	T	C	-0.19914	0.0154602	0.039223	0.0407485	0.865645	0.0913759	0.0428365	3.39497e-06	TRUE	21.6117
GCST90277297	osteonecrosis	rs1168104	G	A	G	A	0.0861307	-0.0701801	0.737655	0.736034	0.0879772	0.0411332	0.0188479	4.96106e-06	TRUE	20.8829
GCST90277297	osteonecrosis	rs1253283	T	C	T	C	0.22576	-0.183427	0.0283936	0.0301371	0.085257	0.106584	0.0509084	9.35537e-06	TRUE	19.666
GCST90277297	osteonecrosis	rs12548274	G	A	G	A	0.103929	0.0907094	0.170448	0.162743	0.0671444	0.0495488	0.0221068	2.63375e-06	TRUE	22.1015
GCST90277297	osteonecrosis	rs141509040	T	C	T	C	-0.142666	0.0657347	0.0744242	0.0729408	0.346519	0.0698293	0.0318286	7.49341e-06	TRUE	20.0912
GCST90277297	osteonecrosis	rs1609446	A	C	A	C	0.142967	0.106292	0.0777546	0.0808343	0.115843	0.0675959	0.0319902	7.96893e-06	TRUE	19.9727
GCST90277297	osteonecrosis	rs17231506	T	C	T	C	0.096675	-0.011162	0.27829	0.278942	0.782081	0.0403533	0.0185388	1.89024e-07	TRUE	27.1935
GCST90277297	osteonecrosis	rs174566	G	A	G	A	0.258705	-0.0287245	0.408433	0.413298	0.433969	0.0367124	0.0167835	9.03287e-53	TRUE	237.599
GCST90277297	osteonecrosis	rs1800588	T	C	T	C	0.114618	-0.0598764	0.258046	0.248153	0.152124	0.041811	0.0193524	3.31001e-09	TRUE	35.0781
GCST90277297	osteonecrosis	rs192537901	C	T	C	T	-0.257169	-0.110889	0.0259671	0.0283658	0.316113	0.110616	0.052724	1.09556e-06	TRUE	23.7914
GCST90277297	osteonecrosis	rs2126260	C	T	C	T	0.0913122	0.00155122	0.748849	0.746909	0.970225	0.0415589	0.0190722	1.71933e-06	TRUE	22.9222
GCST90277297	osteonecrosis	rs34489224	G	C	G	C	0.088298	0.01211	0.265914	0.273065	0.767063	0.0408821	0.019079	3.75085e-06	TRUE	21.4186
GCST90277297	osteonecrosis	rs422137	A	G	A	G	0.0853888	-0.014055	0.492559	0.487585	0.698903	0.0363365	0.016775	3.66439e-07	TRUE	25.9106
GCST90277297	osteonecrosis	rs4478142	T	C	T	C	-0.100425	-0.0408329	0.165831	0.156548	0.410819	0.0496477	0.0224305	7.67479e-06	TRUE	20.045
GCST90277297	osteonecrosis	rs4840981	G	C	G	C	0.338788	-0.101874	0.987017	0.988357	0.547881	0.169524	0.0734569	4.0526e-06	TRUE	21.2711
GCST90277297	osteonecrosis	rs57518551	C	T	C	T	-0.125236	-0.00543972	0.131597	0.141789	0.916494	0.0518803	0.0246342	3.78946e-07	TRUE	25.8453
GCST90277297	osteonecrosis	rs6498540	G	A	G	A	0.09016	-0.10052	0.334003	0.333129	0.00925593	0.0386253	0.0177383	3.81109e-07	TRUE	25.8347
GCST90277297	osteonecrosis	rs72747028	C	T	C	T	-0.150972	-0.0904086	0.0726778	0.067707	0.207208	0.07168	0.0324115	3.24867e-06	TRUE	21.6967
GCST90277297	osteonecrosis	rs73058910	C	T	C	T	0.168904	-0.0479308	0.0633156	0.0672658	0.511999	0.0730956	0.0365155	3.79986e-06	TRUE	21.3956
GCST90277297	osteonecrosis	rs7437408	G	A	G	A	0.0770792	0.0730168	0.477932	0.480922	0.0439552	0.0362453	0.0167986	4.53626e-06	TRUE	21.0537
GCST90277297	osteonecrosis	rs78592970	T	G	T	G	-0.12831	-0.0192908	0.127465	0.123099	0.729824	0.0558569	0.0255392	5.17945e-07	TRUE	25.241
GCST90277297	osteonecrosis	rs964184	C	G	C	G	-0.154483	0.0427467	0.848991	0.855284	0.405733	0.0514137	0.023164	2.76116e-11	TRUE	44.4769
GCST90277298	osteonecrosis	rs1050152	T	C	T	C	0.0843898	0.0117758	0.323419	0.315985	0.762686	0.0389987	0.0179057	2.48545e-06	TRUE	22.2125
GCST90277298	osteonecrosis	rs11088781	A	G	A	G	0.144579	0.046252	0.91437	0.909825	0.465006	0.0633044	0.0305572	2.27141e-06	TRUE	22.3864
GCST90277298	osteonecrosis	rs11626405	A	G	A	G	-0.0813558	-0.00183524	0.307317	0.29181	0.963225	0.039804	0.0181225	7.25739e-06	TRUE	20.1531
GCST90277298	osteonecrosis	rs116643980	T	G	T	G	0.169069	0.0953189	0.0555543	0.0538452	0.240438	0.081199	0.036888	4.65022e-06	TRUE	21.0067
GCST90277298	osteonecrosis	rs11673120	A	G	A	G	0.0760458	0.0444317	0.418692	0.413708	0.228696	0.0369118	0.0169613	7.45271e-06	TRUE	20.1017
GCST90277298	osteonecrosis	rs1168041	C	T	C	T	0.0884271	-0.0779552	0.733272	0.733359	0.0574394	0.04103	0.0188447	2.75033e-06	TRUE	22.0187
GCST90277298	osteonecrosis	rs117580248	A	G	A	G	0.130757	0.0340752	0.110407	0.115113	0.557223	0.0580527	0.0278784	2.77621e-06	TRUE	21.9986
GCST90277298	osteonecrosis	rs12429208	T	C	T	C	0.0881571	0.0225164	0.273894	0.273539	0.580754	0.0407696	0.0190507	3.76034e-06	TRUE	21.4137
GCST90277298	osteonecrosis	rs12928399	C	G	C	G	-0.0856316	-0.0309881	0.36124	0.348156	0.415895	0.0380893	0.0175453	1.08101e-06	TRUE	23.8203
GCST90277298	osteonecrosis	rs140619100	G	A	G	A	0.218455	-0.112047	0.061774	0.0553543	0.156717	0.0791184	0.034677	3.15069e-10	TRUE	39.6863
GCST90277298	osteonecrosis	rs142082962	A	C	A	C	-0.144243	0.0388692	0.0779084	0.0772334	0.567845	0.0680451	0.0310553	3.46363e-06	TRUE	21.5734
GCST90277298	osteonecrosis	rs143060591	T	C	T	C	-0.149915	0.071133	0.0743291	0.0698969	0.322494	0.0718991	0.0323781	3.71819e-06	TRUE	21.4382
GCST90277298	osteonecrosis	rs143309746	G	A	G	A	0.270192	-0.0594569	0.0225309	0.0232695	0.62039	0.120043	0.0591168	4.94388e-06	TRUE	20.8893
GCST90277298	osteonecrosis	rs174578	A	T	A	T	-0.539449	-0.0244105	0.408952	0.414225	0.506069	0.0367092	0.0159568	1e-200	TRUE	1142.9
GCST90277298	osteonecrosis	rs187429064	G	A	G	A	-0.23955	-0.0994464	0.0535314	0.0509425	0.233786	0.0835219	0.0380352	3.18358e-10	TRUE	39.6662
GCST90277298	osteonecrosis	rs190664666	A	G	A	G	-0.158363	0.0568941	0.0637711	0.0588516	0.459558	0.076928	0.0346684	5.00706e-06	TRUE	20.866
GCST90277298	osteonecrosis	rs2398428	G	A	G	A	-0.0968111	-0.080567	0.262839	0.261061	0.0521855	0.0414952	0.0196872	8.95809e-07	TRUE	24.1815
GCST90277298	osteonecrosis	rs2469035	G	A	G	A	-0.0921214	0.0198594	0.786653	0.793555	0.658836	0.0449794	0.0204404	6.68738e-06	TRUE	20.3115
GCST90277298	osteonecrosis	rs3110971	G	A	G	A	0.0987666	-0.0498177	0.207948	0.205521	0.263775	0.044579	0.0206593	1.77895e-06	TRUE	22.8554
GCST90277298	osteonecrosis	rs35788378	T	A	T	A	0.0851112	-0.00896127	0.26219	0.267411	0.827233	0.0410593	0.0187165	5.51696e-06	TRUE	20.6787
GCST90277298	osteonecrosis	rs55725503	A	G	A	G	-0.248358	-0.0833412	0.0248013	0.0221023	0.507973	0.125894	0.0547035	5.71168e-06	TRUE	20.6123
GCST90277298	osteonecrosis	rs585002	C	T	C	T	0.114574	0.0175103	0.861965	0.859443	0.737315	0.0522055	0.0242442	2.33433e-06	TRUE	22.3335
GCST90277298	osteonecrosis	rs58983615	T	A	T	A	-0.328615	-0.046577	0.0208302	0.0208003	0.716503	0.128263	0.0592036	2.94598e-08	TRUE	30.8091
GCST90277298	osteonecrosis	rs600518	T	A	T	A	-0.113042	-0.00775668	0.2323	0.230362	0.856816	0.0429904	0.0199103	1.42316e-08	TRUE	32.2347
GCST90277298	osteonecrosis	rs6083838	G	A	G	A	-0.0775134	-0.0290012	0.535632	0.532857	0.423914	0.0362675	0.0168876	4.50677e-06	TRUE	21.0677
GCST90277298	osteonecrosis	rs635196	C	T	C	T	0.0999107	0.062092	0.18429	0.176604	0.189746	0.0473504	0.0216286	3.9137e-06	TRUE	21.3387
GCST90277298	osteonecrosis	rs73161879	A	G	A	G	-0.10307	-0.053426	0.181214	0.180199	0.258836	0.0473153	0.0222736	3.76725e-06	TRUE	21.4133
GCST90277298	osteonecrosis	rs74452899	C	T	C	T	-0.445712	-0.273221	0.010577	0.0114825	0.121308	0.176351	0.0883441	4.63858e-07	TRUE	25.4539
GCST90277299	osteonecrosis	rs1034642	T	C	T	C	-0.0781117	0.0468789	0.335666	0.337884	0.220319	0.0382472	0.0176587	9.85503e-06	TRUE	19.5666
GCST90277299	osteonecrosis	rs10457811	G	A	G	A	-0.152857	-0.045538	0.0668771	0.0650399	0.534936	0.0733905	0.0337946	6.19153e-06	TRUE	20.4586
GCST90277299	osteonecrosis	rs11113650	C	T	C	T	-0.0822255	-0.0154786	0.287788	0.288724	0.698887	0.0400148	0.0185212	9.14419e-06	TRUE	19.7095
GCST90277299	osteonecrosis	rs11123861	T	C	T	C	0.08357	-0.033501	0.723279	0.720608	0.405962	0.0403131	0.0187274	8.22191e-06	TRUE	19.9134
GCST90277299	osteonecrosis	rs11197775	C	T	C	T	0.0767146	0.00154737	0.531683	0.534391	0.966082	0.0363891	0.0167215	4.55137e-06	TRUE	21.0477
GCST90277299	osteonecrosis	rs113179719	T	C	T	C	0.151399	-0.011056	0.0671049	0.0696464	0.877815	0.0719141	0.0341503	9.41102e-06	TRUE	19.6543
GCST90277299	osteonecrosis	rs115754811	T	G	T	G	-0.296016	-0.143071	0.0168317	0.0186585	0.28426	0.133612	0.0658731	7.1099e-06	TRUE	20.1936
GCST90277299	osteonecrosis	rs117207178	T	C	T	C	0.138016	0.0560606	0.0971648	0.0974945	0.360906	0.0613597	0.0285669	1.38308e-06	TRUE	23.3417
GCST90277299	osteonecrosis	rs140116915	A	G	A	G	-0.514961	-0.0203537	0.00570012	0.00525277	0.934508	0.24769	0.114702	7.2394e-06	TRUE	20.1561
GCST90277299	osteonecrosis	rs150862068	T	C	T	C	-0.741745	0.379011	0.00286202	0.00277706	0.276955	0.348617	0.160682	3.96904e-06	TRUE	21.3096
GCST90277299	osteonecrosis	rs151331635	T	A	T	A	0.302354	-0.10811	0.0206277	0.0227874	0.384822	0.124401	0.0640853	2.42523e-06	TRUE	22.2595
GCST90277299	osteonecrosis	rs16916055	C	T	C	T	0.421103	0.360672	0.00880666	0.00688301	0.0946303	0.215783	0.0915308	4.27953e-06	TRUE	21.1662
GCST90277299	osteonecrosis	rs181751380	A	G	A	G	0.227681	0.0867142	0.0337463	0.0301904	0.418281	0.107133	0.0470724	1.34483e-06	TRUE	23.3949
GCST90277299	osteonecrosis	rs2169387	G	A	G	A	0.107289	0.0152076	0.849991	0.854447	0.766899	0.051302	0.0234477	4.82364e-06	TRUE	20.9368
GCST90277299	osteonecrosis	rs2183640	A	G	A	G	-0.107241	-0.0223493	0.161628	0.159155	0.651466	0.0494753	0.0226767	2.29602e-06	TRUE	22.3646
GCST90277299	osteonecrosis	rs2708081	C	T	C	T	-0.0826365	-0.092626	0.490334	0.493465	0.0101473	0.0360304	0.0167601	8.37514e-07	TRUE	24.3103
GCST90277299	osteonecrosis	rs2797620	T	C	T	C	-0.102314	-0.00374815	0.332583	0.328701	0.922646	0.0386007	0.0175877	6.23023e-09	TRUE	33.8417
GCST90277299	osteonecrosis	rs2900526	T	C	T	C	-0.0761212	0.0644537	0.412859	0.407025	0.0812194	0.0369648	0.0171425	9.10168e-06	TRUE	19.718
GCST90277299	osteonecrosis	rs34677254	CT	C	CT	C	0.161391	0.141071	0.0655719	0.0645509	0.0605229	0.0751588	0.0355015	5.55218e-06	TRUE	20.6664
GCST90277299	osteonecrosis	rs34832413	G	A	G	A	-0.118055	0.034864	0.112499	0.110228	0.547912	0.0580205	0.0263687	7.67764e-06	TRUE	20.0443
GCST90277299	osteonecrosis	rs34833702	T	C	T	C	0.18589	0.169482	0.0521215	0.056263	0.0313726	0.0787438	0.0379638	9.96361e-07	TRUE	23.9758
GCST90277299	osteonecrosis	rs4629629	T	C	T	C	0.0938965	0.0438959	0.764985	0.763852	0.303307	0.0426436	0.0196656	1.83443e-06	TRUE	22.7974
GCST90277299	osteonecrosis	rs535686	C	T	C	T	-0.221494	0.249133	0.0335591	0.034548	0.00625201	0.0911153	0.0479939	3.99516e-06	TRUE	21.2986
GCST90277299	osteonecrosis	rs5769111	T	C	T	C	0.0966475	-0.0484563	0.196309	0.196348	0.292851	0.046066	0.0215542	7.43637e-06	TRUE	20.1056
GCST90277299	osteonecrosis	rs612577	C	T	C	T	-0.127516	0.0499327	0.179796	0.187215	0.283506	0.0465584	0.0215863	3.63397e-09	TRUE	34.8958
GCST90277299	osteonecrosis	rs67835422	T	C	T	C	-0.0817305	-0.00397671	0.276912	0.278379	0.921231	0.0402164	0.0184537	9.60354e-06	TRUE	19.6156
GCST90277299	osteonecrosis	rs7252513	A	G	A	G	0.172287	-0.15829	0.0556654	0.0545815	0.0465243	0.0795186	0.0371009	3.47886e-06	TRUE	21.5643
GCST90277299	osteonecrosis	rs73215839	T	C	T	C	0.240743	0.111982	0.0334803	0.0395624	0.231081	0.0935073	0.047273	3.617e-07	TRUE	25.9347
GCST90277299	osteonecrosis	rs77027238	A	G	A	G	0.171866	0.126262	0.0495664	0.0524942	0.120046	0.0812192	0.0385169	8.23663e-06	TRUE	19.9103
GCST90277299	osteonecrosis	rs77191869	C	T	C	T	-0.20742	-0.158279	0.0368946	0.0378016	0.0963163	0.0951783	0.0444713	3.15279e-06	TRUE	21.7541
GCST90277299	osteonecrosis	rs8034802	A	T	A	T	0.0855686	-0.0570255	0.310621	0.301179	0.148184	0.0394374	0.0182908	2.94497e-06	TRUE	21.8859
GCST90277300	osteonecrosis	rs10040989	A	G	A	G	0.0940332	-0.0959023	0.191859	0.189117	0.0389242	0.0464421	0.020892	6.85941e-06	TRUE	20.2583
GCST90277300	osteonecrosis	rs10889352	C	T	C	T	-0.100853	0.0706841	0.262366	0.263881	0.0857373	0.0411356	0.018809	8.49031e-08	TRUE	28.7506
GCST90277300	osteonecrosis	rs10890773	A	G	A	G	-0.108913	0.0510686	0.860325	0.86183	0.329871	0.0524117	0.0238047	4.83102e-06	TRUE	20.9331
GCST90277300	osteonecrosis	rs112121830	T	C	T	C	-0.163763	0.0707615	0.0639983	0.0677202	0.32694	0.0721837	0.0350854	3.09902e-06	TRUE	21.7861
GCST90277300	osteonecrosis	rs117528775	C	T	C	T	0.600154	0.0262508	0.00485169	0.00570117	0.911107	0.235134	0.125124	1.64608e-06	TRUE	23.0062
GCST90277300	osteonecrosis	rs12122878	T	C	T	C	-0.0826257	-0.0250654	0.289378	0.290003	0.532561	0.0401623	0.0184867	7.9576e-06	TRUE	19.9761
GCST90277300	osteonecrosis	rs12211498	A	G	A	G	-0.129776	-0.085544	0.0951588	0.096102	0.166304	0.0618014	0.0287656	6.5384e-06	TRUE	20.3536
GCST90277300	osteonecrosis	rs12620952	A	G	A	G	0.46285	-0.363402	0.00711281	0.00574164	0.133599	0.242258	0.101961	5.72223e-06	TRUE	20.6069
GCST90277300	osteonecrosis	rs1440724	A	G	A	G	0.0796225	0.022622	0.402974	0.406633	0.538766	0.0368028	0.0167976	2.1773e-06	TRUE	22.4687
GCST90277300	osteonecrosis	rs150457719	G	A	G	A	-0.218288	-0.0518248	0.0344702	0.0318217	0.616471	0.103472	0.0456208	1.74347e-06	TRUE	22.8946
GCST90277300	osteonecrosis	rs16838403	C	G	C	G	-0.26985	-0.136136	0.0191417	0.0179066	0.312565	0.134807	0.0606477	8.73674e-06	TRUE	19.7978
GCST90277300	osteonecrosis	rs17231506	T	C	T	C	0.107352	-0.011162	0.27829	0.278942	0.782081	0.0403533	0.0184986	6.776e-09	TRUE	33.6777
GCST90277300	osteonecrosis	rs174594	A	C	A	C	-0.247196	0.0254723	0.5815	0.575146	0.487338	0.0366746	0.0167074	8.1305e-49	TRUE	218.91
GCST90277300	osteonecrosis	rs1800588	T	C	T	C	0.135263	-0.0598764	0.258046	0.248153	0.152124	0.041811	0.0192838	2.51773e-12	TRUE	49.2009
GCST90277300	osteonecrosis	rs192934615	C	T	C	T	-0.337856	-0.18613	0.0141535	0.0176972	0.17887	0.138464	0.0723479	3.07133e-06	TRUE	21.8078
GCST90277300	osteonecrosis	rs2274855	A	G	A	G	-0.105324	0.053528	0.171374	0.172173	0.267873	0.0483116	0.0231448	5.4332e-06	TRUE	20.7085
GCST90277300	osteonecrosis	rs259354	C	T	C	T	0.199693	0.0343668	0.901971	0.900397	0.570754	0.0606179	0.0277522	6.83725e-13	TRUE	51.7763
GCST90277300	osteonecrosis	rs34031934	T	C	T	C	-0.0843335	0.0515286	0.325537	0.328642	0.181257	0.0385435	0.017482	1.43467e-06	TRUE	23.2712
GCST90277300	osteonecrosis	rs422137	A	G	A	G	0.0909245	-0.014055	0.492559	0.487585	0.698903	0.0363365	0.0167329	5.69725e-08	TRUE	29.527
GCST90277300	osteonecrosis	rs5022521	T	C	T	C	0.0938286	0.038555	0.797291	0.807661	0.412365	0.0470333	0.0211691	9.45358e-06	TRUE	19.6456
GCST90277300	osteonecrosis	rs55917360	T	C	T	C	-0.173361	-0.107639	0.0733784	0.0685367	0.130816	0.0712418	0.0321078	6.89506e-08	TRUE	29.1529
GCST90277300	osteonecrosis	rs564216	C	T	C	T	-0.165154	0.0765406	0.05498	0.0503624	0.354461	0.0826599	0.0365668	6.38257e-06	TRUE	20.3988
GCST90277300	osteonecrosis	rs62039480	A	G	A	G	0.0956916	-0.0933259	0.332015	0.328401	0.0155529	0.0385765	0.0177265	6.93748e-08	TRUE	29.1408
GCST90277300	osteonecrosis	rs6432738	G	A	G	A	0.0752258	0.0173468	0.474428	0.48377	0.633814	0.0364151	0.0167551	7.24251e-06	TRUE	20.1576
GCST90277300	osteonecrosis	rs675849	C	T	C	T	0.126839	-0.0107082	0.898752	0.898228	0.858518	0.0600704	0.0273213	3.50088e-06	TRUE	21.5528
GCST90277300	osteonecrosis	rs6878903	T	G	T	G	0.0875567	0.0433357	0.764288	0.763626	0.309333	0.0426271	0.0195971	8.02166e-06	TRUE	19.9616
GCST90277300	osteonecrosis	rs72840078	G	A	G	A	0.124114	-0.0359132	0.102059	0.0979132	0.555169	0.0608664	0.0270373	4.49385e-06	TRUE	21.0724
GCST90277300	osteonecrosis	rs73126869	G	A	G	A	0.132984	0.0176869	0.0993301	0.101263	0.767621	0.0598564	0.0286355	3.47562e-06	TRUE	21.567
GCST90277300	osteonecrosis	rs77008693	A	G	A	G	0.111183	0.00553408	0.138776	0.137518	0.915963	0.0524454	0.0239184	3.40202e-06	TRUE	21.6079
GCST90277300	osteonecrosis	rs77588674	T	G	T	G	0.100453	-0.0910477	0.169498	0.179903	0.0558689	0.0476177	0.0226053	8.96377e-06	TRUE	19.7472
GCST90277300	osteonecrosis	rs7932326	A	G	A	G	0.0773405	0.0527719	0.616811	0.619088	0.157691	0.0373506	0.0171117	6.28675e-06	TRUE	20.4281
GCST90277300	osteonecrosis	rs964184	C	G	C	G	-0.128344	0.0427467	0.848991	0.855284	0.405733	0.0514137	0.0231464	3.04319e-08	TRUE	30.7457
GCST90277300	osteonecrosis	rs9987289	G	A	G	A	0.125589	0.0163845	0.851774	0.857254	0.751163	0.0516688	0.023446	8.74508e-08	TRUE	28.6923
GCST90277301	osteonecrosis	rs10874911	A	G	A	G	-0.0829259	-0.00985043	0.394292	0.38822	0.791542	0.0372686	0.0175711	2.41383e-06	TRUE	22.2732
GCST90277301	osteonecrosis	rs11222413	A	T	A	T	-0.293805	-0.0870595	0.0180339	0.0179659	0.528547	0.13814	0.0663189	9.55929e-06	TRUE	19.6265
GCST90277301	osteonecrosis	rs116844659	G	A	G	A	0.614182	0.329667	0.00488782	0.00551172	0.194943	0.254354	0.135217	5.66648e-06	TRUE	20.6315
GCST90277301	osteonecrosis	rs118094862	T	G	T	G	-0.44829	-0.118827	0.00753209	0.00842902	0.54944	0.198509	0.100941	9.08277e-06	TRUE	19.7235
GCST90277301	osteonecrosis	rs12448528	G	A	G	A	0.0957364	0.0100709	0.792486	0.79447	0.823393	0.0451241	0.0216259	9.70425e-06	TRUE	19.5977
GCST90277301	osteonecrosis	rs1260326	C	T	C	T	-0.085321	-0.0456507	0.650878	0.650182	0.230463	0.0380687	0.0181115	2.51532e-06	TRUE	22.1923
GCST90277301	osteonecrosis	rs143029300	A	G	A	G	0.303569	-0.101842	0.0178054	0.0186261	0.447244	0.134	0.0671182	6.20542e-06	TRUE	20.4566
GCST90277301	osteonecrosis	rs145856648	T	C	T	C	0.515212	0.325737	0.00605523	0.00465946	0.226168	0.26914	0.115141	7.77775e-06	TRUE	20.0222
GCST90277301	osteonecrosis	rs16949722	G	T	G	T	0.316381	0.0943505	0.015541	0.0182035	0.490281	0.136767	0.0711384	8.82665e-06	TRUE	19.7794
GCST90277301	osteonecrosis	rs16987303	G	C	G	C	-0.0969816	-0.0386687	0.234427	0.226267	0.372293	0.0433415	0.0204323	2.10984e-06	TRUE	22.5291
GCST90277301	osteonecrosis	rs181264690	T	G	T	G	-0.0899691	-0.0152089	0.280962	0.27146	0.709651	0.0408487	0.019386	3.52677e-06	TRUE	21.5382
GCST90277301	osteonecrosis	rs183478874	A	C	A	C	-0.295362	0.144766	0.0235046	0.0277504	0.191229	0.110766	0.059331	6.56784e-07	TRUE	24.7825
GCST90277301	osteonecrosis	rs2797620	T	C	T	C	-0.0971052	-0.00374815	0.332583	0.328701	0.922646	0.0386007	0.018252	1.06854e-07	TRUE	28.3051
GCST90277301	osteonecrosis	rs2834084	T	C	T	C	0.0809634	0.0121434	0.62335	0.625421	0.745123	0.0373556	0.0179308	6.42801e-06	TRUE	20.3882
GCST90277301	osteonecrosis	rs3729986	T	C	T	C	-0.125386	-0.07077	0.104543	0.103952	0.234002	0.059465	0.0281995	8.874e-06	TRUE	19.7704
GCST90277301	osteonecrosis	rs4846841	G	A	G	A	0.091198	-0.0328025	0.747162	0.744461	0.429722	0.0415397	0.0197125	3.78975e-06	TRUE	21.4036
GCST90277301	osteonecrosis	rs4888557	A	T	A	T	0.305657	0.0776502	0.0190409	0.020447	0.549902	0.12987	0.0642546	2.00237e-06	TRUE	22.6287
GCST90277301	osteonecrosis	rs62122127	A	G	A	G	0.289814	0.137117	0.0210568	0.021659	0.26867	0.123961	0.0632276	4.64636e-06	TRUE	21.01
GCST90277301	osteonecrosis	rs7139079	A	G	A	G	-0.0805735	-0.0283756	0.546768	0.550096	0.436551	0.0364711	0.017354	3.49531e-06	TRUE	21.5568
GCST90277301	osteonecrosis	rs72867166	A	T	A	T	0.123891	-0.0674763	0.118296	0.1195	0.225267	0.0556441	0.0270882	4.87313e-06	TRUE	20.918
GCST90277301	osteonecrosis	rs73215839	T	C	T	C	0.26912	0.111982	0.0334803	0.0395624	0.231081	0.0935073	0.0490847	4.3302e-08	TRUE	30.0607
GCST90277301	osteonecrosis	rs75593273	T	C	T	C	0.138231	-0.0541026	0.0952286	0.0957982	0.382337	0.0619307	0.0299198	3.90679e-06	TRUE	21.3449
GCST90277301	osteonecrosis	rs79831249	C	G	C	G	0.379737	-0.00853872	0.0125675	0.0143867	0.95666	0.157119	0.083259	5.17837e-06	TRUE	20.8019
GCST90277302	osteonecrosis	rs111595890	A	G	A	G	-0.294425	0.121429	0.0220216	0.0252659	0.298095	0.116699	0.0650763	6.17391e-06	TRUE	20.4693
GCST90277302	osteonecrosis	rs112483795	G	A	G	A	-0.290216	0.132252	0.0237735	0.023531	0.274629	0.121059	0.0623934	3.36845e-06	TRUE	21.6354
GCST90277302	osteonecrosis	rs112997491	A	G	A	G	-0.198543	-0.143925	0.0478874	0.0485944	0.0874118	0.0842058	0.0444366	8.03404e-06	TRUE	19.9631
GCST90277302	osteonecrosis	rs12513382	T	C	T	C	-0.0884086	0.0416723	0.620938	0.618396	0.266983	0.0375414	0.0190839	3.67789e-06	TRUE	21.4612
GCST90277302	osteonecrosis	rs1422819	G	T	G	T	-0.0896864	0.0128626	0.593244	0.580114	0.726052	0.0367103	0.018839	1.97249e-06	TRUE	22.664
GCST90277302	osteonecrosis	rs147220276	G	T	G	T	0.426557	-0.014802	0.0100829	0.00982394	0.93515	0.181916	0.0953508	7.84033e-06	TRUE	20.0127
GCST90277302	osteonecrosis	rs17238104	T	C	T	C	-0.122655	-0.0142877	0.137557	0.134444	0.788846	0.0533501	0.0272722	7.00632e-06	TRUE	20.2269
GCST90277302	osteonecrosis	rs174547	C	T	C	T	0.282264	-0.0322318	0.407429	0.413578	0.380008	0.0367155	0.0185855	4.049e-51	TRUE	230.655
GCST90277302	osteonecrosis	rs34955778	C	T	C	T	0.0978859	-0.0627952	0.436156	0.439084	0.0856229	0.0365311	0.0188062	2.00534e-07	TRUE	27.0918
GCST90277302	osteonecrosis	rs6005648	G	A	G	A	-0.123414	-0.0228047	0.149559	0.159254	0.644626	0.0494422	0.0264922	3.25317e-06	TRUE	21.7017
GCST90277302	osteonecrosis	rs67207258	T	C	T	C	-0.104958	0.0744994	0.189534	0.190086	0.108829	0.0464612	0.0236478	9.22431e-06	TRUE	19.6992
GCST90277302	osteonecrosis	rs6744368	T	C	T	C	0.188336	-0.192474	0.947974	0.941294	0.0120595	0.0766705	0.0425691	9.84877e-06	TRUE	19.5739
GCST90277302	osteonecrosis	rs7139079	A	G	A	G	-0.0989917	-0.0283756	0.546768	0.550096	0.436551	0.0364711	0.0186621	1.17133e-07	TRUE	28.1369
GCST90277302	osteonecrosis	rs7959861	G	A	G	A	0.0869636	0.00806926	0.347699	0.354914	0.831784	0.0379883	0.0194859	8.23142e-06	TRUE	19.9175
GCST90277302	osteonecrosis	rs8068923	A	G	A	G	0.18965	-0.0232041	0.939817	0.940132	0.762318	0.0767232	0.0396877	1.80699e-06	TRUE	22.8346
GCST90277302	osteonecrosis	rs8183765	T	C	T	C	0.181577	0.0457113	0.0593732	0.0562238	0.566644	0.0797752	0.0406395	8.03515e-06	TRUE	19.963
GCST90277302	osteonecrosis	rs9671254	A	T	A	T	-0.0950614	-0.0106359	0.710613	0.710704	0.790007	0.0399395	0.0205663	3.87879e-06	TRUE	21.3647
GCST90277303	osteonecrosis	rs112534228	C	A	C	A	0.209601	-0.154377	0.0381435	0.0410229	0.093173	0.0919514	0.0446883	2.77659e-06	TRUE	21.9988
GCST90277303	osteonecrosis	rs114162005	C	A	C	A	-0.178567	-0.133297	0.0526379	0.0531167	0.0987484	0.0807396	0.0394103	5.96203e-06	TRUE	20.5297
GCST90277303	osteonecrosis	rs11577288	A	G	A	G	0.089275	0.0556547	0.233553	0.221486	0.204341	0.0438474	0.0198718	7.14314e-06	TRUE	20.183
GCST90277303	osteonecrosis	rs116259186	C	T	C	T	0.226895	0.0443815	0.0291657	0.0299015	0.678068	0.106917	0.0506182	7.48645e-06	TRUE	20.0926
GCST90277303	osteonecrosis	rs11648397	C	G	C	G	0.151989	-0.0653446	0.0783442	0.0722001	0.353363	0.0704079	0.0316454	1.59359e-06	TRUE	23.0676
GCST90277303	osteonecrosis	rs116917626	T	C	T	C	-0.236328	0.225965	0.0275072	0.0219961	0.0665902	0.12318	0.0524785	6.78778e-06	TRUE	20.28
GCST90277303	osteonecrosis	rs1169288	C	A	C	A	0.0774931	0.0463714	0.377162	0.374326	0.216615	0.0375301	0.0171591	6.39239e-06	TRUE	20.3956
GCST90277303	osteonecrosis	rs11847009	A	T	A	T	-0.110814	0.0268693	0.173829	0.18917	0.563751	0.0465448	0.0223005	6.86973e-07	TRUE	24.6922
GCST90277303	osteonecrosis	rs13001426	A	C	A	C	0.335272	-0.0222339	0.0135873	0.0132288	0.890374	0.161313	0.0744496	6.78952e-06	TRUE	20.2801
GCST90277303	osteonecrosis	rs139676091	A	T	A	T	0.371107	-0.235862	0.0105207	0.0117831	0.165076	0.169904	0.0828434	7.58942e-06	TRUE	20.067
GCST90277303	osteonecrosis	rs140123208	G	A	G	A	-0.203757	-0.00383029	0.03828	0.0361988	0.968512	0.0970332	0.0438619	3.45176e-06	TRUE	21.5799
GCST90277303	osteonecrosis	rs140588245	A	G	A	G	0.364486	0.0311729	0.0113623	0.0109883	0.860084	0.17685	0.0818203	8.52221e-06	TRUE	19.8445
GCST90277303	osteonecrosis	rs151178379	A	G	A	G	0.289243	-0.100684	0.0194209	0.0177751	0.466034	0.138123	0.0613692	2.48306e-06	TRUE	22.2139
GCST90277303	osteonecrosis	rs1800961	T	C	T	C	-0.184397	-0.0294922	0.0524109	0.0454608	0.734167	0.0868472	0.0372183	7.41155e-07	TRUE	24.5468
GCST90277303	osteonecrosis	rs192117305	T	C	T	C	-0.197047	-0.0701625	0.040918	0.0372061	0.468931	0.0968801	0.0428761	4.38247e-06	TRUE	21.1207
GCST90277303	osteonecrosis	rs2379129	A	C	A	C	-0.0812593	0.0452273	0.399474	0.394488	0.224503	0.0372352	0.0171348	2.15199e-06	TRUE	22.4899
GCST90277303	osteonecrosis	rs2797620	T	C	T	C	-0.116496	-0.00374815	0.332583	0.328701	0.922646	0.0386007	0.017535	3.27209e-11	TRUE	44.1378
GCST90277303	osteonecrosis	rs3134937	T	C	T	C	-0.0950661	0.0462879	0.200107	0.189982	0.316898	0.0462485	0.0207676	4.78041e-06	TRUE	20.9546
GCST90277303	osteonecrosis	rs4808779	G	A	G	A	-0.0883694	0.0374504	0.666389	0.654462	0.32629	0.0381519	0.0176817	5.92798e-07	TRUE	24.9779
GCST90277303	osteonecrosis	rs56205329	A	G	A	G	-0.298967	0.0380966	0.0163909	0.0166685	0.792759	0.145002	0.0671234	8.54645e-06	TRUE	19.838
GCST90277303	osteonecrosis	rs56374730	G	T	G	T	0.0885417	0.0452259	0.296257	0.302685	0.25183	0.0394671	0.0183593	1.44423e-06	TRUE	23.2586
GCST90277303	osteonecrosis	rs59739041	C	T	C	T	0.182909	0.0313385	0.0478687	0.0483913	0.712097	0.0849186	0.038697	2.32364e-06	TRUE	22.3417
GCST90277303	osteonecrosis	rs62239496	G	A	G	A	-0.094359	-0.0256257	0.201222	0.205057	0.570187	0.0451334	0.0210261	7.30398e-06	TRUE	20.1395
GCST90277303	osteonecrosis	rs6498540	G	A	G	A	-0.199133	-0.10052	0.334003	0.333129	0.00925593	0.0386253	0.0176083	2.08511e-29	TRUE	127.894
GCST90277303	osteonecrosis	rs72827678	G	T	G	T	0.14265	0.0203331	0.0855746	0.0807039	0.759555	0.0664337	0.0300782	2.14857e-06	TRUE	22.4926
GCST90277303	osteonecrosis	rs78009561	G	C	G	C	-0.127445	0.00405091	0.0958629	0.0932793	0.94794	0.0620414	0.0288245	9.94315e-06	TRUE	19.5489
GCST90277303	osteonecrosis	rs7943728	A	G	A	G	0.236081	-0.0105862	0.112286	0.107964	0.855767	0.058241	0.0265216	6.86743e-19	TRUE	79.236
GCST90277304	osteonecrosis	rs1219539	A	G	A	G	-0.0876735	-0.100787	0.492903	0.4911	0.00518466	0.0360555	0.0167634	1.74135e-07	TRUE	27.3535
GCST90277304	osteonecrosis	rs139102782	A	G	A	G	-0.205582	0.0507778	0.0339843	0.0339212	0.618455	0.101955	0.0462833	9.06256e-06	TRUE	19.7297
GCST90277304	osteonecrosis	rs144719617	CA	C	CA	C	0.125776	0.00275004	0.106655	0.104655	0.962936	0.0591799	0.0267811	2.69216e-06	TRUE	22.0566
GCST90277304	osteonecrosis	rs147549994	T	G	T	G	0.255782	-0.0333921	0.035936	0.034713	0.737441	0.0996052	0.044991	1.35423e-08	TRUE	32.3213
GCST90277304	osteonecrosis	rs1477491	G	A	G	A	-0.101966	0.022513	0.789143	0.798107	0.618991	0.0452721	0.0202777	5.057e-07	TRUE	25.2856
GCST90277304	osteonecrosis	rs174576	A	C	A	C	-0.672674	-0.024515	0.408946	0.414204	0.504323	0.0367155	0.0151055	1e-200	TRUE	1983.07
GCST90277304	osteonecrosis	rs187429064	G	A	G	A	-0.201939	-0.0994464	0.0535314	0.0509425	0.233786	0.0835219	0.0374936	7.41943e-08	TRUE	29.0086
GCST90277304	osteonecrosis	rs2070895	A	G	A	G	0.0936813	-0.0609261	0.266647	0.257877	0.140178	0.0413022	0.0190306	8.73334e-07	TRUE	24.2326
GCST90277304	osteonecrosis	rs223841	G	A	G	A	-0.102525	0.00768438	0.171801	0.168633	0.874063	0.048482	0.0218934	2.88545e-06	TRUE	21.9297
GCST90277304	osteonecrosis	rs2797620	T	C	T	C	-0.101178	-0.00374815	0.332583	0.328701	0.922646	0.0386007	0.0173831	6.10889e-09	TRUE	33.878
GCST90277304	osteonecrosis	rs2802390	T	C	T	C	-0.0752749	0.00301063	0.464828	0.462758	0.934366	0.0365574	0.0167959	7.51037e-06	TRUE	20.086
GCST90277304	osteonecrosis	rs2990536	T	C	T	C	-0.0781871	-0.01811	0.577574	0.58063	0.621866	0.0367189	0.016836	3.47929e-06	TRUE	21.5671
GCST90277304	osteonecrosis	rs3019200	A	C	A	C	-0.162646	0.0813487	0.803119	0.808476	0.0788134	0.0462837	0.0213064	2.57011e-14	TRUE	58.2729
GCST90277304	osteonecrosis	rs3110971	G	A	G	A	0.0956599	-0.0498177	0.207948	0.205521	0.263775	0.044579	0.0203785	2.71928e-06	TRUE	22.0351
GCST90277304	osteonecrosis	rs4382917	A	G	A	G	0.148945	0.05409	0.255777	0.243427	0.20518	0.0426937	0.0197143	4.68349e-14	TRUE	57.0807
GCST90277304	osteonecrosis	rs541872	A	G	A	G	0.106355	0.0245493	0.198405	0.199675	0.587806	0.0452925	0.020868	3.54392e-07	TRUE	25.9749
GCST90277304	osteonecrosis	rs600518	T	A	T	A	-0.101192	-0.00775668	0.2323	0.230362	0.856816	0.0429904	0.0198441	3.49491e-07	TRUE	26.0034
GCST90277304	osteonecrosis	rs61873274	G	A	G	A	0.146206	-0.0317203	0.0719125	0.075496	0.642399	0.0683117	0.0320266	5.0651e-06	TRUE	20.8405
GCST90277304	osteonecrosis	rs6860806	G	A	G	A	0.0792126	0.00912909	0.420281	0.417427	0.804128	0.0368096	0.0168901	2.77693e-06	TRUE	21.995
GCST90277304	osteonecrosis	rs72789541	A	T	A	T	-0.0966379	-0.073821	0.314954	0.316287	0.0581996	0.0389724	0.0178508	6.36007e-08	TRUE	29.3076
GCST90277304	osteonecrosis	rs73005469	A	G	A	G	-0.0770788	0.0437673	0.356557	0.359659	0.247153	0.0378188	0.0173846	9.4022e-06	TRUE	19.6581
GCST90277304	osteonecrosis	rs7499892	T	C	T	C	-0.0957621	0.0217062	0.177345	0.172265	0.651243	0.0480187	0.0215742	9.21225e-06	TRUE	19.7023
GCST90277304	osteonecrosis	rs7933721	G	A	G	A	-0.105115	-0.0183612	0.342671	0.350537	0.629988	0.0381141	0.0177586	3.38032e-09	TRUE	35.0358
GCST90277304	osteonecrosis	rs793864	C	G	C	G	-0.104117	0.0503205	0.817577	0.817685	0.286515	0.0472139	0.0216253	1.4998e-06	TRUE	23.1803
GCST90277304	osteonecrosis	rs938822	C	T	C	T	-0.105543	0.0460195	0.146241	0.146342	0.36999	0.0513329	0.0230291	4.66386e-06	TRUE	21.0041
GCST90277305	osteonecrosis	rs102275	C	T	C	T	-0.419506	-0.0297174	0.410377	0.415765	0.417979	0.0366911	0.0164553	3.30087e-137	TRUE	649.927
GCST90277305	osteonecrosis	rs1076708	G	A	G	A	-0.0756118	0.0263477	0.427476	0.420849	0.472148	0.0366455	0.0170989	9.92123e-06	TRUE	19.5543
GCST90277305	osteonecrosis	rs12487951	C	T	C	T	-0.228018	0.0480097	0.0277912	0.0265665	0.668989	0.112294	0.0513692	9.17375e-06	TRUE	19.703
GCST90277305	osteonecrosis	rs12656795	C	G	C	G	-0.0793501	-0.0247925	0.3874	0.3996	0.508155	0.0374672	0.0177811	8.21418e-06	TRUE	19.9149
GCST90277305	osteonecrosis	rs138053477	CTT	C	CTT	C	0.212189	0.112465	0.0415343	0.0406755	0.220593	0.0918114	0.0419206	4.25604e-07	TRUE	25.6207
GCST90277305	osteonecrosis	rs145259113	C	T	C	T	-0.527556	-0.453791	0.00551559	0.0058269	0.0693506	0.249867	0.117553	7.30292e-06	TRUE	20.1405
GCST90277305	osteonecrosis	rs146438407	T	C	T	C	-0.441042	0.184048	0.00856565	0.0078621	0.380319	0.209787	0.0975247	6.20859e-06	TRUE	20.4518
GCST90277305	osteonecrosis	rs187698886	T	G	T	G	-0.200162	-0.0692962	0.0368899	0.0360986	0.482716	0.0987208	0.045079	9.1161e-06	TRUE	19.7158
GCST90277305	osteonecrosis	rs2023988	T	C	T	C	-0.0768354	0.0277859	0.435469	0.422566	0.449757	0.0367625	0.0169984	6.28279e-06	TRUE	20.4318
GCST90277305	osteonecrosis	rs2054498	G	A	G	A	-0.0781128	0.00347648	0.537843	0.537996	0.923726	0.0363113	0.0166556	2.78212e-06	TRUE	21.995
GCST90277305	osteonecrosis	rs2135279	A	T	A	T	0.0754393	-0.036338	0.580838	0.582671	0.323108	0.036776	0.0170196	9.44738e-06	TRUE	19.647
GCST90277305	osteonecrosis	rs2431163	A	G	A	G	0.263778	0.0661683	0.0266504	0.0260238	0.566231	0.115354	0.0562692	2.81084e-06	TRUE	21.9753
GCST90277305	osteonecrosis	rs3019200	A	C	A	C	-0.108226	0.0813487	0.803119	0.808476	0.0788134	0.0462837	0.0214697	4.74391e-07	TRUE	25.4104
GCST90277305	osteonecrosis	rs35226034	G	A	G	A	-0.202272	-0.00681725	0.0399378	0.0369093	0.943764	0.0966436	0.042981	2.57086e-06	TRUE	22.1472
GCST90277305	osteonecrosis	rs4908782	T	C	T	C	-0.0778686	0.04953	0.354184	0.34561	0.195229	0.0382393	0.0175205	8.94034e-06	TRUE	19.7529
GCST90277305	osteonecrosis	rs508049	T	C	T	C	-0.141112	-0.125882	0.0979671	0.0926769	0.0454203	0.0629179	0.0288698	1.04252e-06	TRUE	23.8913
GCST90277305	osteonecrosis	rs5896690	CCT	C	CCT	C	-0.0783658	0.0177011	0.464201	0.465483	0.625282	0.0362448	0.0167843	3.0807e-06	TRUE	21.7995
GCST90277305	osteonecrosis	rs61653779	C	T	C	T	0.275648	-0.1316	0.0200537	0.0162724	0.354665	0.142182	0.0603919	5.09224e-06	TRUE	20.833
GCST90277305	osteonecrosis	rs62025936	G	A	G	A	0.123448	-0.0544995	0.164905	0.156475	0.27563	0.0499908	0.0227916	6.27447e-08	TRUE	29.3372
GCST90277305	osteonecrosis	rs71629271	C	T	C	T	0.167981	-0.105432	0.0634921	0.0685984	0.144055	0.0721717	0.0359228	2.97424e-06	TRUE	21.8665
GCST90277305	osteonecrosis	rs7780677	A	C	A	C	-0.0806159	0.0130254	0.409033	0.409771	0.724619	0.0369732	0.017116	2.52213e-06	TRUE	22.1838
GCST90277305	osteonecrosis	rs7936002	G	A	G	A	0.110547	0.0548424	0.257197	0.245361	0.197089	0.0425171	0.019742	2.22148e-08	TRUE	31.3553
GCST90277305	osteonecrosis	rs80116939	A	G	A	G	-0.764821	0.366716	0.00353246	0.00373532	0.234175	0.30825	0.156222	1.00078e-06	TRUE	23.9682
GCST90277305	osteonecrosis	rs9380073	T	C	T	C	0.119196	0.0398864	0.123106	0.127273	0.465034	0.0545953	0.0253633	2.65046e-06	TRUE	22.0857
GCST90277305	osteonecrosis	rs9587408	C	T	C	T	0.0919964	0.0539913	0.218684	0.236117	0.20602	0.0426949	0.0201124	4.86076e-06	TRUE	20.9225
GCST90277306	osteonecrosis	rs102275	C	T	C	T	-0.285172	-0.0297174	0.410377	0.415765	0.417979	0.0366911	0.0171351	5.38047e-61	TRUE	276.975
GCST90277306	osteonecrosis	rs11178277	G	A	G	A	-0.0771304	0.033728	0.472285	0.46715	0.352314	0.0362624	0.0170873	6.467e-06	TRUE	20.3753
GCST90277306	osteonecrosis	rs113847854	T	C	T	C	0.231382	0.0228568	0.0302758	0.0304187	0.829053	0.105859	0.0493868	2.85006e-06	TRUE	21.9501
GCST90277306	osteonecrosis	rs115247383	T	C	T	C	-0.20269	-0.147934	0.0485701	0.0479654	0.0813093	0.0848663	0.0424515	1.83672e-06	TRUE	22.797
GCST90277306	osteonecrosis	rs117135394	T	C	T	C	0.492072	0.0533737	0.00742645	0.00652374	0.816634	0.230181	0.102035	1.44699e-06	TRUE	23.2573
GCST90277306	osteonecrosis	rs1220131	A	T	A	T	0.108182	-0.00224535	0.200223	0.201193	0.960424	0.0452494	0.0214051	4.43405e-07	TRUE	25.5432
GCST90277306	osteonecrosis	rs1260326	C	T	C	T	-0.101199	-0.0456507	0.650878	0.650182	0.230463	0.0380687	0.0179027	1.6421e-08	TRUE	31.9533
GCST90277306	osteonecrosis	rs13182955	C	T	C	T	0.0784249	0.00164762	0.378429	0.374554	0.964848	0.0373854	0.0176833	9.34664e-06	TRUE	19.669
GCST90277306	osteonecrosis	rs143380352	C	G	C	G	-0.286373	0.167816	0.0205852	0.0198054	0.206357	0.132803	0.063383	6.33609e-06	TRUE	20.4136
GCST90277306	osteonecrosis	rs1465411	G	A	G	A	0.079001	-0.0374634	0.505704	0.522237	0.305351	0.0365488	0.0170591	3.70317e-06	TRUE	21.4463
GCST90277306	osteonecrosis	rs147797702	C	T	C	T	-0.461775	-0.0269613	0.00935496	0.0102259	0.882052	0.181718	0.0917664	4.9711e-07	TRUE	25.3217
GCST90277306	osteonecrosis	rs183410044	C	T	C	T	-0.329201	-0.0318005	0.0159435	0.0156961	0.827986	0.146354	0.0690524	1.90209e-06	TRUE	22.7282
GCST90277306	osteonecrosis	rs2236514	G	C	G	C	-0.0885172	-0.0502773	0.647094	0.654293	0.188252	0.0382114	0.0182625	1.28025e-06	TRUE	23.4928
GCST90277306	osteonecrosis	rs2304401	C	T	C	T	-0.226506	0.0331285	0.967501	0.962661	0.736428	0.0984246	0.0505107	7.42952e-06	TRUE	20.1091
GCST90277306	osteonecrosis	rs2613167	T	G	T	G	0.0829165	0.0135827	0.373104	0.385841	0.716851	0.0374521	0.0181813	5.18784e-06	TRUE	20.7985
GCST90277306	osteonecrosis	rs2797620	T	C	T	C	-0.0857829	-0.00374815	0.332583	0.328701	0.922646	0.0386007	0.0180919	2.16271e-06	TRUE	22.4819
GCST90277306	osteonecrosis	rs34415160	A	G	A	G	-0.0789268	-0.0498176	0.383057	0.390363	0.17933	0.0370992	0.0175155	6.70652e-06	TRUE	20.305
GCST90277306	osteonecrosis	rs34833702	T	C	T	C	0.197071	0.169482	0.0521215	0.056263	0.0313726	0.0787438	0.0389961	4.44408e-07	TRUE	25.539
GCST90277306	osteonecrosis	rs41352345	T	A	T	A	-0.127346	-0.0525211	0.0982892	0.10116	0.38286	0.0601865	0.0286921	9.19029e-06	TRUE	19.6991
GCST90277306	osteonecrosis	rs4841133	G	A	G	A	0.120711	0.0164428	0.851776	0.857244	0.750312	0.0516698	0.0240274	5.18752e-07	TRUE	25.2395
GCST90277306	osteonecrosis	rs55982271	C	A	C	A	-0.245485	-0.0211066	0.0240145	0.0276546	0.848539	0.110515	0.055313	9.20943e-06	TRUE	19.6968
GCST90277306	osteonecrosis	rs58967664	C	T	C	T	0.153448	0.0319034	0.0689047	0.0712086	0.650023	0.0703135	0.0345567	9.11194e-06	TRUE	19.7178
GCST90277306	osteonecrosis	rs628035	T	G	T	G	-0.0971671	0.034981	0.213535	0.217869	0.426065	0.0439491	0.0206986	2.72328e-06	TRUE	22.0372
GCST90277306	osteonecrosis	rs7146460	T	C	T	C	-0.0956012	-0.09059	0.22284	0.225162	0.0386216	0.0438015	0.0215114	8.95544e-06	TRUE	19.751
GCST90277306	osteonecrosis	rs7968201	T	G	T	G	0.0999887	-0.00510166	0.215059	0.213241	0.908445	0.0443621	0.0210104	1.98394e-06	TRUE	22.6482
GCST90277306	osteonecrosis	rs8068517	A	G	A	G	-0.104713	0.0459374	0.813964	0.826003	0.335883	0.0477355	0.0218788	1.73524e-06	TRUE	22.9063
GCST90277306	osteonecrosis	rs9374192	C	T	C	T	-0.101613	0.0116524	0.271727	0.26903	0.775061	0.0407766	0.0194073	1.69118e-07	TRUE	27.4137
GCST90277306	osteonecrosis	rs9918362	C	T	C	T	0.0818121	0.0273961	0.458079	0.466903	0.450971	0.0363442	0.0172794	2.23681e-06	TRUE	22.417
GCST90277307	osteonecrosis	rs10150075	T	C	T	C	-0.186342	0.0397411	0.0530446	0.0611394	0.601845	0.0761692	0.0387578	1.55637e-06	TRUE	23.1155
GCST90277307	osteonecrosis	rs10503355	T	G	T	G	-0.1924	-0.0588475	0.0419607	0.0411775	0.519789	0.0914249	0.0422775	5.43097e-06	TRUE	20.7105
GCST90277307	osteonecrosis	rs11045913	G	A	G	A	-0.0803798	-0.0609025	0.646697	0.645456	0.110639	0.0381756	0.0179126	7.32213e-06	TRUE	20.1362
GCST90277307	osteonecrosis	rs117061362	T	G	T	G	0.189457	0.0141741	0.044898	0.0477878	0.868932	0.0858959	0.0415212	5.1271e-06	TRUE	20.82
GCST90277307	osteonecrosis	rs11792256	G	T	G	T	-0.132598	0.0209943	0.103047	0.093022	0.735834	0.0622283	0.0277047	1.73328e-06	TRUE	22.9069
GCST90277307	osteonecrosis	rs12050889	A	T	A	T	-0.0827827	0.0313794	0.295832	0.283003	0.436228	0.0403034	0.0186069	8.75423e-06	TRUE	19.7939
GCST90277307	osteonecrosis	rs139606388	T	C	T	C	-0.24407	0.034157	0.0291319	0.0270112	0.762319	0.112939	0.0499228	1.0354e-06	TRUE	23.9018
GCST90277307	osteonecrosis	rs143578075	A	G	A	G	-0.177456	0.0729742	0.049905	0.0527388	0.370799	0.0815375	0.0384184	3.92233e-06	TRUE	21.3355
GCST90277307	osteonecrosis	rs174530	G	A	G	A	-0.167131	-0.0409856	0.414119	0.422552	0.26311	0.0366247	0.017116	2.20818e-22	TRUE	95.3475
GCST90277307	osteonecrosis	rs2067613	C	T	C	T	-0.0895605	0.0230183	0.706892	0.704609	0.562987	0.0397956	0.018682	1.66813e-06	TRUE	22.9819
GCST90277307	osteonecrosis	rs2426606	T	C	T	C	0.0858671	-0.0213701	0.720584	0.71982	0.595359	0.0402385	0.0190303	6.51792e-06	TRUE	20.3593
GCST90277307	osteonecrosis	rs2619330	T	G	T	G	0.125986	0.0641409	0.111661	0.10947	0.270911	0.0582587	0.0270503	3.25837e-06	TRUE	21.692
GCST90277307	osteonecrosis	rs3110235	T	G	T	G	0.0948981	-0.0497338	0.207469	0.205812	0.264128	0.0445369	0.0208479	5.39959e-06	TRUE	20.72
GCST90277307	osteonecrosis	rs3779874	T	C	T	C	0.101309	-0.0302951	0.827616	0.819322	0.522146	0.0473331	0.0223858	6.11736e-06	TRUE	20.481
GCST90277307	osteonecrosis	rs4240624	A	G	A	G	0.106347	0.0166162	0.851776	0.85721	0.74776	0.0516682	0.0238242	8.17074e-06	TRUE	19.9257
GCST90277307	osteonecrosis	rs4987173	A	G	A	G	0.102216	-0.00570062	0.393394	0.384811	0.879013	0.0374496	0.0172817	3.47552e-09	TRUE	34.9836
GCST90277307	osteonecrosis	rs57186648	C	T	C	T	0.111439	-0.0460717	0.180542	0.169971	0.338965	0.0481815	0.0218276	3.38438e-07	TRUE	26.0653
GCST90277307	osteonecrosis	rs6030870	G	C	G	C	-0.148104	0.0143714	0.0747054	0.0780788	0.830898	0.0672976	0.032651	5.8271e-06	TRUE	20.575
GCST90277307	osteonecrosis	rs61900787	C	T	C	T	0.0786755	-0.026876	0.414617	0.411577	0.466417	0.0369013	0.0171113	4.34e-06	TRUE	21.1404
GCST90277307	osteonecrosis	rs62345669	A	G	A	G	-0.472208	0.139539	0.00798403	0.00672969	0.531267	0.222879	0.0999636	2.35754e-06	TRUE	22.3143
GCST90277307	osteonecrosis	rs7539908	C	T	C	T	0.0984192	0.0841485	0.178136	0.179623	0.0736953	0.0470498	0.0220982	8.56254e-06	TRUE	19.8356
GCST90277307	osteonecrosis	rs7542307	T	C	T	C	0.0844564	0.00792347	0.347003	0.352823	0.834765	0.0379852	0.0177394	1.96372e-06	TRUE	22.6666
GCST90277307	osteonecrosis	rs7974440	A	G	A	G	-0.116279	-0.0568426	0.137326	0.13557	0.28227	0.0528653	0.024707	2.56861e-06	TRUE	22.1494
GCST90277307	osteonecrosis	rs9719746	T	C	T	C	-0.250043	0.0559342	0.02478	0.0248437	0.629099	0.115807	0.0554291	6.55245e-06	TRUE	20.3495
GCST90277308	osteonecrosis	rs10145681	G	A	G	A	-0.267488	0.0411967	0.976388	0.973957	0.71929	0.114624	0.0565865	2.31929e-06	TRUE	22.3451
GCST90277308	osteonecrosis	rs1077834	C	T	C	T	0.0925274	-0.0622675	0.266328	0.257226	0.1321	0.0413498	0.0192478	1.56089e-06	TRUE	23.1089
GCST90277308	osteonecrosis	rs10779836	T	C	T	C	0.0919518	-0.0390349	0.77689	0.771378	0.365913	0.0431728	0.0199508	4.11709e-06	TRUE	21.2422
GCST90277308	osteonecrosis	rs10850057	T	C	T	C	-0.124578	0.077601	0.100366	0.0902761	0.221031	0.0634104	0.0279248	8.27004e-06	TRUE	19.9023
GCST90277308	osteonecrosis	rs10889352	C	T	C	T	-0.112327	0.0706841	0.262366	0.263881	0.0857373	0.0411356	0.0188425	2.6115e-09	TRUE	35.5379
GCST90277308	osteonecrosis	rs113277188	C	G	C	G	-0.290768	0.306112	0.0176452	0.0196013	0.0202642	0.131864	0.0655016	9.1509e-06	TRUE	19.7056
GCST90277308	osteonecrosis	rs13278111	T	C	T	C	-0.0767138	0.0301633	0.430186	0.429426	0.41212	0.036777	0.0170597	7.00404e-06	TRUE	20.2211
GCST90277308	osteonecrosis	rs136061	G	C	G	C	0.0889544	0.00410416	0.262626	0.254894	0.921393	0.0415907	0.0188504	2.41359e-06	TRUE	22.2686
GCST90277308	osteonecrosis	rs140268092	T	C	T	C	0.582145	-0.169337	0.00466956	0.00529518	0.507266	0.255371	0.128016	5.51362e-06	TRUE	20.6792
GCST90277308	osteonecrosis	rs144512980	C	T	C	T	0.369969	-0.13095	0.0152105	0.0111585	0.448853	0.17291	0.0689118	8.16867e-08	TRUE	28.8233
GCST90277308	osteonecrosis	rs1532085	G	A	G	A	-0.109594	-0.00941907	0.573441	0.577846	0.7973	0.0366726	0.0168054	7.42457e-11	TRUE	42.5281
GCST90277308	osteonecrosis	rs17231506	T	C	T	C	0.10933	-0.011162	0.27829	0.278942	0.782081	0.0403533	0.0185618	4.03599e-09	TRUE	34.6927
GCST90277308	osteonecrosis	rs174574	C	A	C	A	-0.201919	0.0241948	0.590933	0.585846	0.509852	0.0367106	0.0168937	1.27747e-32	TRUE	142.858
GCST90277308	osteonecrosis	rs2000827	A	T	A	T	0.121845	-0.067241	0.893849	0.890214	0.250604	0.0585273	0.0271448	7.27154e-06	TRUE	20.1485
GCST90277308	osteonecrosis	rs2126263	A	G	A	G	0.111614	0.0141459	0.849792	0.854247	0.782624	0.0512715	0.023426	1.92908e-06	TRUE	22.7008
GCST90277308	osteonecrosis	rs3741298	T	C	T	C	-0.0894461	-0.000568889	0.765351	0.768547	0.989425	0.0429196	0.0196136	5.18605e-06	TRUE	20.7974
GCST90277308	osteonecrosis	rs41391244	C	T	C	T	-0.0929218	-0.0681888	0.219828	0.233597	0.110351	0.0427083	0.0200901	3.80475e-06	TRUE	21.393
GCST90277308	osteonecrosis	rs41441450	T	C	T	C	-0.393839	0.160972	0.00982439	0.00977474	0.389	0.186865	0.0852696	3.92494e-06	TRUE	21.3329
GCST90277308	osteonecrosis	rs4848460	T	C	T	C	0.175394	0.107371	0.0501636	0.0551417	0.179182	0.0799323	0.0384117	5.04631e-06	TRUE	20.8498
GCST90277308	osteonecrosis	rs56057593	T	C	T	C	-0.227341	0.0432631	0.0315323	0.0288157	0.694992	0.11034	0.0494237	4.29814e-06	TRUE	21.1585
GCST90277308	osteonecrosis	rs73241068	T	C	T	C	-0.218309	-0.00696993	0.0338396	0.0343851	0.944092	0.0993898	0.0457382	1.85051e-06	TRUE	22.7816
GCST90277308	osteonecrosis	rs79008894	T	C	T	C	0.208644	0.00227239	0.039388	0.0346674	0.982021	0.100837	0.0458999	5.56323e-06	TRUE	20.6628
GCST90277309	osteonecrosis	rs1077835	G	A	G	A	0.12469	-0.0623875	0.266329	0.257242	0.131367	0.0413509	0.0191496	7.938e-11	TRUE	42.3979
GCST90277309	osteonecrosis	rs10889352	C	T	C	T	-0.126365	0.0706841	0.262366	0.263881	0.0857373	0.0411356	0.0187579	1.74986e-11	TRUE	45.3822
GCST90277309	osteonecrosis	rs11757990	T	C	T	C	0.456612	-0.323839	0.007336	0.00588551	0.179317	0.241156	0.103073	9.55292e-06	TRUE	19.6248
GCST90277309	osteonecrosis	rs118108980	G	A	G	A	-0.0995939	-0.084979	0.196435	0.188345	0.0692182	0.0467689	0.0209026	1.9268e-06	TRUE	22.702
GCST90277309	osteonecrosis	rs13128807	A	G	A	G	-0.100717	-0.0181129	0.195586	0.18701	0.695711	0.0463108	0.0210833	1.81261e-06	TRUE	22.8207
GCST90277309	osteonecrosis	rs142689129	T	C	T	C	0.579732	0.0400994	0.0053898	0.00331246	0.897602	0.311593	0.116356	6.42467e-07	TRUE	24.8243
GCST90277309	osteonecrosis	rs147761802	C	G	C	G	-0.180937	-0.0361411	0.0496455	0.0537193	0.655137	0.080918	0.039225	4.043e-06	TRUE	21.2779
GCST90277309	osteonecrosis	rs1601935	T	G	T	G	-0.105723	-0.0194369	0.611241	0.61597	0.601539	0.0372219	0.0170015	5.31167e-10	TRUE	38.6691
GCST90277309	osteonecrosis	rs17231506	T	C	T	C	0.119523	-0.011162	0.27829	0.278942	0.782081	0.0403533	0.0184798	1.05741e-10	TRUE	41.832
GCST90277309	osteonecrosis	rs174574	C	A	C	A	-0.380135	0.0241948	0.590933	0.585846	0.509852	0.0367106	0.0164306	2.79245e-114	TRUE	535.265
GCST90277309	osteonecrosis	rs28844909	A	G	A	G	-0.152846	0.0442297	0.0666079	0.0655814	0.550456	0.0740772	0.0340053	7.06855e-06	TRUE	20.203
GCST90277309	osteonecrosis	rs4944732	T	C	T	C	0.108605	0.050205	0.135462	0.134625	0.346547	0.0533353	0.0243439	8.26785e-06	TRUE	19.903
GCST90277309	osteonecrosis	rs564216	C	T	C	T	-0.16788	0.0765406	0.05498	0.0503624	0.354461	0.0826599	0.0365785	4.5135e-06	TRUE	21.0643
GCST90277309	osteonecrosis	rs6023985	C	T	C	T	-0.332511	0.382967	0.0142944	0.014502	0.0143582	0.15643	0.0721313	4.09703e-06	TRUE	21.2503
GCST90277309	osteonecrosis	rs613808	G	A	G	A	-0.0910723	-0.0156255	0.618586	0.625407	0.676413	0.0374388	0.0172922	1.42824e-07	TRUE	27.7378
GCST90277309	osteonecrosis	rs62004153	A	G	A	G	-0.131319	-0.0851617	0.91259	0.908156	0.175405	0.062848	0.029588	9.19647e-06	TRUE	19.6981
GCST90277309	osteonecrosis	rs6498540	G	A	G	A	0.0792536	-0.10052	0.334003	0.333129	0.00925593	0.0386253	0.0177021	7.68296e-06	TRUE	20.0442
GCST90277309	osteonecrosis	rs7036554	C	T	C	T	0.0906168	-0.0230906	0.350278	0.340503	0.546871	0.0383276	0.0175357	2.43042e-07	TRUE	26.7037
GCST90277309	osteonecrosis	rs78882831	T	C	T	C	0.242686	0.150896	0.0250883	0.0290738	0.163147	0.108203	0.0544483	8.43104e-06	TRUE	19.8665
GCST90277309	osteonecrosis	rs948727	G	A	G	A	-0.0819227	0.0509567	0.325025	0.328744	0.186069	0.0385364	0.017466	2.77811e-06	TRUE	21.9999
GCST90277309	osteonecrosis	rs9789400	T	C	T	C	-0.0886915	0.0276774	0.265333	0.275866	0.497246	0.0407722	0.0188973	2.74114e-06	TRUE	22.0275
GCST90277310	osteonecrosis	rs10769099	A	G	A	G	0.0883247	0.0048006	0.336806	0.341722	0.900086	0.0382359	0.0188172	2.73312e-06	TRUE	22.032
GCST90277310	osteonecrosis	rs1116931	A	C	A	C	-0.0925391	-0.0570521	0.272175	0.273177	0.161474	0.0407477	0.0197301	2.77934e-06	TRUE	21.9984
GCST90277310	osteonecrosis	rs114797690	T	C	T	C	0.284754	0.0404271	0.0234183	0.0207089	0.751535	0.127685	0.0622387	4.83903e-06	TRUE	20.9324
GCST90277310	osteonecrosis	rs116910056	T	A	T	A	-0.418342	-0.106539	0.00891182	0.00989436	0.556145	0.18101	0.0945619	9.84371e-06	TRUE	19.5718
GCST90277310	osteonecrosis	rs140885981	A	G	A	G	-0.476915	0.100765	0.00768061	0.0104702	0.583936	0.183998	0.103199	3.89154e-06	TRUE	21.3565
GCST90277310	osteonecrosis	rs144128487	G	C	G	C	-0.398647	-0.0321286	0.0119641	0.0133528	0.8384	0.157539	0.0821066	1.23171e-06	TRUE	23.5733
GCST90277310	osteonecrosis	rs148879093	A	G	A	G	-0.153245	-0.0743897	0.0787223	0.088755	0.254629	0.0653012	0.0342603	7.84007e-06	TRUE	20.0074
GCST90277310	osteonecrosis	rs149851240	C	G	C	G	0.194902	-0.060148	0.0460933	0.045709	0.489376	0.087007	0.0428663	5.54555e-06	TRUE	20.6729
GCST90277310	osteonecrosis	rs17208010	T	C	T	C	0.144324	7.80845e-05	0.0836398	0.0871681	0.999029	0.0641722	0.0324512	8.82834e-06	TRUE	19.7795
GCST90277310	osteonecrosis	rs17231506	T	C	T	C	0.0890051	-0.011162	0.27829	0.278942	0.782081	0.0403533	0.0197579	6.76075e-06	TRUE	20.2931
GCST90277310	osteonecrosis	rs174601	T	C	T	C	0.0800929	-0.0266606	0.419025	0.426348	0.467339	0.0366814	0.0179536	8.28629e-06	TRUE	19.9015
GCST90277310	osteonecrosis	rs2774509	C	G	C	G	-0.0838465	-0.00393783	0.663942	0.667222	0.918356	0.0384159	0.018672	7.22259e-06	TRUE	20.1645
GCST90277310	osteonecrosis	rs2965212	C	T	C	T	0.103443	0.0145297	0.820058	0.810893	0.752984	0.046169	0.0232853	9.04278e-06	TRUE	19.7351
GCST90277310	osteonecrosis	rs422137	A	G	A	G	0.0805541	-0.014055	0.492559	0.487585	0.698903	0.0363365	0.0178791	6.73126e-06	TRUE	20.2994
GCST90277310	osteonecrosis	rs751841	G	A	G	A	0.0880261	-0.064966	0.645313	0.650126	0.0976023	0.0392168	0.0195031	6.48553e-06	TRUE	20.3712
GCST90277310	osteonecrosis	rs8033940	A	G	A	G	0.0905683	-0.0514707	0.336674	0.326381	0.182506	0.0386103	0.0191568	2.3182e-06	TRUE	22.3515
GCST90277310	osteonecrosis	rs9480321	T	A	T	A	-0.204074	-0.0139295	0.0497213	0.0420659	0.877716	0.0905304	0.0408869	6.15516e-07	TRUE	24.9119
GCST90277310	osteonecrosis	rs9559745	C	T	C	T	0.425511	0.146588	0.00858291	0.00706486	0.506349	0.220588	0.0955218	8.57793e-06	TRUE	19.8434
GCST90277311	osteonecrosis	rs10846753	G	T	G	T	0.106016	0.0298683	0.234539	0.230795	0.485406	0.0428136	0.0214803	8.21132e-07	TRUE	24.3592
GCST90277311	osteonecrosis	rs114139553	A	G	A	G	-0.373472	-0.00340437	0.0138493	0.0132077	0.982967	0.159459	0.0814559	4.63167e-06	TRUE	21.0219
GCST90277311	osteonecrosis	rs116922907	A	G	A	G	0.214035	-0.057685	0.0415867	0.0448666	0.511104	0.0877844	0.0468614	5.03195e-06	TRUE	20.8612
GCST90277311	osteonecrosis	rs117534325	G	A	G	A	0.638717	0.0286429	0.00485193	0.00477235	0.916271	0.272447	0.135466	2.473e-06	TRUE	22.2309
GCST90277311	osteonecrosis	rs118150981	A	G	A	G	-0.306048	0.0722381	0.0192807	0.0196541	0.579111	0.130233	0.0666922	4.54396e-06	TRUE	21.0586
GCST90277311	osteonecrosis	rs12113068	T	G	T	G	-0.275391	-0.135925	0.0251272	0.0228631	0.262921	0.121415	0.0620851	9.33656e-06	TRUE	19.6755
GCST90277311	osteonecrosis	rs12417747	A	G	A	G	0.18995	-0.0459503	0.114819	0.115232	0.419859	0.0569631	0.0289599	5.83153e-11	TRUE	43.0214
GCST90277311	osteonecrosis	rs174580	G	A	G	A	0.431366	-0.0236238	0.409729	0.41512	0.519422	0.0366694	0.0178977	1.49061e-122	TRUE	580.895
GCST90277311	osteonecrosis	rs17543793	T	A	T	A	0.301312	-0.115745	0.0202168	0.0200614	0.376302	0.130825	0.0668288	6.6425e-06	TRUE	20.3285
GCST90277311	osteonecrosis	rs1800588	T	C	T	C	0.112792	-0.0598764	0.258046	0.248153	0.152124	0.041811	0.0214881	1.58046e-07	TRUE	27.5525
GCST90277311	osteonecrosis	rs265114	T	C	T	C	0.178123	0.124686	0.0737184	0.0744915	0.0718638	0.0692706	0.0364694	1.06461e-06	TRUE	23.8552
GCST90277311	osteonecrosis	rs35195855	T	C	T	C	0.129906	-0.104713	0.148357	0.143195	0.043478	0.0518615	0.0278262	3.098e-06	TRUE	21.7947
GCST90277311	osteonecrosis	rs56208677	T	C	T	C	0.181803	-0.0291855	0.0776737	0.0760024	0.668132	0.0680768	0.0352747	2.63109e-07	TRUE	26.5629
GCST90277311	osteonecrosis	rs61893829	T	C	T	C	-0.157143	-0.0346948	0.0811347	0.0857376	0.598662	0.0659191	0.0340372	3.96324e-06	TRUE	21.3149
GCST90277311	osteonecrosis	rs656095	G	A	G	A	-0.130437	-0.00439091	0.226939	0.221772	0.919871	0.0436487	0.022171	4.24246e-09	TRUE	34.6123
GCST90277311	osteonecrosis	rs6944011	G	A	G	A	0.101975	-0.000218518	0.204904	0.207576	0.996118	0.0449166	0.0227489	7.50399e-06	TRUE	20.094
GCST90277311	osteonecrosis	rs6984305	T	A	T	A	0.121648	0.00282493	0.837461	0.841345	0.954411	0.049414	0.0251093	1.29872e-06	TRUE	23.4715
GCST90277311	osteonecrosis	rs7041283	C	T	C	T	-0.116136	0.0765274	0.245125	0.245906	0.069989	0.0422341	0.0213807	5.79444e-08	TRUE	29.5046
GCST90277311	osteonecrosis	rs7176661	C	T	C	T	0.0840394	0.0239681	0.595798	0.597018	0.516793	0.0369709	0.0188653	8.54737e-06	TRUE	19.8444
GCST90277311	osteonecrosis	rs73292027	G	T	G	T	0.151314	-0.0271081	0.111851	0.104733	0.649712	0.0596882	0.0303434	6.3122e-07	TRUE	24.8674
GCST90277311	osteonecrosis	rs74089903	A	G	A	G	-0.539131	-0.3658	0.00880275	0.00895281	0.0582693	0.19317	0.102691	1.57227e-07	TRUE	27.5628
GCST90277311	osteonecrosis	rs80201535	A	G	A	G	-0.246539	-0.06249	0.0308439	0.0278995	0.570892	0.110263	0.0534979	4.14138e-06	TRUE	21.2372
GCST90277311	osteonecrosis	rs9384216	C	T	C	T	-0.138691	0.0645546	0.097062	0.0975247	0.291048	0.0611414	0.0308462	7.04573e-06	TRUE	20.2159
GCST90277312	osteonecrosis	rs10423742	A	G	A	G	-0.0934552	0.0300797	0.752594	0.773336	0.487851	0.0433592	0.0195173	1.71458e-06	TRUE	22.9281
GCST90277312	osteonecrosis	rs10504795	G	C	G	C	-0.0950011	0.00921906	0.257608	0.252727	0.824941	0.0416786	0.019056	6.32009e-07	TRUE	24.8539
GCST90277312	osteonecrosis	rs10889335	G	A	G	A	-0.0979136	0.06706	0.284726	0.286486	0.0940416	0.0400488	0.018398	1.05628e-07	TRUE	28.3234
GCST90277312	osteonecrosis	rs113366516	T	G	T	G	0.297184	-0.0349424	0.0170391	0.0167836	0.807266	0.143233	0.0661181	7.07288e-06	TRUE	20.2027
GCST90277312	osteonecrosis	rs116647148	G	A	G	A	0.17815	-0.0224695	0.0520518	0.0515852	0.786917	0.0831233	0.0393727	6.14155e-06	TRUE	20.473
GCST90277312	osteonecrosis	rs12198590	C	G	C	G	0.513333	0.0797086	0.00555883	0.00351067	0.79283	0.303491	0.114403	7.34204e-06	TRUE	20.1337
GCST90277312	osteonecrosis	rs150057262	G	C	G	C	-0.246729	-0.0958952	0.0521856	0.0497301	0.256912	0.0845846	0.0386414	1.81806e-10	TRUE	40.7694
GCST90277312	osteonecrosis	rs17092227	C	T	C	T	0.193677	0.0995354	0.0442094	0.0399137	0.278234	0.0917973	0.0411249	2.52681e-06	TRUE	22.1792
GCST90277312	osteonecrosis	rs182828998	C	A	C	A	-0.4923	0.0940154	0.00671122	0.00814449	0.644163	0.203547	0.104516	2.5183e-06	TRUE	22.1868
GCST90277312	osteonecrosis	rs2797620	T	C	T	C	-0.0925279	-0.00374815	0.332583	0.328701	0.922646	0.0386007	0.0175967	1.49487e-07	TRUE	27.6492
GCST90277312	osteonecrosis	rs56374730	G	T	G	T	0.0813724	0.0452259	0.296257	0.302685	0.25183	0.0394671	0.0183934	9.82701e-06	TRUE	19.5718
GCST90277312	osteonecrosis	rs59739041	C	T	C	T	0.172644	0.0313385	0.0478687	0.0483913	0.712097	0.0849186	0.0388283	8.86189e-06	TRUE	19.77
GCST90277312	osteonecrosis	rs6083838	G	A	G	A	-0.079295	-0.0290012	0.535632	0.532857	0.423914	0.0362675	0.0168577	2.59775e-06	TRUE	22.1256
GCST90277312	osteonecrosis	rs61896141	C	A	C	A	0.223567	-0.0146093	0.113173	0.109023	0.80105	0.0579761	0.0264076	3.03518e-17	TRUE	71.6733
GCST90277312	osteonecrosis	rs641738	C	T	C	T	-0.0922443	0.0149285	0.592842	0.603609	0.687798	0.0371499	0.0170907	6.97059e-08	TRUE	29.1313
GCST90277312	osteonecrosis	rs6498540	G	A	G	A	-0.154636	-0.10052	0.334003	0.333129	0.00925593	0.0386253	0.0177082	3.05661e-18	TRUE	76.2557
GCST90277312	osteonecrosis	rs695110	C	T	C	T	-0.0997258	-0.00385373	0.240793	0.238116	0.927804	0.0425318	0.0196402	3.91551e-07	TRUE	25.7824
GCST90277312	osteonecrosis	rs6985657	G	A	G	A	-0.137364	-0.0905031	0.0901021	0.0817213	0.171031	0.0661138	0.0292828	2.76716e-06	TRUE	22.005
GCST90277312	osteonecrosis	rs7139079	A	G	A	G	-0.0830459	-0.0283756	0.546768	0.550096	0.436551	0.0364711	0.0167807	7.6291e-07	TRUE	24.4915
GCST90277312	osteonecrosis	rs72974647	G	A	G	A	0.135712	-0.0711129	0.0821802	0.0845174	0.27557	0.0652218	0.0301393	6.8033e-06	TRUE	20.2754
GCST90277312	osteonecrosis	rs75926193	G	A	G	A	0.259685	-0.109178	0.0277247	0.0233292	0.370958	0.12203	0.0516102	4.97578e-07	TRUE	25.3176
GCST90277312	osteonecrosis	rs7897746	T	C	T	C	0.132942	0.0563809	0.902958	0.896796	0.345513	0.0597681	0.0286141	3.4415e-06	TRUE	21.5856
GCST90277312	osteonecrosis	rs79047909	G	C	G	C	-0.497499	0.129568	0.00622502	0.00712534	0.545313	0.214233	0.106742	3.20457e-06	TRUE	21.7227
GCST90277312	osteonecrosis	rs8033940	A	G	A	G	0.0952484	-0.0514707	0.336674	0.326381	0.182506	0.0386103	0.0180619	1.3776e-07	TRUE	27.8092
GCST90277312	osteonecrosis	rs822798	G	A	G	A	0.08479	0.000565644	0.416127	0.426139	0.987682	0.0366385	0.0168448	4.92995e-07	TRUE	25.3371
GCST90277313	osteonecrosis	rs1077834	C	T	C	T	0.0986416	-0.0622675	0.266328	0.257226	0.1321	0.0413498	0.0192062	2.88092e-07	TRUE	26.3777
GCST90277313	osteonecrosis	rs10889353	C	A	C	A	-0.0853107	0.0716597	0.262055	0.263636	0.0815023	0.0411356	0.0188257	5.94617e-06	TRUE	20.5355
GCST90277313	osteonecrosis	rs113913626	T	C	T	C	-0.212622	-0.07965	0.0323389	0.0352781	0.417887	0.0983221	0.0481015	9.99307e-06	TRUE	19.5389
GCST90277313	osteonecrosis	rs116814948	C	T	C	T	-0.425137	-0.0552934	0.0086673	0.00965156	0.764695	0.18473	0.0940047	6.20112e-06	TRUE	20.4531
GCST90277313	osteonecrosis	rs147549994	T	G	T	G	0.232307	-0.0333921	0.035936	0.034713	0.737441	0.0996052	0.0453863	3.15693e-07	TRUE	26.1984
GCST90277313	osteonecrosis	rs147797702	C	T	C	T	-0.489187	-0.0269613	0.00935496	0.0102259	0.882052	0.181718	0.0890169	4.02686e-08	TRUE	30.1999
GCST90277313	osteonecrosis	rs148731973	T	C	T	C	0.146728	-0.00293018	0.105456	0.100416	0.961532	0.0607527	0.0285671	2.86758e-07	TRUE	26.3811
GCST90277313	osteonecrosis	rs150980974	A	G	A	G	0.215398	0.111846	0.0300222	0.0320007	0.278935	0.103302	0.0485472	9.26264e-06	TRUE	19.6859
GCST90277313	osteonecrosis	rs173539	T	C	T	C	0.0848865	-0.0154	0.282691	0.283455	0.701688	0.0402043	0.018448	4.26473e-06	TRUE	21.1728
GCST90277313	osteonecrosis	rs174550	C	T	C	T	-0.504912	-0.0321313	0.407429	0.41362	0.38148	0.0367142	0.0159908	1e-200	TRUE	996.99
GCST90277313	osteonecrosis	rs187429064	G	A	G	A	-0.276291	-0.0994464	0.0535314	0.0509425	0.233786	0.0835219	0.0377293	2.67948e-13	TRUE	53.6261
GCST90277313	osteonecrosis	rs2943813	C	T	C	T	-0.129638	0.0827179	0.782953	0.791978	0.065307	0.0448786	0.0204126	2.26383e-10	TRUE	40.3337
GCST90277313	osteonecrosis	rs4628166	G	C	G	C	-0.0760807	0.0585994	0.63375	0.631514	0.118057	0.0374921	0.0171392	9.16381e-06	TRUE	19.7046
GCST90277313	osteonecrosis	rs4846905	G	A	G	A	0.0941932	-0.0595526	0.768449	0.765373	0.163419	0.0427309	0.0195614	1.49895e-06	TRUE	23.1867
GCST90277313	osteonecrosis	rs531117	T	C	T	C	-0.113887	-0.0089281	0.232379	0.230565	0.835446	0.042981	0.0198453	9.95537e-09	TRUE	32.9331
GCST90277313	osteonecrosis	rs6083838	G	A	G	A	-0.0745078	-0.0290012	0.535632	0.532857	0.423914	0.0362675	0.0168167	9.53395e-06	TRUE	19.6301
GCST90277313	osteonecrosis	rs61978272	T	C	T	C	-0.0981277	-0.040347	0.282398	0.276033	0.322635	0.0407934	0.0186254	1.41417e-07	TRUE	27.757
GCST90277313	osteonecrosis	rs641738	C	T	C	T	-0.0851942	0.0149285	0.592842	0.603609	0.687798	0.0371499	0.0170472	5.94032e-07	TRUE	24.9755
GCST90277313	osteonecrosis	rs6850591	C	T	C	T	-0.0807281	0.0524016	0.541315	0.548777	0.151894	0.036571	0.0168282	1.64001e-06	TRUE	23.013
GCST90277313	osteonecrosis	rs73176681	G	A	G	A	0.184219	0.0445781	0.0455946	0.0469714	0.606363	0.0865138	0.0403803	5.15201e-06	TRUE	20.8128
GCST90277313	osteonecrosis	rs73618588	A	G	A	G	-0.130098	-0.0321568	0.0933155	0.0901026	0.612135	0.0634221	0.0287245	6.01423e-06	TRUE	20.5133
GCST90277313	osteonecrosis	rs75976069	C	T	C	T	-0.260712	0.0578356	0.0262383	0.0256197	0.616719	0.115554	0.053834	1.30559e-06	TRUE	23.4536
GCST90277313	osteonecrosis	rs76582138	G	A	G	A	-0.45817	0.106355	0.00709396	0.00866735	0.590383	0.197583	0.101575	6.5598e-06	TRUE	20.346
GCST90277313	osteonecrosis	rs79113397	C	T	C	T	0.0995155	-0.0102167	0.228567	0.233648	0.812515	0.0430754	0.0201051	7.58983e-07	TRUE	24.5002
GCST90277313	osteonecrosis	rs793864	C	G	C	G	-0.101981	0.0503205	0.817577	0.817685	0.286515	0.0472139	0.0218026	2.95383e-06	TRUE	21.8787
GCST90277313	osteonecrosis	rs8107974	T	A	T	A	-0.190759	-0.0116446	0.0624678	0.0643774	0.875647	0.0744114	0.0343838	2.99632e-08	TRUE	30.7796
GCST90277314	osteonecrosis	rs1077835	G	A	G	A	0.114534	-0.0623875	0.266329	0.257242	0.131367	0.0413509	0.019222	2.6626e-09	TRUE	35.5035
GCST90277314	osteonecrosis	rs1168127	A	C	A	C	0.0917244	-0.0706697	0.737281	0.736016	0.0857946	0.0411347	0.0188552	1.17026e-06	TRUE	23.6651
GCST90277314	osteonecrosis	rs117017186	T	C	T	C	0.362427	-0.193928	0.0117995	0.0111527	0.276525	0.178217	0.0795703	5.32894e-06	TRUE	20.7462
GCST90277314	osteonecrosis	rs117675848	A	G	A	G	0.320882	-0.0213682	0.0175509	0.0176338	0.87631	0.137285	0.0654187	9.53745e-07	TRUE	24.0595
GCST90277314	osteonecrosis	rs11869356	T	C	T	C	-0.0766319	0.0321349	0.585014	0.588827	0.383718	0.0368914	0.0171208	7.72162e-06	TRUE	20.0342
GCST90277314	osteonecrosis	rs13078306	C	A	C	A	-0.0818989	-0.0544585	0.328138	0.333677	0.158578	0.0386266	0.0176422	3.50558e-06	TRUE	21.5502
GCST90277314	osteonecrosis	rs13150924	A	G	A	G	-0.111583	-0.0728152	0.130232	0.122118	0.189224	0.0554622	0.0250095	8.25191e-06	TRUE	19.9061
GCST90277314	osteonecrosis	rs139598970	T	G	T	G	0.421877	-0.0567736	0.010032	0.0140809	0.720498	0.158678	0.0896049	2.54414e-06	TRUE	22.1671
GCST90277314	osteonecrosis	rs147002062	T	C	T	C	-0.839271	-0.23771	0.00253154	0.00332999	0.449629	0.314416	0.183321	4.7698e-06	TRUE	20.9595
GCST90277314	osteonecrosis	rs148498852	G	A	G	A	0.156781	0.0269026	0.0771865	0.0809191	0.68539	0.0664067	0.0327513	1.72601e-06	TRUE	22.9155
GCST90277314	osteonecrosis	rs1601935	T	G	T	G	-0.0940479	-0.0194369	0.611241	0.61597	0.601539	0.0372219	0.0170735	3.74541e-08	TRUE	30.3426
GCST90277314	osteonecrosis	rs173539	T	C	T	C	0.0984345	-0.0154	0.282691	0.283455	0.701688	0.0402043	0.0184699	1.01409e-07	TRUE	28.4031
GCST90277314	osteonecrosis	rs174574	C	A	C	A	-0.22178	0.0241948	0.590933	0.585846	0.509852	0.0367106	0.0168521	4.16328e-39	TRUE	173.196
GCST90277314	osteonecrosis	rs35958132	G	A	G	A	0.158049	0.0189963	0.0695248	0.0649978	0.795772	0.073395	0.0344205	4.46792e-06	TRUE	21.0838
GCST90277314	osteonecrosis	rs4271965	G	A	G	A	0.079643	0.0269028	0.567217	0.568424	0.464576	0.0367861	0.0167973	2.1614e-06	TRUE	22.481
GCST90277314	osteonecrosis	rs56158036	A	G	A	G	0.295692	0.175635	0.0174627	0.0170343	0.211564	0.140589	0.0637559	3.57995e-06	TRUE	21.5099
GCST90277314	osteonecrosis	rs59256568	G	A	G	A	-0.296879	0.0718723	0.0196227	0.0201861	0.580239	0.12996	0.0628312	2.3431e-06	TRUE	22.3259
GCST90277314	osteonecrosis	rs62238391	T	C	T	C	0.0863635	-6.51952e-06	0.320135	0.31946	0.999866	0.0388434	0.017876	1.38372e-06	TRUE	23.341
GCST90277314	osteonecrosis	rs6498540	G	A	G	A	0.0934402	-0.10052	0.334003	0.333129	0.00925593	0.0386253	0.0177453	1.43628e-07	TRUE	27.7269
GCST90277314	osteonecrosis	rs7122803	G	C	G	C	-0.107762	0.0510146	0.860427	0.861846	0.33044	0.0524179	0.0238487	6.32028e-06	TRUE	20.4175
GCST90277314	osteonecrosis	rs7717591	G	A	G	A	-0.095992	0.0767091	0.678822	0.680901	0.0479204	0.0387796	0.0178967	8.4065e-08	TRUE	28.769
GCST90277314	osteonecrosis	rs7798734	T	G	T	G	-0.081769	0.0434465	0.338777	0.317907	0.265082	0.0389844	0.0176579	3.70478e-06	TRUE	21.4437
GCST90277314	osteonecrosis	rs80315588	A	G	A	G	-0.0767847	0.0119036	0.417562	0.426691	0.744537	0.0365306	0.0168318	5.15184e-06	TRUE	20.8108
GCST90277315	osteonecrosis	rs117210128	T	C	T	C	0.253855	0.146472	0.0301347	0.0317076	0.163568	0.105136	0.0566207	7.48661e-06	TRUE	20.1012
GCST90277315	osteonecrosis	rs11950850	A	C	A	C	-0.0931237	0.0152664	0.289858	0.289203	0.702616	0.0399861	0.0209771	9.19245e-06	TRUE	19.7074
GCST90277315	osteonecrosis	rs17484	C	T	C	T	0.0911693	-0.0371217	0.615304	0.614173	0.318368	0.0372029	0.019686	3.71581e-06	TRUE	21.4478
GCST90277315	osteonecrosis	rs182173873	C	A	C	A	-0.242209	0.233047	0.0486918	0.0387544	0.0141114	0.0949503	0.0452746	9.14929e-08	TRUE	28.6201
GCST90277315	osteonecrosis	rs200921913	T	C	T	C	-0.0967095	0.00264193	0.374208	0.376436	0.943874	0.0375268	0.0198378	1.1196e-06	TRUE	23.7657
GCST90277315	osteonecrosis	rs211991	T	C	T	C	-0.103285	0.0906182	0.260816	0.270781	0.0272433	0.0410406	0.0229366	6.82849e-06	TRUE	20.2776
GCST90277315	osteonecrosis	rs2302263	T	C	T	C	0.151053	-0.0569722	0.129677	0.127969	0.291549	0.0540159	0.0278538	6.09897e-08	TRUE	29.4096
GCST90277315	osteonecrosis	rs4147976	T	C	T	C	-0.0937445	0.0384553	0.55007	0.549188	0.292393	0.0365237	0.0193342	1.2761e-06	TRUE	23.5093
GCST90277315	osteonecrosis	rs4622847	G	A	G	A	-0.0938093	-0.0451428	0.710164	0.716685	0.262393	0.040279	0.0211918	9.73815e-06	TRUE	19.5955
GCST90277315	osteonecrosis	rs56128146	T	C	T	C	0.0893909	0.0192764	0.422599	0.42161	0.599318	0.0366903	0.0191873	3.24744e-06	TRUE	21.705
GCST90277315	osteonecrosis	rs62315647	C	T	C	T	0.360253	-0.0726194	0.0178357	0.0202031	0.58495	0.132961	0.0780105	3.95816e-06	TRUE	21.326
GCST90277315	osteonecrosis	rs72795807	T	C	T	C	-0.158075	-0.0397165	0.0804983	0.0791003	0.556025	0.0674584	0.035225	7.34017e-06	TRUE	20.1384
GCST90277315	osteonecrosis	rs72956488	A	G	A	G	0.276816	-0.0262172	0.0295319	0.0310074	0.80245	0.104794	0.0608213	5.44033e-06	TRUE	20.7143
GCST90277315	osteonecrosis	rs78098253	A	C	A	C	0.265952	0.0670135	0.030279	0.0335222	0.507949	0.101223	0.0564591	2.52995e-06	TRUE	22.189
GCST90277315	osteonecrosis	rs79136768	G	A	G	A	0.241259	0.0247717	0.036937	0.0359645	0.800476	0.0980163	0.0507567	2.05081e-06	TRUE	22.5933
GCST90277315	osteonecrosis	rs9402974	T	A	T	A	-0.13104	-0.00984897	0.153765	0.1484	0.84872	0.0516324	0.0278288	2.55042e-06	TRUE	22.1727
GCST90277315	osteonecrosis	rs9994217	A	G	A	G	0.0859389	0.0166753	0.425108	0.430262	0.649359	0.0366769	0.0191403	7.26128e-06	TRUE	20.1596
GCST90277316	osteonecrosis	rs10774859	T	G	T	G	0.0776766	-0.0493243	0.530631	0.534437	0.1736	0.0362485	0.0172418	6.7428e-06	TRUE	20.2962
GCST90277316	osteonecrosis	rs10779836	T	C	T	C	0.103551	-0.0390349	0.77689	0.771378	0.365913	0.0431728	0.020799	6.56084e-07	TRUE	24.787
GCST90277316	osteonecrosis	rs10896384	A	G	A	G	0.0878765	0.0258346	0.382181	0.376852	0.489302	0.0373645	0.0178919	9.23289e-07	TRUE	24.1231
GCST90277316	osteonecrosis	rs11208004	A	G	A	G	-0.0924266	0.0716788	0.261773	0.263374	0.08163	0.0411639	0.019804	3.1074e-06	TRUE	21.7815
GCST90277316	osteonecrosis	rs11757990	T	C	T	C	0.471156	-0.323839	0.007336	0.00588551	0.179317	0.241156	0.105135	7.54222e-06	TRUE	20.0833
GCST90277316	osteonecrosis	rs117663514	A	C	A	C	-0.337182	-0.0750133	0.0139562	0.0136295	0.634052	0.157581	0.0752157	7.47653e-06	TRUE	20.0961
GCST90277316	osteonecrosis	rs138827081	A	G	A	G	-0.582763	0.196787	0.00492728	0.00437915	0.482956	0.280501	0.122406	1.96792e-06	TRUE	22.6662
GCST90277316	osteonecrosis	rs146084531	C	G	C	G	-0.276565	-0.0604145	0.0205396	0.0195988	0.641155	0.129621	0.0609686	5.82425e-06	TRUE	20.577
GCST90277316	osteonecrosis	rs150057262	G	C	G	C	-0.204129	-0.0958952	0.0521856	0.0497301	0.256912	0.0845846	0.0406036	5.09998e-07	TRUE	25.2744
GCST90277316	osteonecrosis	rs16916055	C	T	C	T	0.425303	0.360672	0.00880666	0.00688301	0.0946303	0.215783	0.0941892	6.42058e-06	TRUE	20.3889
GCST90277316	osteonecrosis	rs174548	G	C	G	C	0.209516	-0.0364602	0.383631	0.38942	0.325364	0.037072	0.0178269	1.3987e-31	TRUE	138.128
GCST90277316	osteonecrosis	rs2096994	A	C	A	C	-0.105224	-0.0330744	0.232442	0.227492	0.443848	0.0431943	0.020847	4.59174e-07	TRUE	25.4767
GCST90277316	osteonecrosis	rs2347672	C	A	C	A	-0.0933703	0.0394453	0.674294	0.670118	0.308136	0.0387045	0.0184796	4.46404e-07	TRUE	25.5289
GCST90277316	osteonecrosis	rs2489189	A	T	A	T	-0.157982	-0.0876621	0.063809	0.0718582	0.211771	0.0702022	0.0351516	7.09184e-06	TRUE	20.1988
GCST90277316	osteonecrosis	rs35480480	C	T	C	T	-0.131411	0.211371	0.101287	0.0968675	0.000258339	0.0578488	0.0294321	8.13541e-06	TRUE	19.9352
GCST90277316	osteonecrosis	rs4130016	G	A	G	A	0.107668	0.00395377	0.156184	0.161384	0.935742	0.0490401	0.0239619	7.12645e-06	TRUE	20.1897
GCST90277316	osteonecrosis	rs60417255	T	G	T	G	0.164463	0.11388	0.0564678	0.0536911	0.15536	0.0801489	0.0371834	9.88677e-06	TRUE	19.5631
GCST90277316	osteonecrosis	rs695110	C	T	C	T	-0.109465	-0.00385373	0.240793	0.238116	0.927804	0.0425318	0.0204918	9.51091e-08	TRUE	28.5358
GCST90277316	osteonecrosis	rs75662719	G	A	G	A	-0.200112	0.123259	0.038135	0.0356902	0.206253	0.0975202	0.0448491	8.25261e-06	TRUE	19.9085
GCST90277316	osteonecrosis	rs75719904	G	A	G	A	0.209155	0.0170178	0.0434307	0.037658	0.857445	0.0947392	0.0441526	2.21136e-06	TRUE	22.4401
GCST90277316	osteonecrosis	rs76833802	T	C	T	C	-0.154114	0.00894548	0.0836745	0.0900523	0.887963	0.0634962	0.0327521	2.58179e-06	TRUE	22.1414
GCST90277317	osteonecrosis	rs102274	C	T	C	T	-0.174355	-0.030392	0.408673	0.415312	0.408004	0.0367314	0.0170799	2.66156e-24	TRUE	104.207
GCST90277317	osteonecrosis	rs1033155	G	A	G	A	-0.0968274	-0.0332077	0.398271	0.403725	0.368899	0.0369575	0.0173549	2.5017e-08	TRUE	31.1281
GCST90277317	osteonecrosis	rs10446372	C	T	C	T	-0.0768428	-0.0915807	0.436965	0.426996	0.012444	0.0366426	0.0169859	6.16528e-06	TRUE	20.4658
GCST90277317	osteonecrosis	rs1077834	C	T	C	T	0.122699	-0.0622675	0.266328	0.257226	0.1321	0.0413498	0.0193968	2.67047e-10	TRUE	40.0149
GCST90277317	osteonecrosis	rs114076093	T	C	T	C	-0.306826	-0.0860449	0.015881	0.0158346	0.554193	0.145472	0.0686856	8.04932e-06	TRUE	19.9551
GCST90277317	osteonecrosis	rs117352906	T	C	T	C	0.431938	0.132111	0.00882403	0.0107571	0.451503	0.175467	0.0930027	3.47146e-06	TRUE	21.5701
GCST90277317	osteonecrosis	rs117919959	C	G	C	G	-0.35769	-0.0617226	0.0123314	0.0161101	0.67193	0.145744	0.0804309	8.82796e-06	TRUE	19.7773
GCST90277317	osteonecrosis	rs139923737	T	C	T	C	-0.303832	-0.0618701	0.0232346	0.0240595	0.601577	0.118495	0.0574044	1.24011e-07	TRUE	28.0141
GCST90277317	osteonecrosis	rs1601935	T	G	T	G	-0.0816115	-0.0194369	0.611241	0.61597	0.601539	0.0372219	0.0172644	2.31788e-06	TRUE	22.346
GCST90277317	osteonecrosis	rs173539	T	C	T	C	0.0889847	-0.0154	0.282691	0.283455	0.701688	0.0402043	0.0186728	1.92079e-06	TRUE	22.7097
GCST90277317	osteonecrosis	rs2419125	A	G	A	G	-0.0823332	-0.0249121	0.704088	0.703631	0.53087	0.0397526	0.0184904	8.59453e-06	TRUE	19.827
GCST90277317	osteonecrosis	rs248968	C	T	C	T	0.08047	0.00596365	0.523475	0.52486	0.869405	0.0362721	0.0170424	2.38428e-06	TRUE	22.2949
GCST90277317	osteonecrosis	rs2973222	T	C	T	C	0.0793326	0.02418	0.505597	0.516723	0.507956	0.0365244	0.017064	3.38991e-06	TRUE	21.6143
GCST90277317	osteonecrosis	rs34689885	T	A	T	A	0.0955554	0.000723384	0.279294	0.26948	0.985866	0.0408339	0.0187901	3.75906e-07	TRUE	25.8614
GCST90277317	osteonecrosis	rs4237708	A	G	A	G	-0.121951	-0.0859525	0.889578	0.885664	0.132507	0.0571382	0.0271651	7.25683e-06	TRUE	20.1534
GCST90277317	osteonecrosis	rs4695858	G	A	G	A	0.217044	0.0830934	0.032041	0.0322184	0.420906	0.103241	0.0490926	9.95722e-06	TRUE	19.5463
GCST90277317	osteonecrosis	rs55942656	T	G	T	G	-0.0769461	-0.0283008	0.439903	0.43256	0.441369	0.0367599	0.0170971	6.87869e-06	TRUE	20.2548
GCST90277317	osteonecrosis	rs62482552	A	G	A	G	-0.08192	-0.0564304	0.608092	0.606308	0.129686	0.0372394	0.0174764	2.81379e-06	TRUE	21.9723
GCST90277317	osteonecrosis	rs673335	C	T	C	T	-0.0974675	-0.00490194	0.24549	0.242489	0.907638	0.0422516	0.0196733	7.43042e-07	TRUE	24.5451
GCST90277317	osteonecrosis	rs712265	A	G	A	G	-0.0742349	0.094815	0.50169	0.512374	0.00890225	0.0362473	0.0167637	9.64831e-06	TRUE	19.61
GCST90277317	osteonecrosis	rs71425785	G	A	G	A	-0.133896	0.0547498	0.119914	0.113299	0.341258	0.0575295	0.0263024	3.65806e-07	TRUE	25.9146
GCST90277317	osteonecrosis	rs72830074	T	G	T	G	-0.181143	0.041576	0.0513407	0.0498629	0.619049	0.0836204	0.0390323	3.52922e-06	TRUE	21.5375
GCST90277317	osteonecrosis	rs75528309	T	C	T	C	0.203225	-0.124116	0.0475258	0.0426661	0.167703	0.0899637	0.0425503	1.82083e-06	TRUE	22.8112
GCST90277317	osteonecrosis	rs76780983	G	T	G	T	0.234868	0.171785	0.0304814	0.030871	0.10288	0.105322	0.0494858	2.11197e-06	TRUE	22.5261
GCST90277317	osteonecrosis	rs77985607	A	G	A	G	-0.173411	-0.0595242	0.0562892	0.0504018	0.472461	0.0828474	0.0376523	4.18145e-06	TRUE	21.2114
GCST90277317	osteonecrosis	rs79450037	A	G	A	G	-0.220745	0.0073912	0.0390603	0.0379069	0.937647	0.0944827	0.0446263	7.72113e-07	TRUE	24.4681
GCST90277317	osteonecrosis	rs8100204	A	G	A	G	-0.14136	-0.0570096	0.170713	0.158145	0.25472	0.0500541	0.0226785	4.82433e-10	TRUE	38.853
GCST90277317	osteonecrosis	rs8131052	T	C	T	C	-0.139987	0.0068664	0.093612	0.0957386	0.911141	0.061527	0.0288532	1.25064e-06	TRUE	23.539
GCST90277317	osteonecrosis	rs836912	T	C	T	C	-0.0836678	-0.0584819	0.342695	0.342573	0.125834	0.038205	0.0179311	3.12381e-06	TRUE	21.7722
GCST90277317	osteonecrosis	rs8736	C	T	C	T	-0.0844507	0.0186166	0.594967	0.605718	0.616677	0.037191	0.017248	9.98621e-07	TRUE	23.9734
GCST90277317	osteonecrosis	rs9889746	C	T	C	T	0.146334	0.0416778	0.0729778	0.0752284	0.544387	0.0687535	0.0324644	6.66027e-06	TRUE	20.3178
GCST90277318	osteonecrosis	rs112728288	C	T	C	T	0.149041	-0.0333935	0.0784912	0.0860684	0.606083	0.0647572	0.0327759	5.53186e-06	TRUE	20.6777
GCST90277318	osteonecrosis	rs1160027	T	G	T	G	0.0947964	0.0159689	0.249927	0.237598	0.713114	0.043432	0.0211416	7.44136e-06	TRUE	20.1052
GCST90277318	osteonecrosis	rs117091735	A	G	A	G	-0.703586	-0.11398	0.00375314	0.00471022	0.666966	0.264875	0.155186	5.89159e-06	TRUE	20.5556
GCST90277318	osteonecrosis	rs12440833	G	A	G	A	-0.129737	-0.0284126	0.111236	0.101668	0.637792	0.060351	0.0286131	5.88137e-06	TRUE	20.5588
GCST90277318	osteonecrosis	rs148625143	G	C	G	C	-0.205994	0.0448078	0.0429598	0.0453038	0.607981	0.0873517	0.044391	3.53864e-06	TRUE	21.5337
GCST90277318	osteonecrosis	rs150651997	C	T	C	T	0.28123	0.00956455	0.0197225	0.0224343	0.937631	0.122234	0.0633435	9.15083e-06	TRUE	19.7115
GCST90277318	osteonecrosis	rs17292238	C	G	C	G	0.151148	-0.0168576	0.0765313	0.0738274	0.808499	0.0695551	0.0339465	8.61273e-06	TRUE	19.8251
GCST90277318	osteonecrosis	rs17586917	A	G	A	G	-0.0844255	0.0311501	0.323479	0.311153	0.425585	0.0390955	0.0187335	6.69492e-06	TRUE	20.31
GCST90277318	osteonecrosis	rs17592511	A	T	A	T	0.390061	0.30461	0.0114693	0.013044	0.0633768	0.164075	0.0857176	5.42866e-06	TRUE	20.7074
GCST90277318	osteonecrosis	rs34115485	G	A	G	A	0.0860053	0.0286999	0.338209	0.337537	0.453532	0.0382901	0.0185818	3.74578e-06	TRUE	21.4227
GCST90277318	osteonecrosis	rs34450192	A	T	A	T	-0.222725	0.0439655	0.0372542	0.0333344	0.662523	0.100738	0.045635	1.08045e-06	TRUE	23.82
GCST90277318	osteonecrosis	rs6675844	A	T	A	T	-0.148802	-0.103826	0.0812781	0.081106	0.116364	0.0661217	0.0320492	3.49907e-06	TRUE	21.5567
GCST90277318	osteonecrosis	rs6686021	T	C	T	C	0.0803848	-0.0491306	0.400338	0.39963	0.186437	0.0371866	0.0179864	7.96764e-06	TRUE	19.9737
GCST90277318	osteonecrosis	rs6987890	G	A	G	A	0.0999473	0.112523	0.194397	0.182362	0.0167749	0.0470491	0.0222754	7.33732e-06	TRUE	20.1322
GCST90277318	osteonecrosis	rs7170186	A	C	A	C	0.0826404	-0.0224789	0.669588	0.653222	0.555591	0.0381383	0.0183399	6.7093e-06	TRUE	20.3044
GCST90277318	osteonecrosis	rs72739734	A	G	A	G	-0.292323	-0.0846006	0.0189468	0.0165192	0.554178	0.143025	0.0640059	5.02063e-06	TRUE	20.8586
GCST90277318	osteonecrosis	rs74591482	C	G	C	G	-0.152435	0.0240882	0.0909528	0.0819673	0.718077	0.0667209	0.0340851	7.85816e-06	TRUE	20.0005
GCST90277318	osteonecrosis	rs75248478	A	G	A	G	0.238275	0.130214	0.0355713	0.0336731	0.190951	0.0995692	0.048202	7.87665e-07	TRUE	24.4358
GCST90277318	osteonecrosis	rs76494046	C	A	C	A	-0.188553	0.00257212	0.0480177	0.0488368	0.975722	0.0845169	0.0412609	4.96899e-06	TRUE	20.8828
GCST90277318	osteonecrosis	rs80134854	T	C	T	C	0.253276	-0.141561	0.026064	0.0253167	0.22405	0.116432	0.0571987	9.65207e-06	TRUE	19.6072
GCST90277319	osteonecrosis	rs10248190	A	T	A	T	0.143524	-0.102963	0.0999443	0.0973536	0.0908657	0.0608945	0.0320117	7.48374e-06	TRUE	20.1016
GCST90277319	osteonecrosis	rs114541469	C	G	C	G	0.149856	0.0448757	0.0900666	0.0880794	0.484041	0.0641249	0.033598	8.32959e-06	TRUE	19.894
GCST90277319	osteonecrosis	rs117421874	T	C	T	C	-0.521325	0.0449778	0.00746462	0.00856047	0.822097	0.200036	0.110342	2.35899e-06	TRUE	22.3221
GCST90277319	osteonecrosis	rs13394815	A	C	A	C	-0.0942671	0.0317074	0.389131	0.383815	0.400504	0.0377145	0.0194531	1.28947e-06	TRUE	23.4824
GCST90277319	osteonecrosis	rs146085506	C	T	C	T	0.201626	-0.0731771	0.058381	0.0597479	0.338843	0.0765087	0.0414791	1.19829e-06	TRUE	23.6284
GCST90277319	osteonecrosis	rs16916354	C	T	C	T	0.209797	-0.0031312	0.0435574	0.0397216	0.973008	0.09254	0.0463934	6.24441e-06	TRUE	20.4497
GCST90277319	osteonecrosis	rs17231506	T	C	T	C	0.132635	-0.011162	0.27829	0.278942	0.782081	0.0403533	0.0207858	1.898e-10	TRUE	40.7177
GCST90277319	osteonecrosis	rs1800588	T	C	T	C	0.109798	-0.0598764	0.258046	0.248153	0.152124	0.041811	0.0217989	4.85542e-07	TRUE	25.37
GCST90277319	osteonecrosis	rs2356187	A	G	A	G	0.126259	0.0103141	0.868648	0.872986	0.849437	0.0543316	0.0279803	6.53604e-06	TRUE	20.362
GCST90277319	osteonecrosis	rs28609532	G	A	G	A	-0.165868	0.158059	0.0732311	0.0752151	0.0210615	0.0685165	0.0357684	3.60748e-06	TRUE	21.5043
[truncated: 2,413 more rows]
