# Supplementary material for: Lipid metabolism and osteonecrosis: unraveling causal mechanisms via multi-omics and mendelian randomization
Source: Front Physiol. 2025 Oct 23;16:1642153. doi: 10.3389/fphys.2025.1642153 (PMC12589827; doi:10.3389/fphys.2025.1642153)
Supplement: Supplementary file 4 [file Table3.xlsx]

## Sheet: Sheet1
Supplementary Table 3 Information on all SNPs involved in causal inference of osteonecrosis on 179 lipidomes
exposure	outcome	SNP	effect_allele.exposure	other_allele.exposure	effect_allele.outcome	other_allele.outcome	beta.exposure	beta.outcome	eaf.exposure	eaf.outcome	se.outcome	pval.outcome	pval.exposure	se.exposure	mr_keep	F.statistic
osteonecrosis	GCST90277238	rs10422283	C	T	C	T	-0.496711	-0.0901457	0.0418264	0.0435252	0.0415824	0.0301972	1.77e-06	0.103967	TRUE	22.8253
osteonecrosis	GCST90277238	rs111318873	T	C	T	C	0.525879	-0.0371265	0.0252115	0.0214272	0.0586217	0.526529	6.27e-08	0.09719	TRUE	29.2771
osteonecrosis	GCST90277238	rs111479733	C	G	C	G	-0.41032	-0.0777599	0.0574998	0.0608469	0.0357237	0.0295295	3.29e-06	0.0882045	TRUE	21.6403
osteonecrosis	GCST90277238	rs115887173	C	T	C	T	0.421884	0.0338779	0.0362232	0.0363958	0.0455829	0.457361	1.05e-06	0.0864199	TRUE	23.8319
osteonecrosis	GCST90277238	rs11757625	A	G	A	G	0.176786	0.00874108	0.461716	0.453352	0.0168877	0.604741	8.66e-07	0.0359332	TRUE	24.2049
osteonecrosis	GCST90277238	rs144456859	A	G	A	G	0.956107	0.0971838	0.00453795	0.0038901	0.139347	0.48554	1.56e-06	0.199036	TRUE	23.0754
osteonecrosis	GCST90277238	rs148308717	T	G	T	G	0.484567	-0.0108864	0.0246802	0.0283799	0.0531757	0.837788	1.39e-06	0.100396	TRUE	23.2957
osteonecrosis	GCST90277238	rs191149092	A	C	A	C	0.585857	0.0948259	0.0147919	0.0159349	0.0726108	0.191605	2.23e-06	0.123819	TRUE	22.3877
osteonecrosis	GCST90277238	rs245874	T	C	T	C	0.179558	-0.0310625	0.572853	0.574943	0.0169709	0.0672311	1.07e-06	0.036803	TRUE	23.8036
osteonecrosis	GCST90277238	rs2798070	C	T	C	T	-0.172206	-0.010898	0.413492	0.403105	0.017121	0.524437	2.81e-06	0.0367616	TRUE	21.9436
osteonecrosis	GCST90277238	rs6773302	T	C	T	C	-0.212939	-0.00476822	0.208171	0.207688	0.0209296	0.819786	4.41e-06	0.046381	TRUE	21.078
osteonecrosis	GCST90277239	rs10422283	C	T	C	T	-0.496711	-0.0998693	0.0418264	0.0435252	0.04354	0.021834	1.77e-06	0.103967	TRUE	22.8253
osteonecrosis	GCST90277239	rs111318873	T	C	T	C	0.525879	-0.0162664	0.0252115	0.0214272	0.0613956	0.791053	6.27e-08	0.09719	TRUE	29.2771
osteonecrosis	GCST90277239	rs111479733	C	G	C	G	-0.41032	-0.0347954	0.0574998	0.0608469	0.0380188	0.360092	3.29e-06	0.0882045	TRUE	21.6403
osteonecrosis	GCST90277239	rs115887173	C	T	C	T	0.421884	0.0540055	0.0362232	0.0363958	0.0481428	0.261979	1.05e-06	0.0864199	TRUE	23.8319
osteonecrosis	GCST90277239	rs11757625	A	G	A	G	0.176786	0.00367116	0.461716	0.453352	0.0178385	0.836948	8.66e-07	0.0359332	TRUE	24.2049
osteonecrosis	GCST90277239	rs144456859	A	G	A	G	0.956107	-0.0261383	0.00453795	0.0038901	0.148168	0.859971	1.56e-06	0.199036	TRUE	23.0754
osteonecrosis	GCST90277239	rs148308717	T	G	T	G	0.484567	0.00185708	0.0246802	0.0283799	0.056274	0.973675	1.39e-06	0.100396	TRUE	23.2957
osteonecrosis	GCST90277239	rs191149092	A	C	A	C	0.585857	0.0241456	0.0147919	0.0159349	0.078861	0.759472	2.23e-06	0.123819	TRUE	22.3877
osteonecrosis	GCST90277239	rs245874	T	C	T	C	0.179558	0.00609706	0.572853	0.574943	0.0179484	0.734085	1.07e-06	0.036803	TRUE	23.8036
osteonecrosis	GCST90277239	rs2798070	C	T	C	T	-0.172206	-0.00345265	0.413492	0.403105	0.0181059	0.848768	2.81e-06	0.0367616	TRUE	21.9436
osteonecrosis	GCST90277239	rs6773302	T	C	T	C	-0.212939	-0.000690148	0.208171	0.207688	0.0219834	0.97495	4.41e-06	0.046381	TRUE	21.078
osteonecrosis	GCST90277240	rs10422283	C	T	C	T	-0.496711	-0.116333	0.0418264	0.0435252	0.0414881	0.00505907	1.77e-06	0.103967	TRUE	22.8253
osteonecrosis	GCST90277240	rs111318873	T	C	T	C	0.525879	0.00585023	0.0252115	0.0214272	0.0585223	0.920372	6.27e-08	0.09719	TRUE	29.2771
osteonecrosis	GCST90277240	rs111479733	C	G	C	G	-0.41032	-0.0842262	0.0574998	0.0608469	0.0355929	0.0179884	3.29e-06	0.0882045	TRUE	21.6403
osteonecrosis	GCST90277240	rs115887173	C	T	C	T	0.421884	0.0113555	0.0362232	0.0363958	0.0454895	0.802874	1.05e-06	0.0864199	TRUE	23.8319
osteonecrosis	GCST90277240	rs11757625	A	G	A	G	0.176786	0.0172519	0.461716	0.453352	0.0168468	0.305831	8.66e-07	0.0359332	TRUE	24.2049
osteonecrosis	GCST90277240	rs144456859	A	G	A	G	0.956107	-0.081712	0.00453795	0.0038901	0.139127	0.556994	1.56e-06	0.199036	TRUE	23.0754
osteonecrosis	GCST90277240	rs148308717	T	G	T	G	0.484567	-0.0908974	0.0246802	0.0283799	0.0529629	0.0861511	1.39e-06	0.100396	TRUE	23.2957
osteonecrosis	GCST90277240	rs191149092	A	C	A	C	0.585857	0.0592271	0.0147919	0.0159349	0.0724657	0.413761	2.23e-06	0.123819	TRUE	22.3877
osteonecrosis	GCST90277240	rs245874	T	C	T	C	0.179558	-0.0399009	0.572853	0.574943	0.0169016	0.0182592	1.07e-06	0.036803	TRUE	23.8036
osteonecrosis	GCST90277240	rs2798070	C	T	C	T	-0.172206	-0.0167095	0.413492	0.403105	0.017068	0.327596	2.81e-06	0.0367616	TRUE	21.9436
osteonecrosis	GCST90277240	rs6773302	T	C	T	C	-0.212939	-0.0213259	0.208171	0.207688	0.0208514	0.306434	4.41e-06	0.046381	TRUE	21.078
osteonecrosis	GCST90277241	rs10422283	C	T	C	T	-0.496711	-0.0643314	0.0418264	0.0435252	0.0415617	0.12169	1.77e-06	0.103967	TRUE	22.8253
osteonecrosis	GCST90277241	rs111318873	T	C	T	C	0.525879	0.043785	0.0252115	0.0214272	0.0585962	0.454932	6.27e-08	0.09719	TRUE	29.2771
osteonecrosis	GCST90277241	rs111479733	C	G	C	G	-0.41032	-0.0703858	0.0574998	0.0608469	0.0356903	0.048628	3.29e-06	0.0882045	TRUE	21.6403
osteonecrosis	GCST90277241	rs115887173	C	T	C	T	0.421884	-0.00166587	0.0362232	0.0363958	0.0455682	0.970843	1.05e-06	0.0864199	TRUE	23.8319
osteonecrosis	GCST90277241	rs11757625	A	G	A	G	0.176786	0.0093316	0.461716	0.453352	0.016874	0.580255	8.66e-07	0.0359332	TRUE	24.2049
osteonecrosis	GCST90277241	rs144456859	A	G	A	G	0.956107	0.0361201	0.00453795	0.0038901	0.139277	0.795373	1.56e-06	0.199036	TRUE	23.0754
osteonecrosis	GCST90277241	rs148308717	T	G	T	G	0.484567	-0.0410704	0.0246802	0.0283799	0.0530791	0.439086	1.39e-06	0.100396	TRUE	23.2957
osteonecrosis	GCST90277241	rs191149092	A	C	A	C	0.585857	0.0807311	0.0147919	0.0159349	0.0725625	0.265914	2.23e-06	0.123819	TRUE	22.3877
osteonecrosis	GCST90277241	rs245874	T	C	T	C	0.179558	-0.021219	0.572853	0.574943	0.0169591	0.210891	1.07e-06	0.036803	TRUE	23.8036
osteonecrosis	GCST90277241	rs2798070	C	T	C	T	-0.172206	-0.00233685	0.413492	0.403105	0.017112	0.891378	2.81e-06	0.0367616	TRUE	21.9436
osteonecrosis	GCST90277241	rs6773302	T	C	T	C	-0.212939	-0.0346175	0.208171	0.207688	0.0208891	0.0975084	4.41e-06	0.046381	TRUE	21.078
osteonecrosis	GCST90277242	rs10422283	C	T	C	T	-0.496711	-0.106905	0.0418264	0.0435252	0.0418968	0.0107408	1.77e-06	0.103967	TRUE	22.8253
osteonecrosis	GCST90277242	rs111318873	T	C	T	C	0.525879	0.0742155	0.0252115	0.0214272	0.0590976	0.209204	6.27e-08	0.09719	TRUE	29.2771
osteonecrosis	GCST90277242	rs111479733	C	G	C	G	-0.41032	-0.0271054	0.0574998	0.0608469	0.0360919	0.45265	3.29e-06	0.0882045	TRUE	21.6403
osteonecrosis	GCST90277242	rs115887173	C	T	C	T	0.421884	0.0515175	0.0362232	0.0363958	0.0460398	0.263172	1.05e-06	0.0864199	TRUE	23.8319
osteonecrosis	GCST90277242	rs11757625	A	G	A	G	0.176786	-0.00936475	0.461716	0.453352	0.0170522	0.582885	8.66e-07	0.0359332	TRUE	24.2049
osteonecrosis	GCST90277242	rs144456859	A	G	A	G	0.956107	-0.00251672	0.00453795	0.0038901	0.14195	0.985862	1.56e-06	0.199036	TRUE	23.0754
osteonecrosis	GCST90277242	rs148308717	T	G	T	G	0.484567	-0.0715802	0.0246802	0.0283799	0.0535201	0.181105	1.39e-06	0.100396	TRUE	23.2957
osteonecrosis	GCST90277242	rs191149092	A	C	A	C	0.585857	0.00611576	0.0147919	0.0159349	0.0736015	0.93378	2.23e-06	0.123819	TRUE	22.3877
osteonecrosis	GCST90277242	rs245874	T	C	T	C	0.179558	0.00157824	0.572853	0.574943	0.0171261	0.926577	1.07e-06	0.036803	TRUE	23.8036
osteonecrosis	GCST90277242	rs2798070	C	T	C	T	-0.172206	-0.0171615	0.413492	0.403105	0.0172613	0.320135	2.81e-06	0.0367616	TRUE	21.9436
osteonecrosis	GCST90277242	rs6773302	T	C	T	C	-0.212939	0.00803705	0.208171	0.207688	0.0211073	0.703374	4.41e-06	0.046381	TRUE	21.078
osteonecrosis	GCST90277243	rs10422283	C	T	C	T	-0.496711	-0.0987036	0.0418264	0.0435252	0.0415876	0.0176478	1.77e-06	0.103967	TRUE	22.8253
osteonecrosis	GCST90277243	rs111318873	T	C	T	C	0.525879	0.0242017	0.0252115	0.0214272	0.058637	0.6798	6.27e-08	0.09719	TRUE	29.2771
osteonecrosis	GCST90277243	rs111479733	C	G	C	G	-0.41032	-0.0786278	0.0574998	0.0608469	0.0357702	0.0279653	3.29e-06	0.0882045	TRUE	21.6403
osteonecrosis	GCST90277243	rs115887173	C	T	C	T	0.421884	0.00793972	0.0362232	0.0363958	0.0456772	0.862006	1.05e-06	0.0864199	TRUE	23.8319
osteonecrosis	GCST90277243	rs11757625	A	G	A	G	0.176786	-0.00403284	0.461716	0.453352	0.0169007	0.811401	8.66e-07	0.0359332	TRUE	24.2049
osteonecrosis	GCST90277243	rs144456859	A	G	A	G	0.956107	0.00610311	0.00453795	0.0038901	0.139321	0.965059	1.56e-06	0.199036	TRUE	23.0754
osteonecrosis	GCST90277243	rs148308717	T	G	T	G	0.484567	0.00101404	0.0246802	0.0283799	0.0532872	0.98482	1.39e-06	0.100396	TRUE	23.2957
osteonecrosis	GCST90277243	rs191149092	A	C	A	C	0.585857	0.0677689	0.0147919	0.0159349	0.072814	0.352024	2.23e-06	0.123819	TRUE	22.3877
osteonecrosis	GCST90277243	rs245874	T	C	T	C	0.179558	-0.0177894	0.572853	0.574943	0.0169974	0.295303	1.07e-06	0.036803	TRUE	23.8036
osteonecrosis	GCST90277243	rs2798070	C	T	C	T	-0.172206	-0.0219932	0.413492	0.403105	0.0171338	0.199303	2.81e-06	0.0367616	TRUE	21.9436
osteonecrosis	GCST90277243	rs6773302	T	C	T	C	-0.212939	-0.0175802	0.208171	0.207688	0.0209507	0.401415	4.41e-06	0.046381	TRUE	21.078
osteonecrosis	GCST90277244	rs10422283	C	T	C	T	-0.496711	-0.0756207	0.0418264	0.0435252	0.0416463	0.0694343	1.77e-06	0.103967	TRUE	22.8253
osteonecrosis	GCST90277244	rs111318873	T	C	T	C	0.525879	-0.0133552	0.0252115	0.0214272	0.0586277	0.819805	6.27e-08	0.09719	TRUE	29.2771
osteonecrosis	GCST90277244	rs111479733	C	G	C	G	-0.41032	-0.0437996	0.0574998	0.0608469	0.0357758	0.220875	3.29e-06	0.0882045	TRUE	21.6403
osteonecrosis	GCST90277244	rs115887173	C	T	C	T	0.421884	0.0457984	0.0362232	0.0363958	0.0455925	0.315147	1.05e-06	0.0864199	TRUE	23.8319
osteonecrosis	GCST90277244	rs11757625	A	G	A	G	0.176786	0.0033497	0.461716	0.453352	0.0169058	0.842936	8.66e-07	0.0359332	TRUE	24.2049
osteonecrosis	GCST90277244	rs144456859	A	G	A	G	0.956107	-0.0530444	0.00453795	0.0038901	0.139297	0.703352	1.56e-06	0.199036	TRUE	23.0754
osteonecrosis	GCST90277244	rs148308717	T	G	T	G	0.484567	-0.0905191	0.0246802	0.0283799	0.0531082	0.0883377	1.39e-06	0.100396	TRUE	23.2957
osteonecrosis	GCST90277244	rs191149092	A	C	A	C	0.585857	-0.0174825	0.0147919	0.0159349	0.0726167	0.809748	2.23e-06	0.123819	TRUE	22.3877
osteonecrosis	GCST90277244	rs245874	T	C	T	C	0.179558	0.00120125	0.572853	0.574943	0.0169958	0.943651	1.07e-06	0.036803	TRUE	23.8036
osteonecrosis	GCST90277244	rs2798070	C	T	C	T	-0.172206	-0.0133033	0.413492	0.403105	0.017134	0.437508	2.81e-06	0.0367616	TRUE	21.9436
osteonecrosis	GCST90277244	rs6773302	T	C	T	C	-0.212939	-0.0195602	0.208171	0.207688	0.0209364	0.35018	4.41e-06	0.046381	TRUE	21.078
osteonecrosis	GCST90277245	rs10422283	C	T	C	T	-0.496711	-0.0993116	0.0418264	0.0435252	0.0415275	0.0168029	1.77e-06	0.103967	TRUE	22.8253
osteonecrosis	GCST90277245	rs111318873	T	C	T	C	0.525879	0.0277532	0.0252115	0.0214272	0.0585711	0.635619	6.27e-08	0.09719	TRUE	29.2771
osteonecrosis	GCST90277245	rs111479733	C	G	C	G	-0.41032	-0.0952183	0.0574998	0.0608469	0.0356558	0.00759078	3.29e-06	0.0882045	TRUE	21.6403
osteonecrosis	GCST90277245	rs115887173	C	T	C	T	0.421884	0.00487332	0.0362232	0.0363958	0.0455468	0.914793	1.05e-06	0.0864199	TRUE	23.8319
osteonecrosis	GCST90277245	rs11757625	A	G	A	G	0.176786	-0.0139398	0.461716	0.453352	0.0168642	0.40848	8.66e-07	0.0359332	TRUE	24.2049
osteonecrosis	GCST90277245	rs144456859	A	G	A	G	0.956107	-0.061374	0.00453795	0.0038901	0.139167	0.659209	1.56e-06	0.199036	TRUE	23.0754
osteonecrosis	GCST90277245	rs148308717	T	G	T	G	0.484567	-0.0460121	0.0246802	0.0283799	0.0530744	0.385989	1.39e-06	0.100396	TRUE	23.2957
osteonecrosis	GCST90277245	rs191149092	A	C	A	C	0.585857	0.0686153	0.0147919	0.0159349	0.0725346	0.344182	2.23e-06	0.123819	TRUE	22.3877
osteonecrosis	GCST90277245	rs245874	T	C	T	C	0.179558	-0.0325698	0.572853	0.574943	0.0169352	0.0544886	1.07e-06	0.036803	TRUE	23.8036
osteonecrosis	GCST90277245	rs2798070	C	T	C	T	-0.172206	-0.0205737	0.413492	0.403105	0.0170894	0.228658	2.81e-06	0.0367616	TRUE	21.9436
osteonecrosis	GCST90277245	rs6773302	T	C	T	C	-0.212939	-0.024052	0.208171	0.207688	0.0208845	0.249476	4.41e-06	0.046381	TRUE	21.078
osteonecrosis	GCST90277246	rs10422283	C	T	C	T	-0.496711	-0.0864852	0.0418264	0.0435252	0.0415716	0.0375185	1.77e-06	0.103967	TRUE	22.8253
osteonecrosis	GCST90277246	rs111318873	T	C	T	C	0.525879	-0.032474	0.0252115	0.0214272	0.0586189	0.579593	6.27e-08	0.09719	TRUE	29.2771
osteonecrosis	GCST90277246	rs111479733	C	G	C	G	-0.41032	-0.0984557	0.0574998	0.0608469	0.0356749	0.00579753	3.29e-06	0.0882045	TRUE	21.6403
osteonecrosis	GCST90277246	rs115887173	C	T	C	T	0.421884	-0.0101713	0.0362232	0.0363958	0.0455796	0.823415	1.05e-06	0.0864199	TRUE	23.8319
osteonecrosis	GCST90277246	rs11757625	A	G	A	G	0.176786	0.00374776	0.461716	0.453352	0.0168718	0.82421	8.66e-07	0.0359332	TRUE	24.2049
osteonecrosis	GCST90277246	rs144456859	A	G	A	G	0.956107	-0.123674	0.00453795	0.0038901	0.139256	0.374495	1.56e-06	0.199036	TRUE	23.0754
osteonecrosis	GCST90277246	rs148308717	T	G	T	G	0.484567	-0.046893	0.0246802	0.0283799	0.0530957	0.377152	1.39e-06	0.100396	TRUE	23.2957
osteonecrosis	GCST90277246	rs191149092	A	C	A	C	0.585857	0.0467386	0.0147919	0.0159349	0.0725984	0.519714	2.23e-06	0.123819	TRUE	22.3877
osteonecrosis	GCST90277246	rs245874	T	C	T	C	0.179558	-0.0259201	0.572853	0.574943	0.0169521	0.12629	1.07e-06	0.036803	TRUE	23.8036
osteonecrosis	GCST90277246	rs2798070	C	T	C	T	-0.172206	-0.0119688	0.413492	0.403105	0.0171069	0.484155	2.81e-06	0.0367616	TRUE	21.9436
osteonecrosis	GCST90277246	rs6773302	T	C	T	C	-0.212939	-0.033759	0.208171	0.207688	0.0208949	0.106198	4.41e-06	0.046381	TRUE	21.078
osteonecrosis	GCST90277247	rs10422283	C	T	C	T	-0.496711	-0.0772276	0.0418264	0.0435252	0.04156	0.0631722	1.77e-06	0.103967	TRUE	22.8253
osteonecrosis	GCST90277247	rs111318873	T	C	T	C	0.525879	0.024029	0.0252115	0.0214272	0.058584	0.681688	6.27e-08	0.09719	TRUE	29.2771
osteonecrosis	GCST90277247	rs111479733	C	G	C	G	-0.41032	-0.0846292	0.0574998	0.0608469	0.0356837	0.0177314	3.29e-06	0.0882045	TRUE	21.6403
osteonecrosis	GCST90277247	rs115887173	C	T	C	T	0.421884	0.0329675	0.0362232	0.0363958	0.0455564	0.46928	1.05e-06	0.0864199	TRUE	23.8319
osteonecrosis	GCST90277247	rs11757625	A	G	A	G	0.176786	0.00679121	0.461716	0.453352	0.0168716	0.687302	8.66e-07	0.0359332	TRUE	24.2049
osteonecrosis	GCST90277247	rs144456859	A	G	A	G	0.956107	-0.212885	0.00453795	0.0038901	0.139169	0.126129	1.56e-06	0.199036	TRUE	23.0754
osteonecrosis	GCST90277247	rs148308717	T	G	T	G	0.484567	-0.0174869	0.0246802	0.0283799	0.0531121	0.741971	1.39e-06	0.100396	TRUE	23.2957
osteonecrosis	GCST90277247	rs191149092	A	C	A	C	0.585857	0.0884199	0.0147919	0.0159349	0.0725653	0.223068	2.23e-06	0.123819	TRUE	22.3877
osteonecrosis	GCST90277247	rs245874	T	C	T	C	0.179558	-0.0215855	0.572853	0.574943	0.0169574	0.203072	1.07e-06	0.036803	TRUE	23.8036
osteonecrosis	GCST90277247	rs2798070	C	T	C	T	-0.172206	-0.000725498	0.413492	0.403105	0.0171069	0.966168	2.81e-06	0.0367616	TRUE	21.9436
osteonecrosis	GCST90277247	rs6773302	T	C	T	C	-0.212939	-0.0375575	0.208171	0.207688	0.0208986	0.0723469	4.41e-06	0.046381	TRUE	21.078
osteonecrosis	GCST90277248	rs10422283	C	T	C	T	-0.496711	-0.0377534	0.0418264	0.0435252	0.0464983	0.416846	1.77e-06	0.103967	TRUE	22.8253
osteonecrosis	GCST90277248	rs111318873	T	C	T	C	0.525879	0.00578258	0.0252115	0.0214272	0.0658784	0.930053	6.27e-08	0.09719	TRUE	29.2771
osteonecrosis	GCST90277248	rs111479733	C	G	C	G	-0.41032	-0.0469719	0.0574998	0.0608469	0.0392505	0.231443	3.29e-06	0.0882045	TRUE	21.6403
osteonecrosis	GCST90277248	rs115887173	C	T	C	T	0.421884	0.043618	0.0362232	0.0363958	0.0502036	0.384959	1.05e-06	0.0864199	TRUE	23.8319
osteonecrosis	GCST90277248	rs11757625	A	G	A	G	0.176786	0.0163768	0.461716	0.453352	0.0186362	0.379544	8.66e-07	0.0359332	TRUE	24.2049
osteonecrosis	GCST90277248	rs144456859	A	G	A	G	0.956107	-0.104113	0.00453795	0.0038901	0.161114	0.518154	1.56e-06	0.199036	TRUE	23.0754
osteonecrosis	GCST90277248	rs148308717	T	G	T	G	0.484567	-0.0150787	0.0246802	0.0283799	0.0582362	0.795695	1.39e-06	0.100396	TRUE	23.2957
osteonecrosis	GCST90277248	rs191149092	A	C	A	C	0.585857	0.0888462	0.0147919	0.0159349	0.0821655	0.279586	2.23e-06	0.123819	TRUE	22.3877
osteonecrosis	GCST90277248	rs245874	T	C	T	C	0.179558	-0.0207198	0.572853	0.574943	0.0187853	0.27006	1.07e-06	0.036803	TRUE	23.8036
osteonecrosis	GCST90277248	rs2798070	C	T	C	T	-0.172206	-0.010637	0.413492	0.403105	0.0189372	0.574326	2.81e-06	0.0367616	TRUE	21.9436
osteonecrosis	GCST90277248	rs6773302	T	C	T	C	-0.212939	-0.052227	0.208171	0.207688	0.0231564	0.0241396	4.41e-06	0.046381	TRUE	21.078
osteonecrosis	GCST90277249	rs10422283	C	T	C	T	-0.496711	-0.0303209	0.0418264	0.0435252	0.0415989	0.466078	1.77e-06	0.103967	TRUE	22.8253
osteonecrosis	GCST90277249	rs111318873	T	C	T	C	0.525879	-0.0175132	0.0252115	0.0214272	0.0586301	0.765163	6.27e-08	0.09719	TRUE	29.2771
osteonecrosis	GCST90277249	rs111479733	C	G	C	G	-0.41032	-0.113306	0.0574998	0.0608469	0.0356736	0.00149794	3.29e-06	0.0882045	TRUE	21.6403
osteonecrosis	GCST90277249	rs115887173	C	T	C	T	0.421884	-0.0479516	0.0362232	0.0363958	0.0455972	0.292986	1.05e-06	0.0864199	TRUE	23.8319
osteonecrosis	GCST90277249	rs11757625	A	G	A	G	0.176786	0.0132672	0.461716	0.453352	0.0168834	0.431988	8.66e-07	0.0359332	TRUE	24.2049
osteonecrosis	GCST90277249	rs144456859	A	G	A	G	0.956107	-0.0911227	0.00453795	0.0038901	0.139323	0.513093	1.56e-06	0.199036	TRUE	23.0754
osteonecrosis	GCST90277249	rs148308717	T	G	T	G	0.484567	-0.0571958	0.0246802	0.0283799	0.0531093	0.281522	1.39e-06	0.100396	TRUE	23.2957
osteonecrosis	GCST90277249	rs191149092	A	C	A	C	0.585857	0.0620574	0.0147919	0.0159349	0.0726067	0.392726	2.23e-06	0.123819	TRUE	22.3877
osteonecrosis	GCST90277249	rs245874	T	C	T	C	0.179558	-0.0155436	0.572853	0.574943	0.0169692	0.35969	1.07e-06	0.036803	TRUE	23.8036
osteonecrosis	GCST90277249	rs2798070	C	T	C	T	-0.172206	-0.0142351	0.413492	0.403105	0.0171174	0.405639	2.81e-06	0.0367616	TRUE	21.9436
osteonecrosis	GCST90277249	rs6773302	T	C	T	C	-0.212939	-0.0324383	0.208171	0.207688	0.0209196	0.12102	4.41e-06	0.046381	TRUE	21.078
osteonecrosis	GCST90277250	rs10422283	C	T	C	T	-0.496711	-0.0529489	0.0418264	0.0435252	0.0412231	0.199008	1.77e-06	0.103967	TRUE	22.8253
osteonecrosis	GCST90277250	rs111318873	T	C	T	C	0.525879	0.0283856	0.0252115	0.0214272	0.0581588	0.6255	6.27e-08	0.09719	TRUE	29.2771
osteonecrosis	GCST90277250	rs111479733	C	G	C	G	-0.41032	-0.0352262	0.0574998	0.0608469	0.0353243	0.318668	3.29e-06	0.0882045	TRUE	21.6403
osteonecrosis	GCST90277250	rs115887173	C	T	C	T	0.421884	-0.0329513	0.0362232	0.0363958	0.0451768	0.465771	1.05e-06	0.0864199	TRUE	23.8319
osteonecrosis	GCST90277250	rs11757625	A	G	A	G	0.176786	0.0214766	0.461716	0.453352	0.0167272	0.199187	8.66e-07	0.0359332	TRUE	24.2049
osteonecrosis	GCST90277250	rs144456859	A	G	A	G	0.956107	-0.0945602	0.00453795	0.0038901	0.139225	0.497023	1.56e-06	0.199036	TRUE	23.0754
osteonecrosis	GCST90277250	rs148308717	T	G	T	G	0.484567	-0.10618	0.0246802	0.0283799	0.0524961	0.0431464	1.39e-06	0.100396	TRUE	23.2957
osteonecrosis	GCST90277250	rs191149092	A	C	A	C	0.585857	-0.0104354	0.0147919	0.0159349	0.0719708	0.884716	2.23e-06	0.123819	TRUE	22.3877
osteonecrosis	GCST90277250	rs245874	T	C	T	C	0.179558	-0.0241772	0.572853	0.574943	0.0167705	0.149433	1.07e-06	0.036803	TRUE	23.8036
osteonecrosis	GCST90277250	rs2798070	C	T	C	T	-0.172206	-0.0213249	0.413492	0.403105	0.0169548	0.208511	2.81e-06	0.0367616	TRUE	21.9436
osteonecrosis	GCST90277250	rs6773302	T	C	T	C	-0.212939	-0.0105366	0.208171	0.207688	0.0206663	0.61016	4.41e-06	0.046381	TRUE	21.078
osteonecrosis	GCST90277251	rs10422283	C	T	C	T	-0.496711	-0.0633772	0.0418264	0.0435252	0.0416176	0.127831	1.77e-06	0.103967	TRUE	22.8253
osteonecrosis	GCST90277251	rs111318873	T	C	T	C	0.525879	-0.0340262	0.0252115	0.0214272	0.0586405	0.56175	6.27e-08	0.09719	TRUE	29.2771
osteonecrosis	GCST90277251	rs111479733	C	G	C	G	-0.41032	-0.00913638	0.0574998	0.0608469	0.035704	0.798034	3.29e-06	0.0882045	TRUE	21.6403
osteonecrosis	GCST90277251	rs115887173	C	T	C	T	0.421884	0.0208071	0.0362232	0.0363958	0.0455697	0.647961	1.05e-06	0.0864199	TRUE	23.8319
osteonecrosis	GCST90277251	rs11757625	A	G	A	G	0.176786	4.59783e-05	0.461716	0.453352	0.0168842	0.997889	8.66e-07	0.0359332	TRUE	24.2049
osteonecrosis	GCST90277251	rs144456859	A	G	A	G	0.956107	-0.199225	0.00453795	0.0038901	0.139407	0.153015	1.56e-06	0.199036	TRUE	23.0754
osteonecrosis	GCST90277251	rs148308717	T	G	T	G	0.484567	-0.0785786	0.0246802	0.0283799	0.053139	0.139246	1.39e-06	0.100396	TRUE	23.2957
osteonecrosis	GCST90277251	rs191149092	A	C	A	C	0.585857	0.0568438	0.0147919	0.0159349	0.0726019	0.433665	2.23e-06	0.123819	TRUE	22.3877
osteonecrosis	GCST90277251	rs245874	T	C	T	C	0.179558	-0.0410227	0.572853	0.574943	0.0169579	0.0155802	1.07e-06	0.036803	TRUE	23.8036
osteonecrosis	GCST90277251	rs2798070	C	T	C	T	-0.172206	0.00446877	0.413492	0.403105	0.017112	0.793979	2.81e-06	0.0367616	TRUE	21.9436
osteonecrosis	GCST90277251	rs6773302	T	C	T	C	-0.212939	0.0348002	0.208171	0.207688	0.0209078	0.0960547	4.41e-06	0.046381	TRUE	21.078
osteonecrosis	GCST90277252	rs10422283	C	T	C	T	-0.496711	-0.0445881	0.0418264	0.0435252	0.041571	0.283481	1.77e-06	0.103967	TRUE	22.8253
osteonecrosis	GCST90277252	rs111318873	T	C	T	C	0.525879	-0.0363508	0.0252115	0.0214272	0.0586028	0.535071	6.27e-08	0.09719	TRUE	29.2771
osteonecrosis	GCST90277252	rs111479733	C	G	C	G	-0.41032	-0.0239861	0.0574998	0.0608469	0.0356916	0.501568	3.29e-06	0.0882045	TRUE	21.6403
osteonecrosis	GCST90277252	rs115887173	C	T	C	T	0.421884	-0.00223608	0.0362232	0.0363958	0.0455545	0.960854	1.05e-06	0.0864199	TRUE	23.8319
osteonecrosis	GCST90277252	rs11757625	A	G	A	G	0.176786	0.00077814	0.461716	0.453352	0.0168774	0.963224	8.66e-07	0.0359332	TRUE	24.2049
osteonecrosis	GCST90277252	rs144456859	A	G	A	G	0.956107	-0.00640277	0.00453795	0.0038901	0.139275	0.963336	1.56e-06	0.199036	TRUE	23.0754
osteonecrosis	GCST90277252	rs148308717	T	G	T	G	0.484567	-0.0985326	0.0246802	0.0283799	0.0531102	0.0635969	1.39e-06	0.100396	TRUE	23.2957
osteonecrosis	GCST90277252	rs191149092	A	C	A	C	0.585857	0.035708	0.0147919	0.0159349	0.0725667	0.622673	2.23e-06	0.123819	TRUE	22.3877
osteonecrosis	GCST90277252	rs245874	T	C	T	C	0.179558	-0.0334136	0.572853	0.574943	0.0169523	0.0487481	1.07e-06	0.036803	TRUE	23.8036
osteonecrosis	GCST90277252	rs2798070	C	T	C	T	-0.172206	-0.00308152	0.413492	0.403105	0.0171018	0.857007	2.81e-06	0.0367616	TRUE	21.9436
osteonecrosis	GCST90277252	rs6773302	T	C	T	C	-0.212939	0.0189183	0.208171	0.207688	0.0208956	0.365285	4.41e-06	0.046381	TRUE	21.078
osteonecrosis	GCST90277253	rs10422283	C	T	C	T	-0.496711	-0.0564995	0.0418264	0.0435252	0.0416246	0.174695	1.77e-06	0.103967	TRUE	22.8253
osteonecrosis	GCST90277253	rs111318873	T	C	T	C	0.525879	-0.00673119	0.0252115	0.0214272	0.0588055	0.90887	6.27e-08	0.09719	TRUE	29.2771
osteonecrosis	GCST90277253	rs111479733	C	G	C	G	-0.41032	-0.0983061	0.0574998	0.0608469	0.0357289	0.00594752	3.29e-06	0.0882045	TRUE	21.6403
osteonecrosis	GCST90277253	rs115887173	C	T	C	T	0.421884	0.032319	0.0362232	0.0363958	0.0457637	0.480063	1.05e-06	0.0864199	TRUE	23.8319
osteonecrosis	GCST90277253	rs11757625	A	G	A	G	0.176786	-0.0202452	0.461716	0.453352	0.0169281	0.231739	8.66e-07	0.0359332	TRUE	24.2049
osteonecrosis	GCST90277253	rs144456859	A	G	A	G	0.956107	-0.128788	0.00453795	0.0038901	0.14043	0.359105	1.56e-06	0.199036	TRUE	23.0754
osteonecrosis	GCST90277253	rs148308717	T	G	T	G	0.484567	0.0384419	0.0246802	0.0283799	0.053098	0.469084	1.39e-06	0.100396	TRUE	23.2957
osteonecrosis	GCST90277253	rs191149092	A	C	A	C	0.585857	0.0653548	0.0147919	0.0159349	0.0727926	0.369295	2.23e-06	0.123819	TRUE	22.3877
osteonecrosis	GCST90277253	rs245874	T	C	T	C	0.179558	-0.0115832	0.572853	0.574943	0.0170261	0.496307	1.07e-06	0.036803	TRUE	23.8036
osteonecrosis	GCST90277253	rs2798070	C	T	C	T	-0.172206	0.0100458	0.413492	0.403105	0.0171548	0.55815	2.81e-06	0.0367616	TRUE	21.9436
osteonecrosis	GCST90277253	rs6773302	T	C	T	C	-0.212939	-0.0373985	0.208171	0.207688	0.0209847	0.0747483	4.41e-06	0.046381	TRUE	21.078
osteonecrosis	GCST90277254	rs10422283	C	T	C	T	-0.496711	-0.0448147	0.0418264	0.0435252	0.0479833	0.35034	1.77e-06	0.103967	TRUE	22.8253
osteonecrosis	GCST90277254	rs111318873	T	C	T	C	0.525879	-0.0471557	0.0252115	0.0214272	0.0696716	0.498513	6.27e-08	0.09719	TRUE	29.2771
osteonecrosis	GCST90277254	rs111479733	C	G	C	G	-0.41032	-0.0528469	0.0574998	0.0608469	0.0421932	0.210422	3.29e-06	0.0882045	TRUE	21.6403
osteonecrosis	GCST90277254	rs115887173	C	T	C	T	0.421884	0.0552374	0.0362232	0.0363958	0.0523501	0.291381	1.05e-06	0.0864199	TRUE	23.8319
osteonecrosis	GCST90277254	rs11757625	A	G	A	G	0.176786	0.0134859	0.461716	0.453352	0.0198078	0.49598	8.66e-07	0.0359332	TRUE	24.2049
osteonecrosis	GCST90277254	rs144456859	A	G	A	G	0.956107	-0.103484	0.00453795	0.0038901	0.154953	0.504253	1.56e-06	0.199036	TRUE	23.0754
osteonecrosis	GCST90277254	rs148308717	T	G	T	G	0.484567	-0.00792161	0.0246802	0.0283799	0.0610252	0.896719	1.39e-06	0.100396	TRUE	23.2957
osteonecrosis	GCST90277254	rs191149092	A	C	A	C	0.585857	0.0824092	0.0147919	0.0159349	0.0821415	0.315766	2.23e-06	0.123819	TRUE	22.3877
osteonecrosis	GCST90277254	rs245874	T	C	T	C	0.179558	0.00137999	0.572853	0.574943	0.0197472	0.944285	1.07e-06	0.036803	TRUE	23.8036
osteonecrosis	GCST90277254	rs2798070	C	T	C	T	-0.172206	0.00126225	0.413492	0.403105	0.0199821	0.949634	2.81e-06	0.0367616	TRUE	21.9436
osteonecrosis	GCST90277254	rs6773302	T	C	T	C	-0.212939	-0.0320711	0.208171	0.207688	0.0244684	0.189985	4.41e-06	0.046381	TRUE	21.078
osteonecrosis	GCST90277255	rs10422283	C	T	C	T	-0.496711	-0.020692	0.0418264	0.0435252	0.041533	0.618342	1.77e-06	0.103967	TRUE	22.8253
osteonecrosis	GCST90277255	rs111318873	T	C	T	C	0.525879	0.0316642	0.0252115	0.0214272	0.0585374	0.588565	6.27e-08	0.09719	TRUE	29.2771
osteonecrosis	GCST90277255	rs111479733	C	G	C	G	-0.41032	-0.140851	0.0574998	0.0608469	0.0356043	7.69474e-05	3.29e-06	0.0882045	TRUE	21.6403
osteonecrosis	GCST90277255	rs115887173	C	T	C	T	0.421884	-0.00766865	0.0362232	0.0363958	0.0455442	0.866286	1.05e-06	0.0864199	TRUE	23.8319
osteonecrosis	GCST90277255	rs11757625	A	G	A	G	0.176786	-0.0155407	0.461716	0.453352	0.0168446	0.356235	8.66e-07	0.0359332	TRUE	24.2049
osteonecrosis	GCST90277255	rs144456859	A	G	A	G	0.956107	-0.146816	0.00453795	0.0038901	0.139074	0.291139	1.56e-06	0.199036	TRUE	23.0754
osteonecrosis	GCST90277255	rs148308717	T	G	T	G	0.484567	0.0332695	0.0246802	0.0283799	0.0529905	0.530117	1.39e-06	0.100396	TRUE	23.2957
osteonecrosis	GCST90277255	rs191149092	A	C	A	C	0.585857	0.0762371	0.0147919	0.0159349	0.0725468	0.293338	2.23e-06	0.123819	TRUE	22.3877
osteonecrosis	GCST90277255	rs245874	T	C	T	C	0.179558	-0.017536	0.572853	0.574943	0.0169393	0.30058	1.07e-06	0.036803	TRUE	23.8036
osteonecrosis	GCST90277255	rs2798070	C	T	C	T	-0.172206	0.00676091	0.413492	0.403105	0.0170942	0.692468	2.81e-06	0.0367616	TRUE	21.9436
osteonecrosis	GCST90277255	rs6773302	T	C	T	C	-0.212939	-0.0353744	0.208171	0.207688	0.0208581	0.0899231	4.41e-06	0.046381	TRUE	21.078
osteonecrosis	GCST90277256	rs10422283	C	T	C	T	-0.496711	-0.0383384	0.0418264	0.0435252	0.041506	0.355665	1.77e-06	0.103967	TRUE	22.8253
osteonecrosis	GCST90277256	rs111318873	T	C	T	C	0.525879	-0.0114723	0.0252115	0.0214272	0.0585227	0.844586	6.27e-08	0.09719	TRUE	29.2771
osteonecrosis	GCST90277256	rs111479733	C	G	C	G	-0.41032	-0.0923407	0.0574998	0.0608469	0.035621	0.00955237	3.29e-06	0.0882045	TRUE	21.6403
osteonecrosis	GCST90277256	rs115887173	C	T	C	T	0.421884	0.0125873	0.0362232	0.0363958	0.0455288	0.782189	1.05e-06	0.0864199	TRUE	23.8319
osteonecrosis	GCST90277256	rs11757625	A	G	A	G	0.176786	-0.00421603	0.461716	0.453352	0.0168481	0.802403	8.66e-07	0.0359332	TRUE	24.2049
osteonecrosis	GCST90277256	rs144456859	A	G	A	G	0.956107	-0.103286	0.00453795	0.0038901	0.139044	0.457592	1.56e-06	0.199036	TRUE	23.0754
osteonecrosis	GCST90277256	rs148308717	T	G	T	G	0.484567	0.0118739	0.0246802	0.0283799	0.0529989	0.822726	1.39e-06	0.100396	TRUE	23.2957
osteonecrosis	GCST90277256	rs191149092	A	C	A	C	0.585857	0.0885754	0.0147919	0.0159349	0.0724882	0.221757	2.23e-06	0.123819	TRUE	22.3877
osteonecrosis	GCST90277256	rs245874	T	C	T	C	0.179558	-0.0168466	0.572853	0.574943	0.0169294	0.319699	1.07e-06	0.036803	TRUE	23.8036
osteonecrosis	GCST90277256	rs2798070	C	T	C	T	-0.172206	-0.000231754	0.413492	0.403105	0.0170844	0.989177	2.81e-06	0.0367616	TRUE	21.9436
osteonecrosis	GCST90277256	rs6773302	T	C	T	C	-0.212939	-0.0376538	0.208171	0.207688	0.0208459	0.0709032	4.41e-06	0.046381	TRUE	21.078
osteonecrosis	GCST90277257	rs10422283	C	T	C	T	-0.496711	-0.059634	0.0418264	0.0435252	0.041734	0.153066	1.77e-06	0.103967	TRUE	22.8253
osteonecrosis	GCST90277257	rs111318873	T	C	T	C	0.525879	0.0252225	0.0252115	0.0214272	0.0586493	0.667156	6.27e-08	0.09719	TRUE	29.2771
osteonecrosis	GCST90277257	rs111479733	C	G	C	G	-0.41032	-0.060759	0.0574998	0.0608469	0.0358009	0.0896987	3.29e-06	0.0882045	TRUE	21.6403
osteonecrosis	GCST90277257	rs115887173	C	T	C	T	0.421884	0.000394371	0.0362232	0.0363958	0.0456124	0.99309	1.05e-06	0.0864199	TRUE	23.8319
osteonecrosis	GCST90277257	rs11757625	A	G	A	G	0.176786	-0.00604516	0.461716	0.453352	0.0169071	0.72068	8.66e-07	0.0359332	TRUE	24.2049
osteonecrosis	GCST90277257	rs144456859	A	G	A	G	0.956107	-0.0803896	0.00453795	0.0038901	0.139294	0.563859	1.56e-06	0.199036	TRUE	23.0754
osteonecrosis	GCST90277257	rs148308717	T	G	T	G	0.484567	-0.010247	0.0246802	0.0283799	0.0533415	0.847663	1.39e-06	0.100396	TRUE	23.2957
osteonecrosis	GCST90277257	rs191149092	A	C	A	C	0.585857	0.0469956	0.0147919	0.0159349	0.0727147	0.5181	2.23e-06	0.123819	TRUE	22.3877
osteonecrosis	GCST90277257	rs245874	T	C	T	C	0.179558	-0.009752	0.572853	0.574943	0.0170014	0.566245	1.07e-06	0.036803	TRUE	23.8036
osteonecrosis	GCST90277257	rs2798070	C	T	C	T	-0.172206	0.00292547	0.413492	0.403105	0.0171401	0.864477	2.81e-06	0.0367616	TRUE	21.9436
osteonecrosis	GCST90277257	rs6773302	T	C	T	C	-0.212939	-0.0200038	0.208171	0.207688	0.0209692	0.340121	4.41e-06	0.046381	TRUE	21.078
osteonecrosis	GCST90277258	rs10422283	C	T	C	T	-0.496711	-0.00774638	0.0418264	0.0435252	0.0440897	0.860533	1.77e-06	0.103967	TRUE	22.8253
osteonecrosis	GCST90277258	rs111318873	T	C	T	C	0.525879	-0.0531141	0.0252115	0.0214272	0.0626341	0.396442	6.27e-08	0.09719	TRUE	29.2771
osteonecrosis	GCST90277258	rs111479733	C	G	C	G	-0.41032	-0.0320521	0.0574998	0.0608469	0.0385476	0.405707	3.29e-06	0.0882045	TRUE	21.6403
osteonecrosis	GCST90277258	rs115887173	C	T	C	T	0.421884	0.0321317	0.0362232	0.0363958	0.0484247	0.506992	1.05e-06	0.0864199	TRUE	23.8319
osteonecrosis	GCST90277258	rs11757625	A	G	A	G	0.176786	0.0176974	0.461716	0.453352	0.0180585	0.327102	8.66e-07	0.0359332	TRUE	24.2049
osteonecrosis	GCST90277258	rs144456859	A	G	A	G	0.956107	-0.241672	0.00453795	0.0038901	0.154987	0.118949	1.56e-06	0.199036	TRUE	23.0754
osteonecrosis	GCST90277258	rs148308717	T	G	T	G	0.484567	-0.0202127	0.0246802	0.0283799	0.0566738	0.721355	1.39e-06	0.100396	TRUE	23.2957
osteonecrosis	GCST90277258	rs191149092	A	C	A	C	0.585857	0.0608428	0.0147919	0.0159349	0.0778585	0.434546	2.23e-06	0.123819	TRUE	22.3877
osteonecrosis	GCST90277258	rs245874	T	C	T	C	0.179558	0.0157731	0.572853	0.574943	0.0181621	0.385155	1.07e-06	0.036803	TRUE	23.8036
osteonecrosis	GCST90277258	rs2798070	C	T	C	T	-0.172206	0.00463304	0.413492	0.403105	0.0182408	0.799502	2.81e-06	0.0367616	TRUE	21.9436
osteonecrosis	GCST90277258	rs6773302	T	C	T	C	-0.212939	-0.0493643	0.208171	0.207688	0.0223198	0.027018	4.41e-06	0.046381	TRUE	21.078
osteonecrosis	GCST90277259	rs10422283	C	T	C	T	-0.496711	-0.0119465	0.0418264	0.0435252	0.0450847	0.791025	1.77e-06	0.103967	TRUE	22.8253
osteonecrosis	GCST90277259	rs111318873	T	C	T	C	0.525879	-0.00611089	0.0252115	0.0214272	0.0641393	0.924098	6.27e-08	0.09719	TRUE	29.2771
osteonecrosis	GCST90277259	rs111479733	C	G	C	G	-0.41032	-0.0332356	0.0574998	0.0608469	0.0392151	0.396718	3.29e-06	0.0882045	TRUE	21.6403
osteonecrosis	GCST90277259	rs115887173	C	T	C	T	0.421884	0.046787	0.0362232	0.0363958	0.0490954	0.340617	1.05e-06	0.0864199	TRUE	23.8319
osteonecrosis	GCST90277259	rs11757625	A	G	A	G	0.176786	0.00663529	0.461716	0.453352	0.018369	0.717935	8.66e-07	0.0359332	TRUE	24.2049
osteonecrosis	GCST90277259	rs144456859	A	G	A	G	0.956107	-0.499238	0.00453795	0.0038901	0.161424	0.0019909	1.56e-06	0.199036	TRUE	23.0754
osteonecrosis	GCST90277259	rs148308717	T	G	T	G	0.484567	-0.0044908	0.0246802	0.0283799	0.0577616	0.938027	1.39e-06	0.100396	TRUE	23.2957
osteonecrosis	GCST90277259	rs191149092	A	C	A	C	0.585857	0.0501708	0.0147919	0.0159349	0.0793438	0.527184	2.23e-06	0.123819	TRUE	22.3877
osteonecrosis	GCST90277259	rs245874	T	C	T	C	0.179558	0.0171292	0.572853	0.574943	0.0185319	0.355342	1.07e-06	0.036803	TRUE	23.8036
osteonecrosis	GCST90277259	rs2798070	C	T	C	T	-0.172206	0.0263018	0.413492	0.403105	0.0186063	0.157517	2.81e-06	0.0367616	TRUE	21.9436
osteonecrosis	GCST90277259	rs6773302	T	C	T	C	-0.212939	-0.0577766	0.208171	0.207688	0.0228041	0.0113105	4.41e-06	0.046381	TRUE	21.078
osteonecrosis	GCST90277260	rs10422283	C	T	C	T	-0.496711	-0.0119214	0.0418264	0.0435252	0.0444298	0.788454	1.77e-06	0.103967	TRUE	22.8253
osteonecrosis	GCST90277260	rs111318873	T	C	T	C	0.525879	0.0118387	0.0252115	0.0214272	0.0638952	0.853007	6.27e-08	0.09719	TRUE	29.2771
osteonecrosis	GCST90277260	rs111479733	C	G	C	G	-0.41032	-0.0260507	0.0574998	0.0608469	0.0384296	0.497855	3.29e-06	0.0882045	TRUE	21.6403
osteonecrosis	GCST90277260	rs115887173	C	T	C	T	0.421884	0.0436142	0.0362232	0.0363958	0.0487328	0.370824	1.05e-06	0.0864199	TRUE	23.8319
osteonecrosis	GCST90277260	rs11757625	A	G	A	G	0.176786	0.013368	0.461716	0.453352	0.018195	0.462528	8.66e-07	0.0359332	TRUE	24.2049
osteonecrosis	GCST90277260	rs144456859	A	G	A	G	0.956107	-0.242058	0.00453795	0.0038901	0.151414	0.109927	1.56e-06	0.199036	TRUE	23.0754
osteonecrosis	GCST90277260	rs148308717	T	G	T	G	0.484567	-0.020699	0.0246802	0.0283799	0.0570536	0.716757	1.39e-06	0.100396	TRUE	23.2957
osteonecrosis	GCST90277260	rs191149092	A	C	A	C	0.585857	0.133121	0.0147919	0.0159349	0.0790077	0.0920362	2.23e-06	0.123819	TRUE	22.3877
osteonecrosis	GCST90277260	rs245874	T	C	T	C	0.179558	0.0104578	0.572853	0.574943	0.0183536	0.568822	1.07e-06	0.036803	TRUE	23.8036
osteonecrosis	GCST90277260	rs2798070	C	T	C	T	-0.172206	0.0172285	0.413492	0.403105	0.0183746	0.348453	2.81e-06	0.0367616	TRUE	21.9436
osteonecrosis	GCST90277260	rs6773302	T	C	T	C	-0.212939	-0.0595205	0.208171	0.207688	0.0224293	0.00797896	4.41e-06	0.046381	TRUE	21.078
osteonecrosis	GCST90277261	rs10422283	C	T	C	T	-0.496711	0.012258	0.0418264	0.0435252	0.042367	0.77233	1.77e-06	0.103967	TRUE	22.8253
osteonecrosis	GCST90277261	rs111318873	T	C	T	C	0.525879	-0.0121791	0.0252115	0.0214272	0.0598112	0.838645	6.27e-08	0.09719	TRUE	29.2771
osteonecrosis	GCST90277261	rs111479733	C	G	C	G	-0.41032	-0.0722265	0.0574998	0.0608469	0.0365225	0.0480089	3.29e-06	0.0882045	TRUE	21.6403
osteonecrosis	GCST90277261	rs115887173	C	T	C	T	0.421884	0.00259657	0.0362232	0.0363958	0.0462461	0.955228	1.05e-06	0.0864199	TRUE	23.8319
osteonecrosis	GCST90277261	rs11757625	A	G	A	G	0.176786	-0.00385177	0.461716	0.453352	0.0172157	0.822962	8.66e-07	0.0359332	TRUE	24.2049
osteonecrosis	GCST90277261	rs144456859	A	G	A	G	0.956107	-0.293857	0.00453795	0.0038901	0.144852	0.0425186	1.56e-06	0.199036	TRUE	23.0754
osteonecrosis	GCST90277261	rs148308717	T	G	T	G	0.484567	-0.00352612	0.0246802	0.0283799	0.0539177	0.947856	1.39e-06	0.100396	TRUE	23.2957
osteonecrosis	GCST90277261	rs191149092	A	C	A	C	0.585857	0.0731831	0.0147919	0.0159349	0.0744214	0.325446	2.23e-06	0.123819	TRUE	22.3877
osteonecrosis	GCST90277261	rs245874	T	C	T	C	0.179558	0.0089499	0.572853	0.574943	0.0173216	0.605377	1.07e-06	0.036803	TRUE	23.8036
osteonecrosis	GCST90277261	rs2798070	C	T	C	T	-0.172206	-0.00530065	0.413492	0.403105	0.0174246	0.760973	2.81e-06	0.0367616	TRUE	21.9436
osteonecrosis	GCST90277261	rs6773302	T	C	T	C	-0.212939	-0.0526069	0.208171	0.207688	0.0212625	0.0133743	4.41e-06	0.046381	TRUE	21.078
osteonecrosis	GCST90277262	rs10422283	C	T	C	T	-0.496711	0.0105018	0.0418264	0.0435252	0.0431721	0.807809	1.77e-06	0.103967	TRUE	22.8253
osteonecrosis	GCST90277262	rs111318873	T	C	T	C	0.525879	-0.0606735	0.0252115	0.0214272	0.0610294	0.320157	6.27e-08	0.09719	TRUE	29.2771
osteonecrosis	GCST90277262	rs111479733	C	G	C	G	-0.41032	-0.0551558	0.0574998	0.0608469	0.0371785	0.137966	3.29e-06	0.0882045	TRUE	21.6403
osteonecrosis	GCST90277262	rs115887173	C	T	C	T	0.421884	-0.00201666	0.0362232	0.0363958	0.0471465	0.965878	1.05e-06	0.0864199	TRUE	23.8319
osteonecrosis	GCST90277262	rs11757625	A	G	A	G	0.176786	-0.00793264	0.461716	0.453352	0.0175461	0.651196	8.66e-07	0.0359332	TRUE	24.2049
osteonecrosis	GCST90277262	rs144456859	A	G	A	G	0.956107	-0.348012	0.00453795	0.0038901	0.149383	0.0198489	1.56e-06	0.199036	TRUE	23.0754
osteonecrosis	GCST90277262	rs148308717	T	G	T	G	0.484567	0.0141505	0.0246802	0.0283799	0.055178	0.797603	1.39e-06	0.100396	TRUE	23.2957
osteonecrosis	GCST90277262	rs191149092	A	C	A	C	0.585857	0.0999988	0.0147919	0.0159349	0.0752644	0.183999	2.23e-06	0.123819	TRUE	22.3877
osteonecrosis	GCST90277262	rs245874	T	C	T	C	0.179558	0.0154691	0.572853	0.574943	0.0177256	0.382841	1.07e-06	0.036803	TRUE	23.8036
osteonecrosis	GCST90277262	rs2798070	C	T	C	T	-0.172206	-0.0029845	0.413492	0.403105	0.0178082	0.866904	2.81e-06	0.0367616	TRUE	21.9436
osteonecrosis	GCST90277262	rs6773302	T	C	T	C	-0.212939	-0.0501063	0.208171	0.207688	0.0216855	0.0208763	4.41e-06	0.046381	TRUE	21.078
osteonecrosis	GCST90277263	rs10422283	C	T	C	T	-0.496711	-0.0459005	0.0418264	0.0435252	0.042908	0.284755	1.77e-06	0.103967	TRUE	22.8253
osteonecrosis	GCST90277263	rs111318873	T	C	T	C	0.525879	-0.00526205	0.0252115	0.0214272	0.0611548	0.931429	6.27e-08	0.09719	TRUE	29.2771
osteonecrosis	GCST90277263	rs111479733	C	G	C	G	-0.41032	-0.0361865	0.0574998	0.0608469	0.0372398	0.331209	3.29e-06	0.0882045	TRUE	21.6403
osteonecrosis	GCST90277263	rs115887173	C	T	C	T	0.421884	0.0581008	0.0362232	0.0363958	0.0474346	0.220647	1.05e-06	0.0864199	TRUE	23.8319
osteonecrosis	GCST90277263	rs11757625	A	G	A	G	0.176786	0.0209227	0.461716	0.453352	0.0176057	0.234699	8.66e-07	0.0359332	TRUE	24.2049
osteonecrosis	GCST90277263	rs144456859	A	G	A	G	0.956107	-0.505168	0.00453795	0.0038901	0.156467	0.0012489	1.56e-06	0.199036	TRUE	23.0754
osteonecrosis	GCST90277263	rs148308717	T	G	T	G	0.484567	0.0367472	0.0246802	0.0283799	0.0556695	0.509199	1.39e-06	0.100396	TRUE	23.2957
osteonecrosis	GCST90277263	rs191149092	A	C	A	C	0.585857	0.0771351	0.0147919	0.0159349	0.0764112	0.312769	2.23e-06	0.123819	TRUE	22.3877
osteonecrosis	GCST90277263	rs245874	T	C	T	C	0.179558	-0.0107891	0.572853	0.574943	0.0177566	0.543453	1.07e-06	0.036803	TRUE	23.8036
osteonecrosis	GCST90277263	rs2798070	C	T	C	T	-0.172206	-0.00944873	0.413492	0.403105	0.0178429	0.596428	2.81e-06	0.0367616	TRUE	21.9436
osteonecrosis	GCST90277263	rs6773302	T	C	T	C	-0.212939	-0.0255318	0.208171	0.207688	0.0219401	0.244568	4.41e-06	0.046381	TRUE	21.078
osteonecrosis	GCST90277264	rs10422283	C	T	C	T	-0.496711	-0.0574943	0.0418264	0.0435252	0.0416174	0.167155	1.77e-06	0.103967	TRUE	22.8253
osteonecrosis	GCST90277264	rs111318873	T	C	T	C	0.525879	0.0156201	0.0252115	0.0214272	0.0586702	0.790058	6.27e-08	0.09719	TRUE	29.2771
osteonecrosis	GCST90277264	rs111479733	C	G	C	G	-0.41032	0.0257103	0.0574998	0.0608469	0.0357647	0.472227	3.29e-06	0.0882045	TRUE	21.6403
osteonecrosis	GCST90277264	rs115887173	C	T	C	T	0.421884	0.0695541	0.0362232	0.0363958	0.0456146	0.127335	1.05e-06	0.0864199	TRUE	23.8319
osteonecrosis	GCST90277264	rs11757625	A	G	A	G	0.176786	-0.0041049	0.461716	0.453352	0.016897	0.808055	8.66e-07	0.0359332	TRUE	24.2049
osteonecrosis	GCST90277264	rs144456859	A	G	A	G	0.956107	-0.0361333	0.00453795	0.0038901	0.139374	0.795439	1.56e-06	0.199036	TRUE	23.0754
osteonecrosis	GCST90277264	rs148308717	T	G	T	G	0.484567	0.00572412	0.0246802	0.0283799	0.0532292	0.914364	1.39e-06	0.100396	TRUE	23.2957
osteonecrosis	GCST90277264	rs191149092	A	C	A	C	0.585857	0.0266792	0.0147919	0.0159349	0.0726531	0.713462	2.23e-06	0.123819	TRUE	22.3877
osteonecrosis	GCST90277264	rs245874	T	C	T	C	0.179558	-0.0207297	0.572853	0.574943	0.0169863	0.222347	1.07e-06	0.036803	TRUE	23.8036
osteonecrosis	GCST90277264	rs2798070	C	T	C	T	-0.172206	-0.00468435	0.413492	0.403105	0.0171353	0.784566	2.81e-06	0.0367616	TRUE	21.9436
osteonecrosis	GCST90277264	rs6773302	T	C	T	C	-0.212939	-0.0113261	0.208171	0.207688	0.0209373	0.588542	4.41e-06	0.046381	TRUE	21.078
osteonecrosis	GCST90277265	rs10422283	C	T	C	T	-0.496711	-0.0476984	0.0418264	0.0435252	0.0416026	0.251599	1.77e-06	0.103967	TRUE	22.8253
osteonecrosis	GCST90277265	rs111318873	T	C	T	C	0.525879	-0.00149115	0.0252115	0.0214272	0.0586521	0.979723	6.27e-08	0.09719	TRUE	29.2771
osteonecrosis	GCST90277265	rs111479733	C	G	C	G	-0.41032	0.0162454	0.0574998	0.0608469	0.0357401	0.649439	3.29e-06	0.0882045	TRUE	21.6403
osteonecrosis	GCST90277265	rs115887173	C	T	C	T	0.421884	0.0518531	0.0362232	0.0363958	0.0456054	0.255561	1.05e-06	0.0864199	TRUE	23.8319
osteonecrosis	GCST90277265	rs11757625	A	G	A	G	0.176786	-0.00671207	0.461716	0.453352	0.0168876	0.691032	8.66e-07	0.0359332	TRUE	24.2049
osteonecrosis	GCST90277265	rs144456859	A	G	A	G	0.956107	-0.0917514	0.00453795	0.0038901	0.139326	0.510199	1.56e-06	0.199036	TRUE	23.0754
osteonecrosis	GCST90277265	rs148308717	T	G	T	G	0.484567	-0.0158691	0.0246802	0.0283799	0.0531793	0.765393	1.39e-06	0.100396	TRUE	23.2957
osteonecrosis	GCST90277265	rs191149092	A	C	A	C	0.585857	-0.0756687	0.0147919	0.0159349	0.0726328	0.29752	2.23e-06	0.123819	TRUE	22.3877
osteonecrosis	GCST90277265	rs245874	T	C	T	C	0.179558	-0.0112332	0.572853	0.574943	0.0169765	0.508173	1.07e-06	0.036803	TRUE	23.8036
osteonecrosis	GCST90277265	rs2798070	C	T	C	T	-0.172206	0.00417027	0.413492	0.403105	0.017129	0.807647	2.81e-06	0.0367616	TRUE	21.9436
osteonecrosis	GCST90277265	rs6773302	T	C	T	C	-0.212939	-0.0231588	0.208171	0.207688	0.0209193	0.26829	4.41e-06	0.046381	TRUE	21.078
osteonecrosis	GCST90277266	rs10422283	C	T	C	T	-0.496711	-0.0328703	0.0418264	0.0435252	0.0416082	0.429541	1.77e-06	0.103967	TRUE	22.8253
osteonecrosis	GCST90277266	rs111318873	T	C	T	C	0.525879	0.0521008	0.0252115	0.0214272	0.0586692	0.374527	6.27e-08	0.09719	TRUE	29.2771
osteonecrosis	GCST90277266	rs111479733	C	G	C	G	-0.41032	0.0435781	0.0574998	0.0608469	0.035742	0.222774	3.29e-06	0.0882045	TRUE	21.6403
osteonecrosis	GCST90277266	rs115887173	C	T	C	T	0.421884	0.0768286	0.0362232	0.0363958	0.0455995	0.0920496	1.05e-06	0.0864199	TRUE	23.8319
osteonecrosis	GCST90277266	rs11757625	A	G	A	G	0.176786	-0.019181	0.461716	0.453352	0.0168855	0.256002	8.66e-07	0.0359332	TRUE	24.2049
osteonecrosis	GCST90277266	rs144456859	A	G	A	G	0.956107	0.11151	0.00453795	0.0038901	0.139336	0.423549	1.56e-06	0.199036	TRUE	23.0754
osteonecrosis	GCST90277266	rs148308717	T	G	T	G	0.484567	0.0580902	0.0246802	0.0283799	0.0531947	0.274846	1.39e-06	0.100396	TRUE	23.2957
osteonecrosis	GCST90277266	rs191149092	A	C	A	C	0.585857	-0.026055	0.0147919	0.0159349	0.0726406	0.719833	2.23e-06	0.123819	TRUE	22.3877
osteonecrosis	GCST90277266	rs245874	T	C	T	C	0.179558	-0.0212473	0.572853	0.574943	0.0169765	0.210752	1.07e-06	0.036803	TRUE	23.8036
osteonecrosis	GCST90277266	rs2798070	C	T	C	T	-0.172206	0.000970251	0.413492	0.403105	0.017128	0.954826	2.81e-06	0.0367616	TRUE	21.9436
osteonecrosis	GCST90277266	rs6773302	T	C	T	C	-0.212939	0.0105067	0.208171	0.207688	0.0209287	0.615655	4.41e-06	0.046381	TRUE	21.078
osteonecrosis	GCST90277267	rs10422283	C	T	C	T	-0.496711	-0.0066812	0.0418264	0.0435252	0.0415869	0.872365	1.77e-06	0.103967	TRUE	22.8253
osteonecrosis	GCST90277267	rs111318873	T	C	T	C	0.525879	0.0302411	0.0252115	0.0214272	0.0586342	0.606025	6.27e-08	0.09719	TRUE	29.2771
osteonecrosis	GCST90277267	rs111479733	C	G	C	G	-0.41032	0.0409843	0.0574998	0.0608469	0.0357017	0.251002	3.29e-06	0.0882045	TRUE	21.6403
osteonecrosis	GCST90277267	rs115887173	C	T	C	T	0.421884	0.032572	0.0362232	0.0363958	0.0455825	0.474882	1.05e-06	0.0864199	TRUE	23.8319
osteonecrosis	GCST90277267	rs11757625	A	G	A	G	0.176786	-0.0175831	0.461716	0.453352	0.016867	0.297217	8.66e-07	0.0359332	TRUE	24.2049
osteonecrosis	GCST90277267	rs144456859	A	G	A	G	0.956107	0.2054	0.00453795	0.0038901	0.139278	0.140309	1.56e-06	0.199036	TRUE	23.0754
osteonecrosis	GCST90277267	rs148308717	T	G	T	G	0.484567	0.057493	0.0246802	0.0283799	0.053111	0.279054	1.39e-06	0.100396	TRUE	23.2957
osteonecrosis	GCST90277267	rs191149092	A	C	A	C	0.585857	-0.0164446	0.0147919	0.0159349	0.0726219	0.820859	2.23e-06	0.123819	TRUE	22.3877
osteonecrosis	GCST90277267	rs245874	T	C	T	C	0.179558	-0.019937	0.572853	0.574943	0.0169653	0.239949	1.07e-06	0.036803	TRUE	23.8036
osteonecrosis	GCST90277267	rs2798070	C	T	C	T	-0.172206	0.0105945	0.413492	0.403105	0.017112	0.535837	2.81e-06	0.0367616	TRUE	21.9436
osteonecrosis	GCST90277267	rs6773302	T	C	T	C	-0.212939	0.0164587	0.208171	0.207688	0.020922	0.431481	4.41e-06	0.046381	TRUE	21.078
osteonecrosis	GCST90277268	rs10422283	C	T	C	T	-0.496711	-0.0350082	0.0418264	0.0435252	0.044697	0.4335	1.77e-06	0.103967	TRUE	22.8253
osteonecrosis	GCST90277268	rs111318873	T	C	T	C	0.525879	0.0607603	0.0252115	0.0214272	0.0628252	0.333494	6.27e-08	0.09719	TRUE	29.2771
osteonecrosis	GCST90277268	rs111479733	C	G	C	G	-0.41032	0.0467712	0.0574998	0.0608469	0.0378066	0.21607	3.29e-06	0.0882045	TRUE	21.6403
osteonecrosis	GCST90277268	rs115887173	C	T	C	T	0.421884	0.0539823	0.0362232	0.0363958	0.0486816	0.267508	1.05e-06	0.0864199	TRUE	23.8319
osteonecrosis	GCST90277268	rs11757625	A	G	A	G	0.176786	-0.00526176	0.461716	0.453352	0.0180442	0.770591	8.66e-07	0.0359332	TRUE	24.2049
osteonecrosis	GCST90277268	rs144456859	A	G	A	G	0.956107	0.0568454	0.00453795	0.0038901	0.144103	0.693231	1.56e-06	0.199036	TRUE	23.0754
osteonecrosis	GCST90277268	rs148308717	T	G	T	G	0.484567	-0.0239756	0.0246802	0.0283799	0.0562156	0.669748	1.39e-06	0.100396	TRUE	23.2957
osteonecrosis	GCST90277268	rs191149092	A	C	A	C	0.585857	-0.0430525	0.0147919	0.0159349	0.0769005	0.575589	2.23e-06	0.123819	TRUE	22.3877
osteonecrosis	GCST90277268	rs245874	T	C	T	C	0.179558	-0.018263	0.572853	0.574943	0.0180871	0.312647	1.07e-06	0.036803	TRUE	23.8036
osteonecrosis	GCST90277268	rs2798070	C	T	C	T	-0.172206	-0.0104518	0.413492	0.403105	0.0182866	0.567627	2.81e-06	0.0367616	TRUE	21.9436
osteonecrosis	GCST90277268	rs6773302	T	C	T	C	-0.212939	-0.006683	0.208171	0.207688	0.0222941	0.764358	4.41e-06	0.046381	TRUE	21.078
osteonecrosis	GCST90277269	rs10422283	C	T	C	T	-0.496711	-0.0303445	0.0418264	0.0435252	0.0446425	0.496692	1.77e-06	0.103967	TRUE	22.8253
osteonecrosis	GCST90277269	rs111318873	T	C	T	C	0.525879	-0.0546866	0.0252115	0.0214272	0.062814	0.383982	6.27e-08	0.09719	TRUE	29.2771
osteonecrosis	GCST90277269	rs111479733	C	G	C	G	-0.41032	-0.00441575	0.0574998	0.0608469	0.037755	0.906894	3.29e-06	0.0882045	TRUE	21.6403
osteonecrosis	GCST90277269	rs115887173	C	T	C	T	0.421884	0.0746905	0.0362232	0.0363958	0.0485059	0.123636	1.05e-06	0.0864199	TRUE	23.8319
osteonecrosis	GCST90277269	rs11757625	A	G	A	G	0.176786	-0.00516383	0.461716	0.453352	0.0181633	0.776181	8.66e-07	0.0359332	TRUE	24.2049
osteonecrosis	GCST90277269	rs144456859	A	G	A	G	0.956107	-0.0294461	0.00453795	0.0038901	0.146722	0.840938	1.56e-06	0.199036	TRUE	23.0754
osteonecrosis	GCST90277269	rs148308717	T	G	T	G	0.484567	-0.00466408	0.0246802	0.0283799	0.0572284	0.935046	1.39e-06	0.100396	TRUE	23.2957
osteonecrosis	GCST90277269	rs191149092	A	C	A	C	0.585857	0.0299633	0.0147919	0.0159349	0.0772455	0.698094	2.23e-06	0.123819	TRUE	22.3877
osteonecrosis	GCST90277269	rs245874	T	C	T	C	0.179558	-0.029019	0.572853	0.574943	0.0181477	0.109848	1.07e-06	0.036803	TRUE	23.8036
osteonecrosis	GCST90277269	rs2798070	C	T	C	T	-0.172206	-0.0142395	0.413492	0.403105	0.0183058	0.436657	2.81e-06	0.0367616	TRUE	21.9436
osteonecrosis	GCST90277269	rs6773302	T	C	T	C	-0.212939	-0.0122029	0.208171	0.207688	0.0224259	0.586349	4.41e-06	0.046381	TRUE	21.078
osteonecrosis	GCST90277270	rs10422283	C	T	C	T	-0.496711	-0.00510595	0.0418264	0.0435252	0.0477767	0.914893	1.77e-06	0.103967	TRUE	22.8253
osteonecrosis	GCST90277270	rs111318873	T	C	T	C	0.525879	-0.0130593	0.0252115	0.0214272	0.0693544	0.850643	6.27e-08	0.09719	TRUE	29.2771
osteonecrosis	GCST90277270	rs111479733	C	G	C	G	-0.41032	-0.0587823	0.0574998	0.0608469	0.0416864	0.158548	3.29e-06	0.0882045	TRUE	21.6403
osteonecrosis	GCST90277270	rs115887173	C	T	C	T	0.421884	0.0791608	0.0362232	0.0363958	0.0531074	0.136104	1.05e-06	0.0864199	TRUE	23.8319
osteonecrosis	GCST90277270	rs11757625	A	G	A	G	0.176786	-0.0011163	0.461716	0.453352	0.0199628	0.955406	8.66e-07	0.0359332	TRUE	24.2049
osteonecrosis	GCST90277270	rs144456859	A	G	A	G	0.956107	-0.0142842	0.00453795	0.0038901	0.158081	0.928001	1.56e-06	0.199036	TRUE	23.0754
osteonecrosis	GCST90277270	rs148308717	T	G	T	G	0.484567	0.0738154	0.0246802	0.0283799	0.0617502	0.231962	1.39e-06	0.100396	TRUE	23.2957
osteonecrosis	GCST90277270	rs191149092	A	C	A	C	0.585857	0.142824	0.0147919	0.0159349	0.0882657	0.105687	2.23e-06	0.123819	TRUE	22.3877
osteonecrosis	GCST90277270	rs245874	T	C	T	C	0.179558	-0.000840687	0.572853	0.574943	0.0200349	0.966527	1.07e-06	0.036803	TRUE	23.8036
osteonecrosis	GCST90277270	rs2798070	C	T	C	T	-0.172206	0.00346931	0.413492	0.403105	0.0202364	0.863879	2.81e-06	0.0367616	TRUE	21.9436
osteonecrosis	GCST90277270	rs6773302	T	C	T	C	-0.212939	-0.0136324	0.208171	0.207688	0.0244624	0.57734	4.41e-06	0.046381	TRUE	21.078
osteonecrosis	GCST90277271	rs10422283	C	T	C	T	-0.496711	-0.0115614	0.0418264	0.0435252	0.0424849	0.785523	1.77e-06	0.103967	TRUE	22.8253
osteonecrosis	GCST90277271	rs111318873	T	C	T	C	0.525879	-0.0732255	0.0252115	0.0214272	0.059918	0.221697	6.27e-08	0.09719	TRUE	29.2771
osteonecrosis	GCST90277271	rs111479733	C	G	C	G	-0.41032	-0.0201328	0.0574998	0.0608469	0.0363465	0.579645	3.29e-06	0.0882045	TRUE	21.6403
osteonecrosis	GCST90277271	rs115887173	C	T	C	T	0.421884	0.0536125	0.0362232	0.0363958	0.0466786	0.250767	1.05e-06	0.0864199	TRUE	23.8319
osteonecrosis	GCST90277271	rs11757625	A	G	A	G	0.176786	-0.0333872	0.461716	0.453352	0.0171946	0.0522017	8.66e-07	0.0359332	TRUE	24.2049
osteonecrosis	GCST90277271	rs144456859	A	G	A	G	0.956107	0.143185	0.00453795	0.0038901	0.139426	0.304464	1.56e-06	0.199036	TRUE	23.0754
osteonecrosis	GCST90277271	rs148308717	T	G	T	G	0.484567	0.0663682	0.0246802	0.0283799	0.0536963	0.216494	1.39e-06	0.100396	TRUE	23.2957
osteonecrosis	GCST90277271	rs191149092	A	C	A	C	0.585857	0.0240532	0.0147919	0.0159349	0.0739629	0.745026	2.23e-06	0.123819	TRUE	22.3877
osteonecrosis	GCST90277271	rs245874	T	C	T	C	0.179558	-0.0201516	0.572853	0.574943	0.0172923	0.243898	1.07e-06	0.036803	TRUE	23.8036
osteonecrosis	GCST90277271	rs2798070	C	T	C	T	-0.172206	-0.0088691	0.413492	0.403105	0.0174307	0.610881	2.81e-06	0.0367616	TRUE	21.9436
osteonecrosis	GCST90277271	rs6773302	T	C	T	C	-0.212939	-0.0203975	0.208171	0.207688	0.0213395	0.339161	4.41e-06	0.046381	TRUE	21.078
osteonecrosis	GCST90277272	rs10422283	C	T	C	T	-0.496711	-0.0742447	0.0418264	0.0435252	0.047395	0.117279	1.77e-06	0.103967	TRUE	22.8253
osteonecrosis	GCST90277272	rs111318873	T	C	T	C	0.525879	0.0801443	0.0252115	0.0214272	0.0698845	0.251503	6.27e-08	0.09719	TRUE	29.2771
osteonecrosis	GCST90277272	rs111479733	C	G	C	G	-0.41032	0.0330807	0.0574998	0.0608469	0.0412612	0.422715	3.29e-06	0.0882045	TRUE	21.6403
osteonecrosis	GCST90277272	rs115887173	C	T	C	T	0.421884	0.0194065	0.0362232	0.0363958	0.0513806	0.705654	1.05e-06	0.0864199	TRUE	23.8319
osteonecrosis	GCST90277272	rs11757625	A	G	A	G	0.176786	0.00224663	0.461716	0.453352	0.019328	0.907465	8.66e-07	0.0359332	TRUE	24.2049
osteonecrosis	GCST90277272	rs144456859	A	G	A	G	0.956107	0.0621676	0.00453795	0.0038901	0.156799	0.691758	1.56e-06	0.199036	TRUE	23.0754
osteonecrosis	GCST90277272	rs148308717	T	G	T	G	0.484567	0.0103832	0.0246802	0.0283799	0.0597196	0.861972	1.39e-06	0.100396	TRUE	23.2957
osteonecrosis	GCST90277272	rs191149092	A	C	A	C	0.585857	0.0471203	0.0147919	0.0159349	0.0829531	0.570016	2.23e-06	0.123819	TRUE	22.3877
osteonecrosis	GCST90277272	rs245874	T	C	T	C	0.179558	-0.00757293	0.572853	0.574943	0.0193347	0.6953	1.07e-06	0.036803	TRUE	23.8036
osteonecrosis	GCST90277272	rs2798070	C	T	C	T	-0.172206	-0.036006	0.413492	0.403105	0.01955	0.0655494	2.81e-06	0.0367616	TRUE	21.9436
osteonecrosis	GCST90277272	rs6773302	T	C	T	C	-0.212939	0.00377899	0.208171	0.207688	0.0240149	0.874962	4.41e-06	0.046381	TRUE	21.078
osteonecrosis	GCST90277273	rs10422283	C	T	C	T	-0.496711	-0.0734202	0.0418264	0.0435252	0.0420138	0.08058	1.77e-06	0.103967	TRUE	22.8253
osteonecrosis	GCST90277273	rs111318873	T	C	T	C	0.525879	-0.0142512	0.0252115	0.0214272	0.0588008	0.808499	6.27e-08	0.09719	TRUE	29.2771
osteonecrosis	GCST90277273	rs111479733	C	G	C	G	-0.41032	-0.000882295	0.0574998	0.0608469	0.0360986	0.980507	3.29e-06	0.0882045	TRUE	21.6403
osteonecrosis	GCST90277273	rs115887173	C	T	C	T	0.421884	0.0412855	0.0362232	0.0363958	0.046032	0.36979	1.05e-06	0.0864199	TRUE	23.8319
osteonecrosis	GCST90277273	rs11757625	A	G	A	G	0.176786	0.00302924	0.461716	0.453352	0.0170192	0.858732	8.66e-07	0.0359332	TRUE	24.2049
osteonecrosis	GCST90277273	rs144456859	A	G	A	G	0.956107	-0.00771318	0.00453795	0.0038901	0.140617	0.956254	1.56e-06	0.199036	TRUE	23.0754
osteonecrosis	GCST90277273	rs148308717	T	G	T	G	0.484567	0.00381174	0.0246802	0.0283799	0.0535751	0.94328	1.39e-06	0.100396	TRUE	23.2957
osteonecrosis	GCST90277273	rs191149092	A	C	A	C	0.585857	0.112871	0.0147919	0.0159349	0.0729899	0.122044	2.23e-06	0.123819	TRUE	22.3877
osteonecrosis	GCST90277273	rs245874	T	C	T	C	0.179558	-0.000465103	0.572853	0.574943	0.0171276	0.978342	1.07e-06	0.036803	TRUE	23.8036
osteonecrosis	GCST90277273	rs2798070	C	T	C	T	-0.172206	-0.0189649	0.413492	0.403105	0.017255	0.271751	2.81e-06	0.0367616	TRUE	21.9436
osteonecrosis	GCST90277273	rs6773302	T	C	T	C	-0.212939	-0.0270896	0.208171	0.207688	0.0210787	0.198764	4.41e-06	0.046381	TRUE	21.078
osteonecrosis	GCST90277274	rs10422283	C	T	C	T	-0.496711	-0.02426	0.0418264	0.0435252	0.0426515	0.569499	1.77e-06	0.103967	TRUE	22.8253
osteonecrosis	GCST90277274	rs111318873	T	C	T	C	0.525879	-0.0284833	0.0252115	0.0214272	0.0599211	0.634543	6.27e-08	0.09719	TRUE	29.2771
osteonecrosis	GCST90277274	rs111479733	C	G	C	G	-0.41032	-0.0412302	0.0574998	0.0608469	0.0367298	0.26166	3.29e-06	0.0882045	TRUE	21.6403
osteonecrosis	GCST90277274	rs115887173	C	T	C	T	0.421884	0.0332892	0.0362232	0.0363958	0.0466867	0.475832	1.05e-06	0.0864199	TRUE	23.8319
osteonecrosis	GCST90277274	rs11757625	A	G	A	G	0.176786	0.0283653	0.461716	0.453352	0.0172583	0.100299	8.66e-07	0.0359332	TRUE	24.2049
osteonecrosis	GCST90277274	rs144456859	A	G	A	G	0.956107	-0.0480348	0.00453795	0.0038901	0.143539	0.737893	1.56e-06	0.199036	TRUE	23.0754
osteonecrosis	GCST90277274	rs148308717	T	G	T	G	0.484567	0.111918	0.0246802	0.0283799	0.0544602	0.0399054	1.39e-06	0.100396	TRUE	23.2957
osteonecrosis	GCST90277274	rs191149092	A	C	A	C	0.585857	0.106174	0.0147919	0.0159349	0.0738508	0.150554	2.23e-06	0.123819	TRUE	22.3877
osteonecrosis	GCST90277274	rs245874	T	C	T	C	0.179558	-0.0175807	0.572853	0.574943	0.01732	0.3101	1.07e-06	0.036803	TRUE	23.8036
osteonecrosis	GCST90277274	rs2798070	C	T	C	T	-0.172206	-0.0140086	0.413492	0.403105	0.0174916	0.423213	2.81e-06	0.0367616	TRUE	21.9436
osteonecrosis	GCST90277274	rs6773302	T	C	T	C	-0.212939	-0.00913141	0.208171	0.207688	0.0213843	0.669371	4.41e-06	0.046381	TRUE	21.078
osteonecrosis	GCST90277275	rs10422283	C	T	C	T	-0.496711	-0.0557965	0.0418264	0.0435252	0.0436954	0.201655	1.77e-06	0.103967	TRUE	22.8253
osteonecrosis	GCST90277275	rs111318873	T	C	T	C	0.525879	0.0632815	0.0252115	0.0214272	0.0615855	0.304182	6.27e-08	0.09719	TRUE	29.2771
osteonecrosis	GCST90277275	rs111479733	C	G	C	G	-0.41032	-0.0588737	0.0574998	0.0608469	0.037738	0.118776	3.29e-06	0.0882045	TRUE	21.6403
osteonecrosis	GCST90277275	rs115887173	C	T	C	T	0.421884	0.0334221	0.0362232	0.0363958	0.0481498	0.487617	1.05e-06	0.0864199	TRUE	23.8319
osteonecrosis	GCST90277275	rs11757625	A	G	A	G	0.176786	-0.0187413	0.461716	0.453352	0.0177206	0.290257	8.66e-07	0.0359332	TRUE	24.2049
osteonecrosis	GCST90277275	rs144456859	A	G	A	G	0.956107	-0.0437166	0.00453795	0.0038901	0.141858	0.757954	1.56e-06	0.199036	TRUE	23.0754
osteonecrosis	GCST90277275	rs148308717	T	G	T	G	0.484567	0.0730869	0.0246802	0.0283799	0.0560999	0.192672	1.39e-06	0.100396	TRUE	23.2957
osteonecrosis	GCST90277275	rs191149092	A	C	A	C	0.585857	0.0981734	0.0147919	0.0159349	0.0756711	0.194532	2.23e-06	0.123819	TRUE	22.3877
osteonecrosis	GCST90277275	rs245874	T	C	T	C	0.179558	-0.0251381	0.572853	0.574943	0.0178915	0.160049	1.07e-06	0.036803	TRUE	23.8036
osteonecrosis	GCST90277275	rs2798070	C	T	C	T	-0.172206	0.00264955	0.413492	0.403105	0.0179901	0.882912	2.81e-06	0.0367616	TRUE	21.9436
osteonecrosis	GCST90277275	rs6773302	T	C	T	C	-0.212939	-8.20449e-05	0.208171	0.207688	0.0220613	0.997015	4.41e-06	0.046381	TRUE	21.078
osteonecrosis	GCST90277276	rs10422283	C	T	C	T	-0.496711	0.0293562	0.0418264	0.0435252	0.0429136	0.493935	1.77e-06	0.103967	TRUE	22.8253
osteonecrosis	GCST90277276	rs111318873	T	C	T	C	0.525879	-0.0215737	0.0252115	0.0214272	0.0608605	0.722981	6.27e-08	0.09719	TRUE	29.2771
osteonecrosis	GCST90277276	rs111479733	C	G	C	G	-0.41032	-0.0946059	0.0574998	0.0608469	0.037152	0.0109035	3.29e-06	0.0882045	TRUE	21.6403
osteonecrosis	GCST90277276	rs115887173	C	T	C	T	0.421884	0.00729261	0.0362232	0.0363958	0.0472466	0.877331	1.05e-06	0.0864199	TRUE	23.8319
osteonecrosis	GCST90277276	rs11757625	A	G	A	G	0.176786	0.030336	0.461716	0.453352	0.0175339	0.0836405	8.66e-07	0.0359332	TRUE	24.2049
osteonecrosis	GCST90277276	rs144456859	A	G	A	G	0.956107	-0.107733	0.00453795	0.0038901	0.146977	0.463576	1.56e-06	0.199036	TRUE	23.0754
osteonecrosis	GCST90277276	rs148308717	T	G	T	G	0.484567	0.0648106	0.0246802	0.0283799	0.0549335	0.238107	1.39e-06	0.100396	TRUE	23.2957
osteonecrosis	GCST90277276	rs191149092	A	C	A	C	0.585857	0.0906989	0.0147919	0.0159349	0.0756284	0.230449	2.23e-06	0.123819	TRUE	22.3877
osteonecrosis	GCST90277276	rs245874	T	C	T	C	0.179558	0.0102673	0.572853	0.574943	0.017646	0.560677	1.07e-06	0.036803	TRUE	23.8036
osteonecrosis	GCST90277276	rs2798070	C	T	C	T	-0.172206	0.00411454	0.413492	0.403105	0.0177525	0.816714	2.81e-06	0.0367616	TRUE	21.9436
osteonecrosis	GCST90277276	rs6773302	T	C	T	C	-0.212939	-0.0146913	0.208171	0.207688	0.0217164	0.498725	4.41e-06	0.046381	TRUE	21.078
osteonecrosis	GCST90277277	rs10422283	C	T	C	T	-0.496711	-0.0733603	0.0418264	0.0435252	0.0414957	0.0771095	1.77e-06	0.103967	TRUE	22.8253
osteonecrosis	GCST90277277	rs111318873	T	C	T	C	0.525879	0.0165786	0.0252115	0.0214272	0.0585085	0.776906	6.27e-08	0.09719	TRUE	29.2771
osteonecrosis	GCST90277277	rs111479733	C	G	C	G	-0.41032	-0.0128703	0.0574998	0.0608469	0.0356128	0.717807	3.29e-06	0.0882045	TRUE	21.6403
osteonecrosis	GCST90277277	rs115887173	C	T	C	T	0.421884	0.0533621	0.0362232	0.0363958	0.04547	0.240592	1.05e-06	0.0864199	TRUE	23.8319
osteonecrosis	GCST90277277	rs11757625	A	G	A	G	0.176786	0.0404236	0.461716	0.453352	0.0168382	0.0163848	8.66e-07	0.0359332	TRUE	24.2049
osteonecrosis	GCST90277277	rs144456859	A	G	A	G	0.956107	-0.0326603	0.00453795	0.0038901	0.139064	0.814319	1.56e-06	0.199036	TRUE	23.0754
osteonecrosis	GCST90277277	rs148308717	T	G	T	G	0.484567	-0.0478901	0.0246802	0.0283799	0.0529958	0.366188	1.39e-06	0.100396	TRUE	23.2957
osteonecrosis	GCST90277277	rs191149092	A	C	A	C	0.585857	0.127051	0.0147919	0.0159349	0.0724309	0.0794447	2.23e-06	0.123819	TRUE	22.3877
osteonecrosis	GCST90277277	rs245874	T	C	T	C	0.179558	-0.0230443	0.572853	0.574943	0.016919	0.173211	1.07e-06	0.036803	TRUE	23.8036
osteonecrosis	GCST90277277	rs2798070	C	T	C	T	-0.172206	0.0055946	0.413492	0.403105	0.0170799	0.74325	2.81e-06	0.0367616	TRUE	21.9436
osteonecrosis	GCST90277277	rs6773302	T	C	T	C	-0.212939	-0.0350102	0.208171	0.207688	0.0208456	0.0930855	4.41e-06	0.046381	TRUE	21.078
osteonecrosis	GCST90277278	rs10422283	C	T	C	T	-0.496711	-0.000554571	0.0418264	0.0435252	0.0415881	0.989355	1.77e-06	0.103967	TRUE	22.8253
osteonecrosis	GCST90277278	rs111318873	T	C	T	C	0.525879	-0.000328019	0.0252115	0.0214272	0.0586079	0.995558	6.27e-08	0.09719	TRUE	29.2771
osteonecrosis	GCST90277278	rs111479733	C	G	C	G	-0.41032	-0.0251568	0.0574998	0.0608469	0.0357546	0.481691	3.29e-06	0.0882045	TRUE	21.6403
osteonecrosis	GCST90277278	rs115887173	C	T	C	T	0.421884	0.0333249	0.0362232	0.0363958	0.045573	0.464638	1.05e-06	0.0864199	TRUE	23.8319
osteonecrosis	GCST90277278	rs11757625	A	G	A	G	0.176786	0.00988137	0.461716	0.453352	0.0168842	0.55839	8.66e-07	0.0359332	TRUE	24.2049
osteonecrosis	GCST90277278	rs144456859	A	G	A	G	0.956107	0.0172778	0.00453795	0.0038901	0.139251	0.901255	1.56e-06	0.199036	TRUE	23.0754
osteonecrosis	GCST90277278	rs148308717	T	G	T	G	0.484567	0.00485935	0.0246802	0.0283799	0.0531468	0.927149	1.39e-06	0.100396	TRUE	23.2957
osteonecrosis	GCST90277278	rs191149092	A	C	A	C	0.585857	0.104396	0.0147919	0.0159349	0.072591	0.150416	2.23e-06	0.123819	TRUE	22.3877
osteonecrosis	GCST90277278	rs245874	T	C	T	C	0.179558	-0.00794262	0.572853	0.574943	0.0169733	0.639825	1.07e-06	0.036803	TRUE	23.8036
osteonecrosis	GCST90277278	rs2798070	C	T	C	T	-0.172206	0.00838899	0.413492	0.403105	0.0171243	0.624218	2.81e-06	0.0367616	TRUE	21.9436
osteonecrosis	GCST90277278	rs6773302	T	C	T	C	-0.212939	-0.0351489	0.208171	0.207688	0.0209124	0.0928409	4.41e-06	0.046381	TRUE	21.078
osteonecrosis	GCST90277279	rs10422283	C	T	C	T	-0.496711	-0.0439275	0.0418264	0.0435252	0.0417321	0.29254	1.77e-06	0.103967	TRUE	22.8253
osteonecrosis	GCST90277279	rs111318873	T	C	T	C	0.525879	0.00502659	0.0252115	0.0214272	0.0590673	0.932182	6.27e-08	0.09719	TRUE	29.2771
osteonecrosis	GCST90277279	rs111479733	C	G	C	G	-0.41032	-0.0432615	0.0574998	0.0608469	0.0359926	0.229406	3.29e-06	0.0882045	TRUE	21.6403
osteonecrosis	GCST90277279	rs115887173	C	T	C	T	0.421884	0.0361691	0.0362232	0.0363958	0.0459148	0.430855	1.05e-06	0.0864199	TRUE	23.8319
osteonecrosis	GCST90277279	rs11757625	A	G	A	G	0.176786	0.00166861	0.461716	0.453352	0.0169749	0.921694	8.66e-07	0.0359332	TRUE	24.2049
osteonecrosis	GCST90277279	rs144456859	A	G	A	G	0.956107	-0.206214	0.00453795	0.0038901	0.140305	0.141656	1.56e-06	0.199036	TRUE	23.0754
osteonecrosis	GCST90277279	rs148308717	T	G	T	G	0.484567	0.0627327	0.0246802	0.0283799	0.053544	0.241374	1.39e-06	0.100396	TRUE	23.2957
osteonecrosis	GCST90277279	rs191149092	A	C	A	C	0.585857	0.0221896	0.0147919	0.0159349	0.0728384	0.760639	2.23e-06	0.123819	TRUE	22.3877
osteonecrosis	GCST90277279	rs245874	T	C	T	C	0.179558	-0.0344757	0.572853	0.574943	0.0170652	0.0433932	1.07e-06	0.036803	TRUE	23.8036
osteonecrosis	GCST90277279	rs2798070	C	T	C	T	-0.172206	0.0062374	0.413492	0.403105	0.0172233	0.717243	2.81e-06	0.0367616	TRUE	21.9436
osteonecrosis	GCST90277279	rs6773302	T	C	T	C	-0.212939	-0.00741423	0.208171	0.207688	0.0210673	0.724892	4.41e-06	0.046381	TRUE	21.078
osteonecrosis	GCST90277280	rs10422283	C	T	C	T	-0.496711	-0.00192277	0.0418264	0.0435252	0.0416259	0.963155	1.77e-06	0.103967	TRUE	22.8253
osteonecrosis	GCST90277280	rs111318873	T	C	T	C	0.525879	0.00937072	0.0252115	0.0214272	0.0586875	0.87314	6.27e-08	0.09719	TRUE	29.2771
osteonecrosis	GCST90277280	rs111479733	C	G	C	G	-0.41032	-0.0492981	0.0574998	0.0608469	0.0357406	0.167822	3.29e-06	0.0882045	TRUE	21.6403
osteonecrosis	GCST90277280	rs115887173	C	T	C	T	0.421884	0.0148099	0.0362232	0.0363958	0.0455983	0.745341	1.05e-06	0.0864199	TRUE	23.8319
osteonecrosis	GCST90277280	rs11757625	A	G	A	G	0.176786	0.0315696	0.461716	0.453352	0.0168895	0.0616285	8.66e-07	0.0359332	TRUE	24.2049
osteonecrosis	GCST90277280	rs144456859	A	G	A	G	0.956107	-0.0836768	0.00453795	0.0038901	0.139173	0.547684	1.56e-06	0.199036	TRUE	23.0754
osteonecrosis	GCST90277280	rs148308717	T	G	T	G	0.484567	-0.0369483	0.0246802	0.0283799	0.0532955	0.488146	1.39e-06	0.100396	TRUE	23.2957
osteonecrosis	GCST90277280	rs191149092	A	C	A	C	0.585857	0.0838765	0.0147919	0.0159349	0.0729069	0.249978	2.23e-06	0.123819	TRUE	22.3877
osteonecrosis	GCST90277280	rs245874	T	C	T	C	0.179558	-0.0302043	0.572853	0.574943	0.0169808	0.0753174	1.07e-06	0.036803	TRUE	23.8036
osteonecrosis	GCST90277280	rs2798070	C	T	C	T	-0.172206	0.016939	0.413492	0.403105	0.0171402	0.323042	2.81e-06	0.0367616	TRUE	21.9436
osteonecrosis	GCST90277280	rs6773302	T	C	T	C	-0.212939	-0.0260554	0.208171	0.207688	0.0209205	0.212992	4.41e-06	0.046381	TRUE	21.078
osteonecrosis	GCST90277281	rs10422283	C	T	C	T	-0.496711	-0.0437923	0.0418264	0.0435252	0.041569	0.292141	1.77e-06	0.103967	TRUE	22.8253
osteonecrosis	GCST90277281	rs111318873	T	C	T	C	0.525879	0.0475481	0.0252115	0.0214272	0.058584	0.417019	6.27e-08	0.09719	TRUE	29.2771
osteonecrosis	GCST90277281	rs111479733	C	G	C	G	-0.41032	-0.0550912	0.0574998	0.0608469	0.0357167	0.122996	3.29e-06	0.0882045	TRUE	21.6403
osteonecrosis	GCST90277281	rs115887173	C	T	C	T	0.421884	0.0434206	0.0362232	0.0363958	0.045554	0.340519	1.05e-06	0.0864199	TRUE	23.8319
osteonecrosis	GCST90277281	rs11757625	A	G	A	G	0.176786	0.00541963	0.461716	0.453352	0.0168749	0.748085	8.66e-07	0.0359332	TRUE	24.2049
osteonecrosis	GCST90277281	rs144456859	A	G	A	G	0.956107	-0.0704447	0.00453795	0.0038901	0.139177	0.612755	1.56e-06	0.199036	TRUE	23.0754
osteonecrosis	GCST90277281	rs148308717	T	G	T	G	0.484567	-0.0040148	0.0246802	0.0283799	0.0531479	0.939787	1.39e-06	0.100396	TRUE	23.2957
osteonecrosis	GCST90277281	rs191149092	A	C	A	C	0.585857	0.0651078	0.0147919	0.0159349	0.0725488	0.369499	2.23e-06	0.123819	TRUE	22.3877
osteonecrosis	GCST90277281	rs245874	T	C	T	C	0.179558	-0.0201979	0.572853	0.574943	0.0169647	0.233838	1.07e-06	0.036803	TRUE	23.8036
osteonecrosis	GCST90277281	rs2798070	C	T	C	T	-0.172206	0.000669733	0.413492	0.403105	0.0171102	0.968778	2.81e-06	0.0367616	TRUE	21.9436
osteonecrosis	GCST90277281	rs6773302	T	C	T	C	-0.212939	-0.0442147	0.208171	0.207688	0.0209027	0.0344361	4.41e-06	0.046381	TRUE	21.078
osteonecrosis	GCST90277282	rs10422283	C	T	C	T	-0.496711	-0.00895355	0.0418264	0.0435252	0.04153	0.829306	1.77e-06	0.103967	TRUE	22.8253
osteonecrosis	GCST90277282	rs111318873	T	C	T	C	0.525879	-0.0191472	0.0252115	0.0214272	0.0585325	0.743577	6.27e-08	0.09719	TRUE	29.2771
osteonecrosis	GCST90277282	rs111479733	C	G	C	G	-0.41032	-0.0871841	0.0574998	0.0608469	0.0356515	0.0144894	3.29e-06	0.0882045	TRUE	21.6403
osteonecrosis	GCST90277282	rs115887173	C	T	C	T	0.421884	3.91185e-05	0.0362232	0.0363958	0.0455127	0.999202	1.05e-06	0.0864199	TRUE	23.8319
osteonecrosis	GCST90277282	rs11757625	A	G	A	G	0.176786	0.03112	0.461716	0.453352	0.016846	0.0647324	8.66e-07	0.0359332	TRUE	24.2049
osteonecrosis	GCST90277282	rs144456859	A	G	A	G	0.956107	-0.0997632	0.00453795	0.0038901	0.13926	0.473765	1.56e-06	0.199036	TRUE	23.0754
osteonecrosis	GCST90277282	rs148308717	T	G	T	G	0.484567	0.0271584	0.0246802	0.0283799	0.0529944	0.608322	1.39e-06	0.100396	TRUE	23.2957
osteonecrosis	GCST90277282	rs191149092	A	C	A	C	0.585857	0.130177	0.0147919	0.0159349	0.0724898	0.0725592	2.23e-06	0.123819	TRUE	22.3877
osteonecrosis	GCST90277282	rs245874	T	C	T	C	0.179558	-0.00952167	0.572853	0.574943	0.016955	0.574401	1.07e-06	0.036803	TRUE	23.8036
osteonecrosis	GCST90277282	rs2798070	C	T	C	T	-0.172206	0.006245	0.413492	0.403105	0.0170932	0.714852	2.81e-06	0.0367616	TRUE	21.9436
osteonecrosis	GCST90277282	rs6773302	T	C	T	C	-0.212939	-0.0497404	0.208171	0.207688	0.0208708	0.0171827	4.41e-06	0.046381	TRUE	21.078
osteonecrosis	GCST90277283	rs10422283	C	T	C	T	-0.496711	-0.0324573	0.0418264	0.0435252	0.0415444	0.434659	1.77e-06	0.103967	TRUE	22.8253
osteonecrosis	GCST90277283	rs111318873	T	C	T	C	0.525879	-0.0268394	0.0252115	0.0214272	0.058548	0.646658	6.27e-08	0.09719	TRUE	29.2771
osteonecrosis	GCST90277283	rs111479733	C	G	C	G	-0.41032	-0.0512827	0.0574998	0.0608469	0.0356975	0.150864	3.29e-06	0.0882045	TRUE	21.6403
osteonecrosis	GCST90277283	rs115887173	C	T	C	T	0.421884	0.0568998	0.0362232	0.0363958	0.045516	0.211283	1.05e-06	0.0864199	TRUE	23.8319
osteonecrosis	GCST90277283	rs11757625	A	G	A	G	0.176786	0.0201672	0.461716	0.453352	0.0168702	0.231947	8.66e-07	0.0359332	TRUE	24.2049
osteonecrosis	GCST90277283	rs144456859	A	G	A	G	0.956107	-0.233057	0.00453795	0.0038901	0.139015	0.0936829	1.56e-06	0.199036	TRUE	23.0754
osteonecrosis	GCST90277283	rs148308717	T	G	T	G	0.484567	0.00925517	0.0246802	0.0283799	0.0531309	0.861712	1.39e-06	0.100396	TRUE	23.2957
osteonecrosis	GCST90277283	rs191149092	A	C	A	C	0.585857	0.14284	0.0147919	0.0159349	0.0724686	0.0487483	2.23e-06	0.123819	TRUE	22.3877
osteonecrosis	GCST90277283	rs245874	T	C	T	C	0.179558	-0.0174325	0.572853	0.574943	0.0169595	0.304022	1.07e-06	0.036803	TRUE	23.8036
osteonecrosis	GCST90277283	rs2798070	C	T	C	T	-0.172206	0.0100826	0.413492	0.403105	0.0171024	0.5555	2.81e-06	0.0367616	TRUE	21.9436
osteonecrosis	GCST90277283	rs6773302	T	C	T	C	-0.212939	-0.0263265	0.208171	0.207688	0.0209002	0.20783	4.41e-06	0.046381	TRUE	21.078
osteonecrosis	GCST90277284	rs10422283	C	T	C	T	-0.496711	0.0049515	0.0418264	0.0435252	0.0423152	0.90685	1.77e-06	0.103967	TRUE	22.8253
osteonecrosis	GCST90277284	rs111318873	T	C	T	C	0.525879	0.0271496	0.0252115	0.0214272	0.0601345	0.651644	6.27e-08	0.09719	TRUE	29.2771
osteonecrosis	GCST90277284	rs111479733	C	G	C	G	-0.41032	-0.0355707	0.0574998	0.0608469	0.0364833	0.329581	3.29e-06	0.0882045	TRUE	21.6403
osteonecrosis	GCST90277284	rs115887173	C	T	C	T	0.421884	0.04656	0.0362232	0.0363958	0.0465968	0.31771	1.05e-06	0.0864199	TRUE	23.8319
osteonecrosis	GCST90277284	rs11757625	A	G	A	G	0.176786	0.00215092	0.461716	0.453352	0.0172511	0.900774	8.66e-07	0.0359332	TRUE	24.2049
osteonecrosis	GCST90277284	rs144456859	A	G	A	G	0.956107	0.0286738	0.00453795	0.0038901	0.144842	0.843071	1.56e-06	0.199036	TRUE	23.0754
osteonecrosis	GCST90277284	rs148308717	T	G	T	G	0.484567	0.047077	0.0246802	0.0283799	0.0540601	0.383862	1.39e-06	0.100396	TRUE	23.2957
osteonecrosis	GCST90277284	rs191149092	A	C	A	C	0.585857	0.147492	0.0147919	0.0159349	0.0737199	0.0454436	2.23e-06	0.123819	TRUE	22.3877
osteonecrosis	GCST90277284	rs245874	T	C	T	C	0.179558	-0.0305458	0.572853	0.574943	0.0173308	0.0780187	1.07e-06	0.036803	TRUE	23.8036
osteonecrosis	GCST90277284	rs2798070	C	T	C	T	-0.172206	0.00928108	0.413492	0.403105	0.0175234	0.596365	2.81e-06	0.0367616	TRUE	21.9436
osteonecrosis	GCST90277284	rs6773302	T	C	T	C	-0.212939	-0.0273311	0.208171	0.207688	0.0213606	0.200746	4.41e-06	0.046381	TRUE	21.078
osteonecrosis	GCST90277285	rs10422283	C	T	C	T	-0.496711	0.00320252	0.0418264	0.0435252	0.0418074	0.938939	1.77e-06	0.103967	TRUE	22.8253
osteonecrosis	GCST90277285	rs111318873	T	C	T	C	0.525879	-0.0186977	0.0252115	0.0214272	0.0587243	0.750183	6.27e-08	0.09719	TRUE	29.2771
osteonecrosis	GCST90277285	rs111479733	C	G	C	G	-0.41032	-0.0877877	0.0574998	0.0608469	0.0357909	0.014196	3.29e-06	0.0882045	TRUE	21.6403
osteonecrosis	GCST90277285	rs115887173	C	T	C	T	0.421884	-0.00964574	0.0362232	0.0363958	0.0457369	0.832969	1.05e-06	0.0864199	TRUE	23.8319
osteonecrosis	GCST90277285	rs11757625	A	G	A	G	0.176786	0.0309456	0.461716	0.453352	0.016935	0.0676853	8.66e-07	0.0359332	TRUE	24.2049
osteonecrosis	GCST90277285	rs144456859	A	G	A	G	0.956107	-0.0417533	0.00453795	0.0038901	0.13927	0.76433	1.56e-06	0.199036	TRUE	23.0754
osteonecrosis	GCST90277285	rs148308717	T	G	T	G	0.484567	0.0112048	0.0246802	0.0283799	0.0533086	0.833521	1.39e-06	0.100396	TRUE	23.2957
osteonecrosis	GCST90277285	rs191149092	A	C	A	C	0.585857	0.154008	0.0147919	0.0159349	0.0725832	0.033882	2.23e-06	0.123819	TRUE	22.3877
osteonecrosis	GCST90277285	rs245874	T	C	T	C	0.179558	-0.0101582	0.572853	0.574943	0.017029	0.550829	1.07e-06	0.036803	TRUE	23.8036
osteonecrosis	GCST90277285	rs2798070	C	T	C	T	-0.172206	0.0122021	0.413492	0.403105	0.0171691	0.477278	2.81e-06	0.0367616	TRUE	21.9436
osteonecrosis	GCST90277285	rs6773302	T	C	T	C	-0.212939	-0.0522149	0.208171	0.207688	0.0210165	0.0129939	4.41e-06	0.046381	TRUE	21.078
osteonecrosis	GCST90277286	rs10422283	C	T	C	T	-0.496711	-0.00534712	0.0418264	0.0435252	0.0415804	0.897677	1.77e-06	0.103967	TRUE	22.8253
osteonecrosis	GCST90277286	rs111318873	T	C	T	C	0.525879	0.00718662	0.0252115	0.0214272	0.0586116	0.902413	6.27e-08	0.09719	TRUE	29.2771
osteonecrosis	GCST90277286	rs111479733	C	G	C	G	-0.41032	-0.101076	0.0574998	0.0608469	0.0356844	0.00463004	3.29e-06	0.0882045	TRUE	21.6403
osteonecrosis	GCST90277286	rs115887173	C	T	C	T	0.421884	0.000593414	0.0362232	0.0363958	0.0455724	0.989597	1.05e-06	0.0864199	TRUE	23.8319
osteonecrosis	GCST90277286	rs11757625	A	G	A	G	0.176786	0.0271575	0.461716	0.453352	0.0168757	0.107591	8.66e-07	0.0359332	TRUE	24.2049
osteonecrosis	GCST90277286	rs144456859	A	G	A	G	0.956107	-0.0573848	0.00453795	0.0038901	0.139249	0.680265	1.56e-06	0.199036	TRUE	23.0754
osteonecrosis	GCST90277286	rs148308717	T	G	T	G	0.484567	-0.00801296	0.0246802	0.0283799	0.053133	0.880127	1.39e-06	0.100396	TRUE	23.2957
osteonecrosis	GCST90277286	rs191149092	A	C	A	C	0.585857	0.109058	0.0147919	0.0159349	0.0725684	0.132917	2.23e-06	0.123819	TRUE	22.3877
osteonecrosis	GCST90277286	rs245874	T	C	T	C	0.179558	0.00496917	0.572853	0.574943	0.0169693	0.76965	1.07e-06	0.036803	TRUE	23.8036
osteonecrosis	GCST90277286	rs2798070	C	T	C	T	-0.172206	0.00562152	0.413492	0.403105	0.0171122	0.742528	2.81e-06	0.0367616	TRUE	21.9436
osteonecrosis	GCST90277286	rs6773302	T	C	T	C	-0.212939	-0.0552129	0.208171	0.207688	0.0209056	0.00828012	4.41e-06	0.046381	TRUE	21.078
osteonecrosis	GCST90277287	rs10422283	C	T	C	T	-0.496711	-0.00609182	0.0418264	0.0435252	0.0414435	0.88314	1.77e-06	0.103967	TRUE	22.8253
osteonecrosis	GCST90277287	rs111318873	T	C	T	C	0.525879	0.0911062	0.0252115	0.0214272	0.0584095	0.118841	6.27e-08	0.09719	TRUE	29.2771
osteonecrosis	GCST90277287	rs111479733	C	G	C	G	-0.41032	-0.0231678	0.0574998	0.0608469	0.0355218	0.514268	3.29e-06	0.0882045	TRUE	21.6403
osteonecrosis	GCST90277287	rs115887173	C	T	C	T	0.421884	-0.0105845	0.0362232	0.0363958	0.0453978	0.815646	1.05e-06	0.0864199	TRUE	23.8319
osteonecrosis	GCST90277287	rs11757625	A	G	A	G	0.176786	0.0396842	0.461716	0.453352	0.0168046	0.0182213	8.66e-07	0.0359332	TRUE	24.2049
osteonecrosis	GCST90277287	rs144456859	A	G	A	G	0.956107	-0.130766	0.00453795	0.0038901	0.139045	0.347	1.56e-06	0.199036	TRUE	23.0754
osteonecrosis	GCST90277287	rs148308717	T	G	T	G	0.484567	-0.0630527	0.0246802	0.0283799	0.0528475	0.232851	1.39e-06	0.100396	TRUE	23.2957
osteonecrosis	GCST90277287	rs191149092	A	C	A	C	0.585857	0.0404119	0.0147919	0.0159349	0.0723179	0.576297	2.23e-06	0.123819	TRUE	22.3877
osteonecrosis	GCST90277287	rs245874	T	C	T	C	0.179558	-0.0104352	0.572853	0.574943	0.0168947	0.536802	1.07e-06	0.036803	TRUE	23.8036
osteonecrosis	GCST90277287	rs2798070	C	T	C	T	-0.172206	5.01509e-05	0.413492	0.403105	0.0170445	0.997606	2.81e-06	0.0367616	TRUE	21.9436
osteonecrosis	GCST90277287	rs6773302	T	C	T	C	-0.212939	-0.0375532	0.208171	0.207688	0.0207936	0.0709476	4.41e-06	0.046381	TRUE	21.078
osteonecrosis	GCST90277288	rs10422283	C	T	C	T	-0.496711	-0.0306239	0.0418264	0.0435252	0.0416405	0.462086	1.77e-06	0.103967	TRUE	22.8253
osteonecrosis	GCST90277288	rs111318873	T	C	T	C	0.525879	0.0282264	0.0252115	0.0214272	0.0586596	0.630385	6.27e-08	0.09719	TRUE	29.2771
osteonecrosis	GCST90277288	rs111479733	C	G	C	G	-0.41032	3.2665e-05	0.0574998	0.0608469	0.0357457	0.999202	3.29e-06	0.0882045	TRUE	21.6403
osteonecrosis	GCST90277288	rs115887173	C	T	C	T	0.421884	0.0587305	0.0362232	0.0363958	0.0456036	0.197823	1.05e-06	0.0864199	TRUE	23.8319
osteonecrosis	GCST90277288	rs11757625	A	G	A	G	0.176786	0.00489656	0.461716	0.453352	0.0169088	0.772134	8.66e-07	0.0359332	TRUE	24.2049
osteonecrosis	GCST90277288	rs144456859	A	G	A	G	0.956107	-0.227425	0.00453795	0.0038901	0.139345	0.102706	1.56e-06	0.199036	TRUE	23.0754
osteonecrosis	GCST90277288	rs148308717	T	G	T	G	0.484567	-0.0352406	0.0246802	0.0283799	0.0532063	0.507762	1.39e-06	0.100396	TRUE	23.2957
osteonecrosis	GCST90277288	rs191149092	A	C	A	C	0.585857	0.0816295	0.0147919	0.0159349	0.0726323	0.261088	2.23e-06	0.123819	TRUE	22.3877
osteonecrosis	GCST90277288	rs245874	T	C	T	C	0.179558	-0.0277778	0.572853	0.574943	0.0169815	0.101921	1.07e-06	0.036803	TRUE	23.8036
osteonecrosis	GCST90277288	rs2798070	C	T	C	T	-0.172206	0.0103487	0.413492	0.403105	0.0171282	0.54572	2.81e-06	0.0367616	TRUE	21.9436
osteonecrosis	GCST90277288	rs6773302	T	C	T	C	-0.212939	0.0227753	0.208171	0.207688	0.0209419	0.276816	4.41e-06	0.046381	TRUE	21.078
osteonecrosis	GCST90277289	rs10422283	C	T	C	T	-0.496711	-0.0159393	0.0418264	0.0435252	0.0422595	0.706045	1.77e-06	0.103967	TRUE	22.8253
osteonecrosis	GCST90277289	rs111318873	T	C	T	C	0.525879	0.053939	0.0252115	0.0214272	0.0594802	0.36451	6.27e-08	0.09719	TRUE	29.2771
osteonecrosis	GCST90277289	rs111479733	C	G	C	G	-0.41032	0.0115553	0.0574998	0.0608469	0.036627	0.752393	3.29e-06	0.0882045	TRUE	21.6403
osteonecrosis	GCST90277289	rs115887173	C	T	C	T	0.421884	-0.00825115	0.0362232	0.0363958	0.0464279	0.858944	1.05e-06	0.0864199	TRUE	23.8319
osteonecrosis	GCST90277289	rs11757625	A	G	A	G	0.176786	0.0242159	0.461716	0.453352	0.0172212	0.159704	8.66e-07	0.0359332	TRUE	24.2049
osteonecrosis	GCST90277289	rs144456859	A	G	A	G	0.956107	-0.0902437	0.00453795	0.0038901	0.141922	0.524866	1.56e-06	0.199036	TRUE	23.0754
osteonecrosis	GCST90277289	rs148308717	T	G	T	G	0.484567	-0.0506112	0.0246802	0.0283799	0.0541582	0.350058	1.39e-06	0.100396	TRUE	23.2957
osteonecrosis	GCST90277289	rs191149092	A	C	A	C	0.585857	0.0932767	0.0147919	0.0159349	0.0747411	0.212055	2.23e-06	0.123819	TRUE	22.3877
osteonecrosis	GCST90277289	rs245874	T	C	T	C	0.179558	-0.0138326	0.572853	0.574943	0.0173359	0.424932	1.07e-06	0.036803	TRUE	23.8036
osteonecrosis	GCST90277289	rs2798070	C	T	C	T	-0.172206	-0.00561122	0.413492	0.403105	0.0174504	0.747792	2.81e-06	0.0367616	TRUE	21.9436
osteonecrosis	GCST90277289	rs6773302	T	C	T	C	-0.212939	-0.0299326	0.208171	0.207688	0.0214095	0.162113	4.41e-06	0.046381	TRUE	21.078
osteonecrosis	GCST90277290	rs10422283	C	T	C	T	-0.496711	-0.0576729	0.0418264	0.0435252	0.0414992	0.164638	1.77e-06	0.103967	TRUE	22.8253
osteonecrosis	GCST90277290	rs111318873	T	C	T	C	0.525879	0.00109624	0.0252115	0.0214272	0.0585278	0.985053	6.27e-08	0.09719	TRUE	29.2771
osteonecrosis	GCST90277290	rs111479733	C	G	C	G	-0.41032	-0.00257977	0.0574998	0.0608469	0.0356277	0.942277	3.29e-06	0.0882045	TRUE	21.6403
osteonecrosis	GCST90277290	rs115887173	C	T	C	T	0.421884	0.0176342	0.0362232	0.0363958	0.0455142	0.698429	1.05e-06	0.0864199	TRUE	23.8319
osteonecrosis	GCST90277290	rs11757625	A	G	A	G	0.176786	0.0187023	0.461716	0.453352	0.0168487	0.267011	8.66e-07	0.0359332	TRUE	24.2049
osteonecrosis	GCST90277290	rs144456859	A	G	A	G	0.956107	-0.208542	0.00453795	0.0038901	0.139213	0.134168	1.56e-06	0.199036	TRUE	23.0754
osteonecrosis	GCST90277290	rs148308717	T	G	T	G	0.484567	-0.102956	0.0246802	0.0283799	0.0529971	0.0520888	1.39e-06	0.100396	TRUE	23.2957
osteonecrosis	GCST90277290	rs191149092	A	C	A	C	0.585857	0.0868197	0.0147919	0.0159349	0.072461	0.230879	2.23e-06	0.123819	TRUE	22.3877
osteonecrosis	GCST90277290	rs245874	T	C	T	C	0.179558	-0.0307323	0.572853	0.574943	0.0169325	0.0695568	1.07e-06	0.036803	TRUE	23.8036
osteonecrosis	GCST90277290	rs2798070	C	T	C	T	-0.172206	0.0120887	0.413492	0.403105	0.0170788	0.479066	2.81e-06	0.0367616	TRUE	21.9436
osteonecrosis	GCST90277290	rs6773302	T	C	T	C	-0.212939	-0.000650777	0.208171	0.207688	0.0208531	0.975103	4.41e-06	0.046381	TRUE	21.078
osteonecrosis	GCST90277291	rs10422283	C	T	C	T	-0.496711	-0.0136978	0.0418264	0.0435252	0.0415793	0.741825	1.77e-06	0.103967	TRUE	22.8253
osteonecrosis	GCST90277291	rs111318873	T	C	T	C	0.525879	-0.00215564	0.0252115	0.0214272	0.0586059	0.970658	6.27e-08	0.09719	TRUE	29.2771
osteonecrosis	GCST90277291	rs111479733	C	G	C	G	-0.41032	-0.0296662	0.0574998	0.0608469	0.0357045	0.406053	3.29e-06	0.0882045	TRUE	21.6403
osteonecrosis	GCST90277291	rs115887173	C	T	C	T	0.421884	0.016673	0.0362232	0.0363958	0.0456001	0.714638	1.05e-06	0.0864199	TRUE	23.8319
osteonecrosis	GCST90277291	rs11757625	A	G	A	G	0.176786	0.0120381	0.461716	0.453352	0.0168814	0.475793	8.66e-07	0.0359332	TRUE	24.2049
osteonecrosis	GCST90277291	rs144456859	A	G	A	G	0.956107	-0.0723182	0.00453795	0.0038901	0.139263	0.603563	1.56e-06	0.199036	TRUE	23.0754
osteonecrosis	GCST90277291	rs148308717	T	G	T	G	0.484567	-0.082809	0.0246802	0.0283799	0.0531319	0.119135	1.39e-06	0.100396	TRUE	23.2957
osteonecrosis	GCST90277291	rs191149092	A	C	A	C	0.585857	0.0809612	0.0147919	0.0159349	0.0727483	0.265773	2.23e-06	0.123819	TRUE	22.3877
osteonecrosis	GCST90277291	rs245874	T	C	T	C	0.179558	-0.0223058	0.572853	0.574943	0.0169687	0.188696	1.07e-06	0.036803	TRUE	23.8036
osteonecrosis	GCST90277291	rs2798070	C	T	C	T	-0.172206	0.0108711	0.413492	0.403105	0.0171126	0.52526	2.81e-06	0.0367616	TRUE	21.9436
osteonecrosis	GCST90277291	rs6773302	T	C	T	C	-0.212939	0.0109791	0.208171	0.207688	0.0209054	0.599461	4.41e-06	0.046381	TRUE	21.078
osteonecrosis	GCST90277292	rs10422283	C	T	C	T	-0.496711	-0.0441955	0.0418264	0.0435252	0.0439491	0.314625	1.77e-06	0.103967	TRUE	22.8253
osteonecrosis	GCST90277292	rs111318873	T	C	T	C	0.525879	0.0394588	0.0252115	0.0214272	0.0613368	0.520028	6.27e-08	0.09719	TRUE	29.2771
osteonecrosis	GCST90277292	rs111479733	C	G	C	G	-0.41032	-0.00869954	0.0574998	0.0608469	0.0377255	0.817626	3.29e-06	0.0882045	TRUE	21.6403
osteonecrosis	GCST90277292	rs115887173	C	T	C	T	0.421884	0.0638913	0.0362232	0.0363958	0.0480825	0.183948	1.05e-06	0.0864199	TRUE	23.8319
osteonecrosis	GCST90277292	rs11757625	A	G	A	G	0.176786	0.00777095	0.461716	0.453352	0.0177016	0.660666	8.66e-07	0.0359332	TRUE	24.2049
osteonecrosis	GCST90277292	rs144456859	A	G	A	G	0.956107	-0.150627	0.00453795	0.0038901	0.141944	0.288637	1.56e-06	0.199036	TRUE	23.0754
osteonecrosis	GCST90277292	rs148308717	T	G	T	G	0.484567	-0.0217575	0.0246802	0.0283799	0.0552195	0.69357	1.39e-06	0.100396	TRUE	23.2957
osteonecrosis	GCST90277292	rs191149092	A	C	A	C	0.585857	-0.00945878	0.0147919	0.0159349	0.0749817	0.899616	2.23e-06	0.123819	TRUE	22.3877
osteonecrosis	GCST90277292	rs245874	T	C	T	C	0.179558	-0.0168958	0.572853	0.574943	0.0178055	0.342684	1.07e-06	0.036803	TRUE	23.8036
osteonecrosis	GCST90277292	rs2798070	C	T	C	T	-0.172206	-0.000626648	0.413492	0.403105	0.0179399	0.972137	2.81e-06	0.0367616	TRUE	21.9436
osteonecrosis	GCST90277292	rs6773302	T	C	T	C	-0.212939	-0.0336658	0.208171	0.207688	0.0220124	0.126195	4.41e-06	0.046381	TRUE	21.078
osteonecrosis	GCST90277293	rs10422283	C	T	C	T	-0.496711	-0.0228245	0.0418264	0.0435252	0.0415828	0.583082	1.77e-06	0.103967	TRUE	22.8253
osteonecrosis	GCST90277293	rs111318873	T	C	T	C	0.525879	0.0674042	0.0252115	0.0214272	0.0585715	0.249835	6.27e-08	0.09719	TRUE	29.2771
osteonecrosis	GCST90277293	rs111479733	C	G	C	G	-0.41032	-0.0394198	0.0574998	0.0608469	0.0357198	0.269797	3.29e-06	0.0882045	TRUE	21.6403
osteonecrosis	GCST90277293	rs115887173	C	T	C	T	0.421884	0.0074726	0.0362232	0.0363958	0.0455891	0.869801	1.05e-06	0.0864199	TRUE	23.8319
osteonecrosis	GCST90277293	rs11757625	A	G	A	G	0.176786	0.016039	0.461716	0.453352	0.0168787	0.342	8.66e-07	0.0359332	TRUE	24.2049
osteonecrosis	GCST90277293	rs144456859	A	G	A	G	0.956107	-0.127254	0.00453795	0.0038901	0.139217	0.3607	1.56e-06	0.199036	TRUE	23.0754
osteonecrosis	GCST90277293	rs148308717	T	G	T	G	0.484567	0.0284475	0.0246802	0.0283799	0.0530825	0.592024	1.39e-06	0.100396	TRUE	23.2957
osteonecrosis	GCST90277293	rs191149092	A	C	A	C	0.585857	0.0679653	0.0147919	0.0159349	0.0725281	0.348728	2.23e-06	0.123819	TRUE	22.3877
osteonecrosis	GCST90277293	rs245874	T	C	T	C	0.179558	0.00354228	0.572853	0.574943	0.0169596	0.834553	1.07e-06	0.036803	TRUE	23.8036
osteonecrosis	GCST90277293	rs2798070	C	T	C	T	-0.172206	0.0103472	0.413492	0.403105	0.0171141	0.545449	2.81e-06	0.0367616	TRUE	21.9436
osteonecrosis	GCST90277293	rs6773302	T	C	T	C	-0.212939	-0.0468132	0.208171	0.207688	0.0208905	0.0250585	4.41e-06	0.046381	TRUE	21.078
osteonecrosis	GCST90277294	rs10422283	C	T	C	T	-0.496711	-0.0241954	0.0418264	0.0435252	0.0415344	0.560208	1.77e-06	0.103967	TRUE	22.8253
osteonecrosis	GCST90277294	rs111318873	T	C	T	C	0.525879	0.00825974	0.0252115	0.0214272	0.0584935	0.887705	6.27e-08	0.09719	TRUE	29.2771
osteonecrosis	GCST90277294	rs111479733	C	G	C	G	-0.41032	-0.072231	0.0574998	0.0608469	0.0356131	0.0425715	3.29e-06	0.0882045	TRUE	21.6403
osteonecrosis	GCST90277294	rs115887173	C	T	C	T	0.421884	-0.0128194	0.0362232	0.0363958	0.0456132	0.778675	1.05e-06	0.0864199	TRUE	23.8319
osteonecrosis	GCST90277294	rs11757625	A	G	A	G	0.176786	0.0242419	0.461716	0.453352	0.0168485	0.150233	8.66e-07	0.0359332	TRUE	24.2049
osteonecrosis	GCST90277294	rs144456859	A	G	A	G	0.956107	-0.0460748	0.00453795	0.0038901	0.139274	0.740781	1.56e-06	0.199036	TRUE	23.0754
osteonecrosis	GCST90277294	rs148308717	T	G	T	G	0.484567	0.0689443	0.0246802	0.0283799	0.0528968	0.192478	1.39e-06	0.100396	TRUE	23.2957
osteonecrosis	GCST90277294	rs191149092	A	C	A	C	0.585857	0.142029	0.0147919	0.0159349	0.072426	0.0499059	2.23e-06	0.123819	TRUE	22.3877
osteonecrosis	GCST90277294	rs245874	T	C	T	C	0.179558	0.00657938	0.572853	0.574943	0.0169181	0.697355	1.07e-06	0.036803	TRUE	23.8036
osteonecrosis	GCST90277294	rs2798070	C	T	C	T	-0.172206	0.00606082	0.413492	0.403105	0.0170819	0.722733	2.81e-06	0.0367616	TRUE	21.9436
osteonecrosis	GCST90277294	rs6773302	T	C	T	C	-0.212939	-0.0604404	0.208171	0.207688	0.0208445	0.00374701	4.41e-06	0.046381	TRUE	21.078
osteonecrosis	GCST90277295	rs10422283	C	T	C	T	-0.496711	0.0277317	0.0418264	0.0435252	0.0472368	0.557159	1.77e-06	0.103967	TRUE	22.8253
osteonecrosis	GCST90277295	rs111318873	T	C	T	C	0.525879	0.156016	0.0252115	0.0214272	0.0674146	0.0206838	6.27e-08	0.09719	TRUE	29.2771
osteonecrosis	GCST90277295	rs111479733	C	G	C	G	-0.41032	0.0314779	0.0574998	0.0608469	0.041017	0.442837	3.29e-06	0.0882045	TRUE	21.6403
osteonecrosis	GCST90277295	rs115887173	C	T	C	T	0.421884	-0.00267941	0.0362232	0.0363958	0.0525493	0.959333	1.05e-06	0.0864199	TRUE	23.8319
osteonecrosis	GCST90277295	rs11757625	A	G	A	G	0.176786	0.00699412	0.461716	0.453352	0.0191666	0.715179	8.66e-07	0.0359332	TRUE	24.2049
osteonecrosis	GCST90277295	rs144456859	A	G	A	G	0.956107	-0.0641144	0.00453795	0.0038901	0.156688	0.682408	1.56e-06	0.199036	TRUE	23.0754
osteonecrosis	GCST90277295	rs148308717	T	G	T	G	0.484567	0.0149928	0.0246802	0.0283799	0.060539	0.804403	1.39e-06	0.100396	TRUE	23.2957
osteonecrosis	GCST90277295	rs191149092	A	C	A	C	0.585857	0.0975606	0.0147919	0.0159349	0.0825548	0.237326	2.23e-06	0.123819	TRUE	22.3877
osteonecrosis	GCST90277295	rs245874	T	C	T	C	0.179558	0.00765438	0.572853	0.574943	0.0193179	0.691936	1.07e-06	0.036803	TRUE	23.8036
osteonecrosis	GCST90277295	rs2798070	C	T	C	T	-0.172206	0.00464549	0.413492	0.403105	0.019422	0.810961	2.81e-06	0.0367616	TRUE	21.9436
osteonecrosis	GCST90277295	rs6773302	T	C	T	C	-0.212939	-0.0113103	0.208171	0.207688	0.0237292	0.633621	4.41e-06	0.046381	TRUE	21.078
osteonecrosis	GCST90277296	rs10422283	C	T	C	T	-0.496711	-0.0388821	0.0418264	0.0435252	0.0418246	0.352569	1.77e-06	0.103967	TRUE	22.8253
osteonecrosis	GCST90277296	rs111318873	T	C	T	C	0.525879	0.0367197	0.0252115	0.0214272	0.0587646	0.532064	6.27e-08	0.09719	TRUE	29.2771
osteonecrosis	GCST90277296	rs111479733	C	G	C	G	-0.41032	-0.040956	0.0574998	0.0608469	0.0360375	0.255777	3.29e-06	0.0882045	TRUE	21.6403
osteonecrosis	GCST90277296	rs115887173	C	T	C	T	0.421884	0.0729722	0.0362232	0.0363958	0.0457937	0.111087	1.05e-06	0.0864199	TRUE	23.8319
osteonecrosis	GCST90277296	rs11757625	A	G	A	G	0.176786	0.0133641	0.461716	0.453352	0.01701	0.432077	8.66e-07	0.0359332	TRUE	24.2049
osteonecrosis	GCST90277296	rs144456859	A	G	A	G	0.956107	-0.123961	0.00453795	0.0038901	0.139288	0.373508	1.56e-06	0.199036	TRUE	23.0754
osteonecrosis	GCST90277296	rs148308717	T	G	T	G	0.484567	0.0191678	0.0246802	0.0283799	0.0536242	0.720758	1.39e-06	0.100396	TRUE	23.2957
osteonecrosis	GCST90277296	rs191149092	A	C	A	C	0.585857	0.0795046	0.0147919	0.0159349	0.0728133	0.274901	2.23e-06	0.123819	TRUE	22.3877
osteonecrosis	GCST90277296	rs245874	T	C	T	C	0.179558	-0.00142885	0.572853	0.574943	0.0170907	0.93337	1.07e-06	0.036803	TRUE	23.8036
osteonecrosis	GCST90277296	rs2798070	C	T	C	T	-0.172206	-0.00778508	0.413492	0.403105	0.017246	0.651693	2.81e-06	0.0367616	TRUE	21.9436
osteonecrosis	GCST90277296	rs6773302	T	C	T	C	-0.212939	-0.0100652	0.208171	0.207688	0.0210482	0.632511	4.41e-06	0.046381	TRUE	21.078
osteonecrosis	GCST90277297	rs10422283	C	T	C	T	-0.496711	-0.00352629	0.0418264	0.0435252	0.0416108	0.932463	1.77e-06	0.103967	TRUE	22.8253
osteonecrosis	GCST90277297	rs111318873	T	C	T	C	0.525879	-0.0316806	0.0252115	0.0214272	0.0585671	0.588561	6.27e-08	0.09719	TRUE	29.2771
osteonecrosis	GCST90277297	rs111479733	C	G	C	G	-0.41032	-0.0906382	0.0574998	0.0608469	0.0356836	0.0111036	3.29e-06	0.0882045	TRUE	21.6403
osteonecrosis	GCST90277297	rs115887173	C	T	C	T	0.421884	0.00267731	0.0362232	0.0363958	0.0455538	0.953135	1.05e-06	0.0864199	TRUE	23.8319
osteonecrosis	GCST90277297	rs11757625	A	G	A	G	0.176786	0.0110318	0.461716	0.453352	0.0168643	0.513022	8.66e-07	0.0359332	TRUE	24.2049
osteonecrosis	GCST90277297	rs144456859	A	G	A	G	0.956107	-0.157118	0.00453795	0.0038901	0.139252	0.259218	1.56e-06	0.199036	TRUE	23.0754
osteonecrosis	GCST90277297	rs148308717	T	G	T	G	0.484567	0.0623935	0.0246802	0.0283799	0.0530795	0.239833	1.39e-06	0.100396	TRUE	23.2957
osteonecrosis	GCST90277297	rs191149092	A	C	A	C	0.585857	0.065546	0.0147919	0.0159349	0.0725494	0.366293	2.23e-06	0.123819	TRUE	22.3877
osteonecrosis	GCST90277297	rs245874	T	C	T	C	0.179558	0.0177331	0.572853	0.574943	0.0169649	0.295914	1.07e-06	0.036803	TRUE	23.8036
osteonecrosis	GCST90277297	rs2798070	C	T	C	T	-0.172206	-0.00231756	0.413492	0.403105	0.0171046	0.892223	2.81e-06	0.0367616	TRUE	21.9436
osteonecrosis	GCST90277297	rs6773302	T	C	T	C	-0.212939	-0.0202591	0.208171	0.207688	0.0208893	0.332145	4.41e-06	0.046381	TRUE	21.078
osteonecrosis	GCST90277298	rs10422283	C	T	C	T	-0.496711	0.0131416	0.0418264	0.0435252	0.0416074	0.75212	1.77e-06	0.103967	TRUE	22.8253
osteonecrosis	GCST90277298	rs111318873	T	C	T	C	0.525879	0.0830915	0.0252115	0.0214272	0.0587306	0.157159	6.27e-08	0.09719	TRUE	29.2771
osteonecrosis	GCST90277298	rs111479733	C	G	C	G	-0.41032	0.0100693	0.0574998	0.0608469	0.03581	0.778567	3.29e-06	0.0882045	TRUE	21.6403
osteonecrosis	GCST90277298	rs115887173	C	T	C	T	0.421884	-0.0303109	0.0362232	0.0363958	0.0457962	0.508063	1.05e-06	0.0864199	TRUE	23.8319
osteonecrosis	GCST90277298	rs11757625	A	G	A	G	0.176786	0.0396657	0.461716	0.453352	0.0169225	0.0191031	8.66e-07	0.0359332	TRUE	24.2049
osteonecrosis	GCST90277298	rs144456859	A	G	A	G	0.956107	-0.228648	0.00453795	0.0038901	0.139205	0.100517	1.56e-06	0.199036	TRUE	23.0754
osteonecrosis	GCST90277298	rs148308717	T	G	T	G	0.484567	-0.0645817	0.0246802	0.0283799	0.0532691	0.225399	1.39e-06	0.100396	TRUE	23.2957
osteonecrosis	GCST90277298	rs191149092	A	C	A	C	0.585857	-0.00432785	0.0147919	0.0159349	0.0728734	0.952643	2.23e-06	0.123819	TRUE	22.3877
osteonecrosis	GCST90277298	rs245874	T	C	T	C	0.179558	0.00200448	0.572853	0.574943	0.0170015	0.906148	1.07e-06	0.036803	TRUE	23.8036
osteonecrosis	GCST90277298	rs2798070	C	T	C	T	-0.172206	-0.0021269	0.413492	0.403105	0.017164	0.901382	2.81e-06	0.0367616	TRUE	21.9436
osteonecrosis	GCST90277298	rs6773302	T	C	T	C	-0.212939	-0.00264229	0.208171	0.207688	0.0209285	0.899531	4.41e-06	0.046381	TRUE	21.078
osteonecrosis	GCST90277299	rs10422283	C	T	C	T	-0.496711	-0.0524969	0.0418264	0.0435252	0.0415872	0.206857	1.77e-06	0.103967	TRUE	22.8253
osteonecrosis	GCST90277299	rs111318873	T	C	T	C	0.525879	0.0289394	0.0252115	0.0214272	0.0586237	0.621557	6.27e-08	0.09719	TRUE	29.2771
osteonecrosis	GCST90277299	rs111479733	C	G	C	G	-0.41032	-0.0489629	0.0574998	0.0608469	0.0357368	0.170687	3.29e-06	0.0882045	TRUE	21.6403
osteonecrosis	GCST90277299	rs115887173	C	T	C	T	0.421884	0.0545309	0.0362232	0.0363958	0.0455779	0.231549	1.05e-06	0.0864199	TRUE	23.8319
osteonecrosis	GCST90277299	rs11757625	A	G	A	G	0.176786	0.00565199	0.461716	0.453352	0.0168844	0.737818	8.66e-07	0.0359332	TRUE	24.2049
osteonecrosis	GCST90277299	rs144456859	A	G	A	G	0.956107	-0.0898733	0.00453795	0.0038901	0.139262	0.518703	1.56e-06	0.199036	TRUE	23.0754
osteonecrosis	GCST90277299	rs148308717	T	G	T	G	0.484567	0.0140235	0.0246802	0.0283799	0.0531833	0.792025	1.39e-06	0.100396	TRUE	23.2957
osteonecrosis	GCST90277299	rs191149092	A	C	A	C	0.585857	0.00978135	0.0147919	0.0159349	0.0725914	0.892814	2.23e-06	0.123819	TRUE	22.3877
osteonecrosis	GCST90277299	rs245874	T	C	T	C	0.179558	-0.0216738	0.572853	0.574943	0.0169717	0.201607	1.07e-06	0.036803	TRUE	23.8036
osteonecrosis	GCST90277299	rs2798070	C	T	C	T	-0.172206	0.0116821	0.413492	0.403105	0.0171211	0.495042	2.81e-06	0.0367616	TRUE	21.9436
osteonecrosis	GCST90277299	rs6773302	T	C	T	C	-0.212939	-0.0365575	0.208171	0.207688	0.0209174	0.0805477	4.41e-06	0.046381	TRUE	21.078
osteonecrosis	GCST90277300	rs10422283	C	T	C	T	-0.496711	-2.29012e-05	0.0418264	0.0435252	0.0414818	1	1.77e-06	0.103967	TRUE	22.8253
osteonecrosis	GCST90277300	rs111318873	T	C	T	C	0.525879	-0.0160445	0.0252115	0.0214272	0.0584703	0.783775	6.27e-08	0.09719	TRUE	29.2771
osteonecrosis	GCST90277300	rs111479733	C	G	C	G	-0.41032	-0.0718338	0.0574998	0.0608469	0.035596	0.0436249	3.29e-06	0.0882045	TRUE	21.6403
osteonecrosis	GCST90277300	rs115887173	C	T	C	T	0.421884	0.00926837	0.0362232	0.0363958	0.0454833	0.83853	1.05e-06	0.0864199	TRUE	23.8319
osteonecrosis	GCST90277300	rs11757625	A	G	A	G	0.176786	0.0230785	0.461716	0.453352	0.0168194	0.17005	8.66e-07	0.0359332	TRUE	24.2049
osteonecrosis	GCST90277300	rs144456859	A	G	A	G	0.956107	-0.116686	0.00453795	0.0038901	0.139095	0.401544	1.56e-06	0.199036	TRUE	23.0754
osteonecrosis	GCST90277300	rs148308717	T	G	T	G	0.484567	0.0369653	0.0246802	0.0283799	0.0529729	0.485302	1.39e-06	0.100396	TRUE	23.2957
osteonecrosis	GCST90277300	rs191149092	A	C	A	C	0.585857	0.0425493	0.0147919	0.0159349	0.0724205	0.556851	2.23e-06	0.123819	TRUE	22.3877
osteonecrosis	GCST90277300	rs245874	T	C	T	C	0.179558	-0.00318727	0.572853	0.574943	0.0169167	0.850556	1.07e-06	0.036803	TRUE	23.8036
osteonecrosis	GCST90277300	rs2798070	C	T	C	T	-0.172206	0.016574	0.413492	0.403105	0.017072	0.331648	2.81e-06	0.0367616	TRUE	21.9436
osteonecrosis	GCST90277300	rs6773302	T	C	T	C	-0.212939	-0.0528078	0.208171	0.207688	0.020838	0.011288	4.41e-06	0.046381	TRUE	21.078
osteonecrosis	GCST90277301	rs10422283	C	T	C	T	-0.496711	-0.0469072	0.0418264	0.0435252	0.0429644	0.274961	1.77e-06	0.103967	TRUE	22.8253
osteonecrosis	GCST90277301	rs111318873	T	C	T	C	0.525879	-0.00540741	0.0252115	0.0214272	0.0612717	0.929674	6.27e-08	0.09719	TRUE	29.2771
osteonecrosis	GCST90277301	rs111479733	C	G	C	G	-0.41032	-0.0169397	0.0574998	0.0608469	0.0369656	0.646771	3.29e-06	0.0882045	TRUE	21.6403
osteonecrosis	GCST90277301	rs115887173	C	T	C	T	0.421884	0.0652916	0.0362232	0.0363958	0.0473412	0.167872	1.05e-06	0.0864199	TRUE	23.8319
osteonecrosis	GCST90277301	rs11757625	A	G	A	G	0.176786	0.0290587	0.461716	0.453352	0.0174773	0.0964188	8.66e-07	0.0359332	TRUE	24.2049
osteonecrosis	GCST90277301	rs144456859	A	G	A	G	0.956107	-0.17897	0.00453795	0.0038901	0.14486	0.216686	1.56e-06	0.199036	TRUE	23.0754
osteonecrosis	GCST90277301	rs148308717	T	G	T	G	0.484567	-0.0384592	0.0246802	0.0283799	0.0551955	0.485947	1.39e-06	0.100396	TRUE	23.2957
osteonecrosis	GCST90277301	rs191149092	A	C	A	C	0.585857	0.0136436	0.0147919	0.0159349	0.0751344	0.855904	2.23e-06	0.123819	TRUE	22.3877
osteonecrosis	GCST90277301	rs245874	T	C	T	C	0.179558	-0.0242501	0.572853	0.574943	0.017546	0.166975	1.07e-06	0.036803	TRUE	23.8036
osteonecrosis	GCST90277301	rs2798070	C	T	C	T	-0.172206	0.0166124	0.413492	0.403105	0.0176865	0.347606	2.81e-06	0.0367616	TRUE	21.9436
osteonecrosis	GCST90277301	rs6773302	T	C	T	C	-0.212939	-0.0123457	0.208171	0.207688	0.0216289	0.568143	4.41e-06	0.046381	TRUE	21.078
osteonecrosis	GCST90277302	rs10422283	C	T	C	T	-0.496711	-0.0167192	0.0418264	0.0435252	0.0461244	0.716994	1.77e-06	0.103967	TRUE	22.8253
osteonecrosis	GCST90277302	rs111318873	T	C	T	C	0.525879	0.0905048	0.0252115	0.0214272	0.0665563	0.173924	6.27e-08	0.09719	TRUE	29.2771
osteonecrosis	GCST90277302	rs111479733	C	G	C	G	-0.41032	-0.0636109	0.0574998	0.0608469	0.0400263	0.112047	3.29e-06	0.0882045	TRUE	21.6403
osteonecrosis	GCST90277302	rs115887173	C	T	C	T	0.421884	0.0362755	0.0362232	0.0363958	0.0509687	0.476642	1.05e-06	0.0864199	TRUE	23.8319
osteonecrosis	GCST90277302	rs11757625	A	G	A	G	0.176786	-0.00806129	0.461716	0.453352	0.0187692	0.667564	8.66e-07	0.0359332	TRUE	24.2049
osteonecrosis	GCST90277302	rs144456859	A	G	A	G	0.956107	-0.12985	0.00453795	0.0038901	0.149589	0.38538	1.56e-06	0.199036	TRUE	23.0754
osteonecrosis	GCST90277302	rs148308717	T	G	T	G	0.484567	0.0246985	0.0246802	0.0283799	0.0585562	0.673179	1.39e-06	0.100396	TRUE	23.2957
osteonecrosis	GCST90277302	rs191149092	A	C	A	C	0.585857	0.0767349	0.0147919	0.0159349	0.0821817	0.350462	2.23e-06	0.123819	TRUE	22.3877
osteonecrosis	GCST90277302	rs245874	T	C	T	C	0.179558	0.0020189	0.572853	0.574943	0.0189423	0.91512	1.07e-06	0.036803	TRUE	23.8036
osteonecrosis	GCST90277302	rs2798070	C	T	C	T	-0.172206	0.0233328	0.413492	0.403105	0.0190988	0.221854	2.81e-06	0.0367616	TRUE	21.9436
osteonecrosis	GCST90277302	rs6773302	T	C	T	C	-0.212939	-0.0304242	0.208171	0.207688	0.0234133	0.193826	4.41e-06	0.046381	TRUE	21.078
osteonecrosis	GCST90277303	rs10422283	C	T	C	T	-0.496711	-0.0105812	0.0418264	0.0435252	0.0415547	0.799007	1.77e-06	0.103967	TRUE	22.8253
osteonecrosis	GCST90277303	rs111318873	T	C	T	C	0.525879	-0.03078	0.0252115	0.0214272	0.0585386	0.599026	6.27e-08	0.09719	TRUE	29.2771
osteonecrosis	GCST90277303	rs111479733	C	G	C	G	-0.41032	-0.0905951	0.0574998	0.0608469	0.0356073	0.0109687	3.29e-06	0.0882045	TRUE	21.6403
osteonecrosis	GCST90277303	rs115887173	C	T	C	T	0.421884	0.000878481	0.0362232	0.0363958	0.0455245	0.984612	1.05e-06	0.0864199	TRUE	23.8319
osteonecrosis	GCST90277303	rs11757625	A	G	A	G	0.176786	0.0191465	0.461716	0.453352	0.0168551	0.255999	8.66e-07	0.0359332	TRUE	24.2049
osteonecrosis	GCST90277303	rs144456859	A	G	A	G	0.956107	-0.154365	0.00453795	0.0038901	0.139132	0.267237	1.56e-06	0.199036	TRUE	23.0754
osteonecrosis	GCST90277303	rs148308717	T	G	T	G	0.484567	-0.0298827	0.0246802	0.0283799	0.0530068	0.572927	1.39e-06	0.100396	TRUE	23.2957
osteonecrosis	GCST90277303	rs191149092	A	C	A	C	0.585857	0.031553	0.0147919	0.0159349	0.0724783	0.663315	2.23e-06	0.123819	TRUE	22.3877
osteonecrosis	GCST90277303	rs245874	T	C	T	C	0.179558	0.00786839	0.572853	0.574943	0.0169398	0.642297	1.07e-06	0.036803	TRUE	23.8036
osteonecrosis	GCST90277303	rs2798070	C	T	C	T	-0.172206	0.0147929	0.413492	0.403105	0.0170921	0.386788	2.81e-06	0.0367616	TRUE	21.9436
osteonecrosis	GCST90277303	rs6773302	T	C	T	C	-0.212939	-0.0487936	0.208171	0.207688	0.0208761	0.0194428	4.41e-06	0.046381	TRUE	21.078
osteonecrosis	GCST90277304	rs10422283	C	T	C	T	-0.496711	0.00118066	0.0418264	0.0435252	0.041228	0.977155	1.77e-06	0.103967	TRUE	22.8253
osteonecrosis	GCST90277304	rs111318873	T	C	T	C	0.525879	0.0583959	0.0252115	0.0214272	0.0581345	0.315151	6.27e-08	0.09719	TRUE	29.2771
osteonecrosis	GCST90277304	rs111479733	C	G	C	G	-0.41032	-0.00346261	0.0574998	0.0608469	0.0352937	0.921847	3.29e-06	0.0882045	TRUE	21.6403
osteonecrosis	GCST90277304	rs115887173	C	T	C	T	0.421884	-0.00960193	0.0362232	0.0363958	0.0451785	0.83169	1.05e-06	0.0864199	TRUE	23.8319
osteonecrosis	GCST90277304	rs11757625	A	G	A	G	0.176786	0.0419976	0.461716	0.453352	0.016708	0.0119665	8.66e-07	0.0359332	TRUE	24.2049
osteonecrosis	GCST90277304	rs144456859	A	G	A	G	0.956107	-0.223065	0.00453795	0.0038901	0.13924	0.109182	1.56e-06	0.199036	TRUE	23.0754
osteonecrosis	GCST90277304	rs148308717	T	G	T	G	0.484567	-0.0975503	0.0246802	0.0283799	0.0524928	0.0631527	1.39e-06	0.100396	TRUE	23.2957
osteonecrosis	GCST90277304	rs191149092	A	C	A	C	0.585857	-0.0483795	0.0147919	0.0159349	0.0719491	0.501328	2.23e-06	0.123819	TRUE	22.3877
osteonecrosis	GCST90277304	rs245874	T	C	T	C	0.179558	-0.00800781	0.572853	0.574943	0.0167929	0.633465	1.07e-06	0.036803	TRUE	23.8036
osteonecrosis	GCST90277304	rs2798070	C	T	C	T	-0.172206	0.0122727	0.413492	0.403105	0.0169417	0.468825	2.81e-06	0.0367616	TRUE	21.9436
osteonecrosis	GCST90277304	rs6773302	T	C	T	C	-0.212939	-0.031255	0.208171	0.207688	0.0206606	0.130356	4.41e-06	0.046381	TRUE	21.078
osteonecrosis	GCST90277305	rs10422283	C	T	C	T	-0.496711	-0.0344768	0.0418264	0.0435252	0.0417207	0.408607	1.77e-06	0.103967	TRUE	22.8253
osteonecrosis	GCST90277305	rs111318873	T	C	T	C	0.525879	0.025727	0.0252115	0.0214272	0.0588346	0.661912	6.27e-08	0.09719	TRUE	29.2771
osteonecrosis	GCST90277305	rs111479733	C	G	C	G	-0.41032	-0.00250677	0.0574998	0.0608469	0.0358169	0.944205	3.29e-06	0.0882045	TRUE	21.6403
osteonecrosis	GCST90277305	rs115887173	C	T	C	T	0.421884	0.0296757	0.0362232	0.0363958	0.0456755	0.515887	1.05e-06	0.0864199	TRUE	23.8319
osteonecrosis	GCST90277305	rs11757625	A	G	A	G	0.176786	0.0148214	0.461716	0.453352	0.0169506	0.38192	8.66e-07	0.0359332	TRUE	24.2049
osteonecrosis	GCST90277305	rs144456859	A	G	A	G	0.956107	-0.309954	0.00453795	0.0038901	0.139335	0.0261463	1.56e-06	0.199036	TRUE	23.0754
osteonecrosis	GCST90277305	rs148308717	T	G	T	G	0.484567	-0.0693136	0.0246802	0.0283799	0.0532709	0.193236	1.39e-06	0.100396	TRUE	23.2957
osteonecrosis	GCST90277305	rs191149092	A	C	A	C	0.585857	0.0175745	0.0147919	0.0159349	0.0727946	0.809226	2.23e-06	0.123819	TRUE	22.3877
osteonecrosis	GCST90277305	rs245874	T	C	T	C	0.179558	-0.0240813	0.572853	0.574943	0.0170416	0.157658	1.07e-06	0.036803	TRUE	23.8036
osteonecrosis	GCST90277305	rs2798070	C	T	C	T	-0.172206	0.0256451	0.413492	0.403105	0.0171866	0.13569	2.81e-06	0.0367616	TRUE	21.9436
osteonecrosis	GCST90277305	rs6773302	T	C	T	C	-0.212939	0.0251121	0.208171	0.207688	0.0210056	0.231918	4.41e-06	0.046381	TRUE	21.078
osteonecrosis	GCST90277306	rs10422283	C	T	C	T	-0.496711	-0.0414141	0.0418264	0.0435252	0.0424506	0.329288	1.77e-06	0.103967	TRUE	22.8253
osteonecrosis	GCST90277306	rs111318873	T	C	T	C	0.525879	-0.0374463	0.0252115	0.0214272	0.0599109	0.531955	6.27e-08	0.09719	TRUE	29.2771
osteonecrosis	GCST90277306	rs111479733	C	G	C	G	-0.41032	-0.0446049	0.0574998	0.0608469	0.0365432	0.222261	3.29e-06	0.0882045	TRUE	21.6403
osteonecrosis	GCST90277306	rs115887173	C	T	C	T	0.421884	0.0106634	0.0362232	0.0363958	0.0469115	0.820184	1.05e-06	0.0864199	TRUE	23.8319
osteonecrosis	GCST90277306	rs11757625	A	G	A	G	0.176786	0.0128923	0.461716	0.453352	0.0173228	0.456741	8.66e-07	0.0359332	TRUE	24.2049
osteonecrosis	GCST90277306	rs144456859	A	G	A	G	0.956107	-0.166019	0.00453795	0.0038901	0.144779	0.251527	1.56e-06	0.199036	TRUE	23.0754
osteonecrosis	GCST90277306	rs148308717	T	G	T	G	0.484567	-0.0697781	0.0246802	0.0283799	0.0545199	0.200622	1.39e-06	0.100396	TRUE	23.2957
osteonecrosis	GCST90277306	rs191149092	A	C	A	C	0.585857	0.000956127	0.0147919	0.0159349	0.0736285	0.989628	2.23e-06	0.123819	TRUE	22.3877
osteonecrosis	GCST90277306	rs245874	T	C	T	C	0.179558	-0.0157602	0.572853	0.574943	0.0173547	0.36383	1.07e-06	0.036803	TRUE	23.8036
osteonecrosis	GCST90277306	rs2798070	C	T	C	T	-0.172206	0.03781	0.413492	0.403105	0.0175596	0.031329	2.81e-06	0.0367616	TRUE	21.9436
osteonecrosis	GCST90277306	rs6773302	T	C	T	C	-0.212939	-0.0259097	0.208171	0.207688	0.0213871	0.22574	4.41e-06	0.046381	TRUE	21.078
osteonecrosis	GCST90277307	rs10422283	C	T	C	T	-0.496711	-0.0316536	0.0418264	0.0435252	0.0420584	0.451695	1.77e-06	0.103967	TRUE	22.8253
osteonecrosis	GCST90277307	rs111318873	T	C	T	C	0.525879	-0.0299199	0.0252115	0.0214272	0.0592023	0.613293	6.27e-08	0.09719	TRUE	29.2771
osteonecrosis	GCST90277307	rs111479733	C	G	C	G	-0.41032	-0.0177388	0.0574998	0.0608469	0.0362201	0.624316	3.29e-06	0.0882045	TRUE	21.6403
osteonecrosis	GCST90277307	rs115887173	C	T	C	T	0.421884	0.0094698	0.0362232	0.0363958	0.0462347	0.837713	1.05e-06	0.0864199	TRUE	23.8319
osteonecrosis	GCST90277307	rs11757625	A	G	A	G	0.176786	0.0153227	0.461716	0.453352	0.017096	0.370117	8.66e-07	0.0359332	TRUE	24.2049
osteonecrosis	GCST90277307	rs144456859	A	G	A	G	0.956107	-0.0230342	0.00453795	0.0038901	0.143435	0.872417	1.56e-06	0.199036	TRUE	23.0754
osteonecrosis	GCST90277307	rs148308717	T	G	T	G	0.484567	-0.089076	0.0246802	0.0283799	0.0535235	0.0960992	1.39e-06	0.100396	TRUE	23.2957
osteonecrosis	GCST90277307	rs191149092	A	C	A	C	0.585857	0.027998	0.0147919	0.0159349	0.0732017	0.702108	2.23e-06	0.123819	TRUE	22.3877
osteonecrosis	GCST90277307	rs245874	T	C	T	C	0.179558	-0.00552369	0.572853	0.574943	0.0171753	0.747751	1.07e-06	0.036803	TRUE	23.8036
osteonecrosis	GCST90277307	rs2798070	C	T	C	T	-0.172206	0.0173132	0.413492	0.403105	0.0173166	0.317421	2.81e-06	0.0367616	TRUE	21.9436
osteonecrosis	GCST90277307	rs6773302	T	C	T	C	-0.212939	0.00980473	0.208171	0.207688	0.0211918	0.643607	4.41e-06	0.046381	TRUE	21.078
osteonecrosis	GCST90277308	rs10422283	C	T	C	T	-0.496711	-0.0298003	0.0418264	0.0435252	0.0415696	0.473458	1.77e-06	0.103967	TRUE	22.8253
osteonecrosis	GCST90277308	rs111318873	T	C	T	C	0.525879	0.0289695	0.0252115	0.0214272	0.0585944	0.621021	6.27e-08	0.09719	TRUE	29.2771
osteonecrosis	GCST90277308	rs111479733	C	G	C	G	-0.41032	-0.000362966	0.0574998	0.0608469	0.0357256	0.991902	3.29e-06	0.0882045	TRUE	21.6403
osteonecrosis	GCST90277308	rs115887173	C	T	C	T	0.421884	0.0167342	0.0362232	0.0363958	0.0455645	0.713424	1.05e-06	0.0864199	TRUE	23.8319
osteonecrosis	GCST90277308	rs11757625	A	G	A	G	0.176786	0.00401964	0.461716	0.453352	0.0168765	0.811741	8.66e-07	0.0359332	TRUE	24.2049
osteonecrosis	GCST90277308	rs144456859	A	G	A	G	0.956107	-0.109463	0.00453795	0.0038901	0.139184	0.43161	1.56e-06	0.199036	TRUE	23.0754
osteonecrosis	GCST90277308	rs148308717	T	G	T	G	0.484567	0.0506914	0.0246802	0.0283799	0.0531754	0.340461	1.39e-06	0.100396	TRUE	23.2957
osteonecrosis	GCST90277308	rs191149092	A	C	A	C	0.585857	0.0162305	0.0147919	0.0159349	0.0725608	0.823006	2.23e-06	0.123819	TRUE	22.3877
osteonecrosis	GCST90277308	rs245874	T	C	T	C	0.179558	-0.00147974	0.572853	0.574943	0.0169644	0.930494	1.07e-06	0.036803	TRUE	23.8036
osteonecrosis	GCST90277308	rs2798070	C	T	C	T	-0.172206	0.0104886	0.413492	0.403105	0.0171123	0.539931	2.81e-06	0.0367616	TRUE	21.9436
osteonecrosis	GCST90277308	rs6773302	T	C	T	C	-0.212939	-0.0432776	0.208171	0.207688	0.0209034	0.0384475	4.41e-06	0.046381	TRUE	21.078
osteonecrosis	GCST90277309	rs10422283	C	T	C	T	-0.496711	-0.000327898	0.0418264	0.0435252	0.0414438	0.993667	1.77e-06	0.103967	TRUE	22.8253
osteonecrosis	GCST90277309	rs111318873	T	C	T	C	0.525879	-0.0045086	0.0252115	0.0214272	0.0584188	0.938484	6.27e-08	0.09719	TRUE	29.2771
osteonecrosis	GCST90277309	rs111479733	C	G	C	G	-0.41032	-0.0631427	0.0574998	0.0608469	0.0355718	0.0759248	3.29e-06	0.0882045	TRUE	21.6403
osteonecrosis	GCST90277309	rs115887173	C	T	C	T	0.421884	0.00537883	0.0362232	0.0363958	0.0454233	0.905739	1.05e-06	0.0864199	TRUE	23.8319
osteonecrosis	GCST90277309	rs11757625	A	G	A	G	0.176786	0.0203106	0.461716	0.453352	0.0168082	0.226931	8.66e-07	0.0359332	TRUE	24.2049
osteonecrosis	GCST90277309	rs144456859	A	G	A	G	0.956107	-0.047884	0.00453795	0.0038901	0.139166	0.730789	1.56e-06	0.199036	TRUE	23.0754
osteonecrosis	GCST90277309	rs148308717	T	G	T	G	0.484567	0.0946224	0.0246802	0.0283799	0.0528709	0.0735429	1.39e-06	0.100396	TRUE	23.2957
osteonecrosis	GCST90277309	rs191149092	A	C	A	C	0.585857	0.0641071	0.0147919	0.0159349	0.0723573	0.375639	2.23e-06	0.123819	TRUE	22.3877
osteonecrosis	GCST90277309	rs245874	T	C	T	C	0.179558	0.00676792	0.572853	0.574943	0.0168949	0.688726	1.07e-06	0.036803	TRUE	23.8036
osteonecrosis	GCST90277309	rs2798070	C	T	C	T	-0.172206	0.00606676	0.413492	0.403105	0.0170509	0.721989	2.81e-06	0.0367616	TRUE	21.9436
osteonecrosis	GCST90277309	rs6773302	T	C	T	C	-0.212939	-0.0452233	0.208171	0.207688	0.0208237	0.0299056	4.41e-06	0.046381	TRUE	21.078
osteonecrosis	GCST90277310	rs10422283	C	T	C	T	-0.496711	0.00240638	0.0418264	0.0435252	0.0442774	0.956656	1.77e-06	0.103967	TRUE	22.8253
osteonecrosis	GCST90277310	rs111318873	T	C	T	C	0.525879	0.1179	0.0252115	0.0214272	0.0626457	0.0598554	6.27e-08	0.09719	TRUE	29.2771
osteonecrosis	GCST90277310	rs111479733	C	G	C	G	-0.41032	-0.000852895	0.0574998	0.0608469	0.0381747	0.982178	3.29e-06	0.0882045	TRUE	21.6403
osteonecrosis	GCST90277310	rs115887173	C	T	C	T	0.421884	0.0365388	0.0362232	0.0363958	0.0480948	0.447429	1.05e-06	0.0864199	TRUE	23.8319
osteonecrosis	GCST90277310	rs11757625	A	G	A	G	0.176786	0.0322932	0.461716	0.453352	0.0179105	0.0714141	8.66e-07	0.0359332	TRUE	24.2049
osteonecrosis	GCST90277310	rs144456859	A	G	A	G	0.956107	-0.170064	0.00453795	0.0038901	0.149835	0.2564	1.56e-06	0.199036	TRUE	23.0754
osteonecrosis	GCST90277310	rs148308717	T	G	T	G	0.484567	0.0422587	0.0246802	0.0283799	0.0561597	0.451776	1.39e-06	0.100396	TRUE	23.2957
osteonecrosis	GCST90277310	rs191149092	A	C	A	C	0.585857	0.250461	0.0147919	0.0159349	0.0784689	0.0014204	2.23e-06	0.123819	TRUE	22.3877
osteonecrosis	GCST90277310	rs245874	T	C	T	C	0.179558	-0.0112926	0.572853	0.574943	0.0180773	0.532185	1.07e-06	0.036803	TRUE	23.8036
osteonecrosis	GCST90277310	rs2798070	C	T	C	T	-0.172206	0.0202824	0.413492	0.403105	0.0181784	0.264555	2.81e-06	0.0367616	TRUE	21.9436
osteonecrosis	GCST90277310	rs6773302	T	C	T	C	-0.212939	0.00132518	0.208171	0.207688	0.022277	0.952562	4.41e-06	0.046381	TRUE	21.078
osteonecrosis	GCST90277311	rs10422283	C	T	C	T	-0.496711	-0.0265818	0.0418264	0.0435252	0.0460014	0.563373	1.77e-06	0.103967	TRUE	22.8253
osteonecrosis	GCST90277311	rs111318873	T	C	T	C	0.525879	0.0839473	0.0252115	0.0214272	0.0652325	0.198161	6.27e-08	0.09719	TRUE	29.2771
osteonecrosis	GCST90277311	rs111479733	C	G	C	G	-0.41032	0.0165557	0.0574998	0.0608469	0.0403823	0.681827	3.29e-06	0.0882045	TRUE	21.6403
osteonecrosis	GCST90277311	rs115887173	C	T	C	T	0.421884	-0.00472547	0.0362232	0.0363958	0.0502123	0.92502	1.05e-06	0.0864199	TRUE	23.8319
osteonecrosis	GCST90277311	rs11757625	A	G	A	G	0.176786	-0.0144236	0.461716	0.453352	0.0186861	0.440191	8.66e-07	0.0359332	TRUE	24.2049
osteonecrosis	GCST90277311	rs144456859	A	G	A	G	0.956107	0.0824117	0.00453795	0.0038901	0.156195	0.597764	1.56e-06	0.199036	TRUE	23.0754
osteonecrosis	GCST90277311	rs148308717	T	G	T	G	0.484567	0.0603074	0.0246802	0.0283799	0.0580486	0.298869	1.39e-06	0.100396	TRUE	23.2957
osteonecrosis	GCST90277311	rs191149092	A	C	A	C	0.585857	0.0688433	0.0147919	0.0159349	0.0801443	0.390359	2.23e-06	0.123819	TRUE	22.3877
osteonecrosis	GCST90277311	rs245874	T	C	T	C	0.179558	0.00198788	0.572853	0.574943	0.0187859	0.915728	1.07e-06	0.036803	TRUE	23.8036
osteonecrosis	GCST90277311	rs2798070	C	T	C	T	-0.172206	0.0127056	0.413492	0.403105	0.0189069	0.501588	2.81e-06	0.0367616	TRUE	21.9436
osteonecrosis	GCST90277311	rs6773302	T	C	T	C	-0.212939	-0.0546747	0.208171	0.207688	0.0234641	0.0198275	4.41e-06	0.046381	TRUE	21.078
osteonecrosis	GCST90277312	rs10422283	C	T	C	T	-0.496711	0.00332996	0.0418264	0.0435252	0.0415935	0.936188	1.77e-06	0.103967	TRUE	22.8253
osteonecrosis	GCST90277312	rs111318873	T	C	T	C	0.525879	0.0253356	0.0252115	0.0214272	0.0586195	0.665596	6.27e-08	0.09719	TRUE	29.2771
osteonecrosis	GCST90277312	rs111479733	C	G	C	G	-0.41032	-0.0786484	0.0574998	0.0608469	0.0357226	0.0277175	3.29e-06	0.0882045	TRUE	21.6403
osteonecrosis	GCST90277312	rs115887173	C	T	C	T	0.421884	-0.0149814	0.0362232	0.0363958	0.0455852	0.742423	1.05e-06	0.0864199	TRUE	23.8319
osteonecrosis	GCST90277312	rs11757625	A	G	A	G	0.176786	0.0178831	0.461716	0.453352	0.0168825	0.289498	8.66e-07	0.0359332	TRUE	24.2049
osteonecrosis	GCST90277312	rs144456859	A	G	A	G	0.956107	-0.119959	0.00453795	0.0038901	0.139254	0.389008	1.56e-06	0.199036	TRUE	23.0754
osteonecrosis	GCST90277312	rs148308717	T	G	T	G	0.484567	-0.0019982	0.0246802	0.0283799	0.0531699	0.970025	1.39e-06	0.100396	TRUE	23.2957
osteonecrosis	GCST90277312	rs191149092	A	C	A	C	0.585857	0.0545494	0.0147919	0.0159349	0.0725953	0.452412	2.23e-06	0.123819	TRUE	22.3877
osteonecrosis	GCST90277312	rs245874	T	C	T	C	0.179558	0.0160201	0.572853	0.574943	0.0169712	0.345209	1.07e-06	0.036803	TRUE	23.8036
osteonecrosis	GCST90277312	rs2798070	C	T	C	T	-0.172206	0.00615984	0.413492	0.403105	0.0171258	0.719087	2.81e-06	0.0367616	TRUE	21.9436
osteonecrosis	GCST90277312	rs6773302	T	C	T	C	-0.212939	-0.056228	0.208171	0.207688	0.0209125	0.00718701	4.41e-06	0.046381	TRUE	21.078
osteonecrosis	GCST90277313	rs10422283	C	T	C	T	-0.496711	-0.00180047	0.0418264	0.0435252	0.0415502	0.965434	1.77e-06	0.103967	TRUE	22.8253
osteonecrosis	GCST90277313	rs111318873	T	C	T	C	0.525879	0.0909204	0.0252115	0.0214272	0.0586011	0.12081	6.27e-08	0.09719	TRUE	29.2771
osteonecrosis	GCST90277313	rs111479733	C	G	C	G	-0.41032	0.00545415	0.0574998	0.0608469	0.0355885	0.878197	3.29e-06	0.0882045	TRUE	21.6403
osteonecrosis	GCST90277313	rs115887173	C	T	C	T	0.421884	-0.0015293	0.0362232	0.0363958	0.0454838	0.973172	1.05e-06	0.0864199	TRUE	23.8319
osteonecrosis	GCST90277313	rs11757625	A	G	A	G	0.176786	0.0323517	0.461716	0.453352	0.0168391	0.0547338	8.66e-07	0.0359332	TRUE	24.2049
osteonecrosis	GCST90277313	rs144456859	A	G	A	G	0.956107	-0.246877	0.00453795	0.0038901	0.139195	0.0761699	1.56e-06	0.199036	TRUE	23.0754
osteonecrosis	GCST90277313	rs148308717	T	G	T	G	0.484567	-0.00868708	0.0246802	0.0283799	0.0529872	0.869774	1.39e-06	0.100396	TRUE	23.2957
osteonecrosis	GCST90277313	rs191149092	A	C	A	C	0.585857	-0.0103737	0.0147919	0.0159349	0.0724519	0.886147	2.23e-06	0.123819	TRUE	22.3877
osteonecrosis	GCST90277313	rs245874	T	C	T	C	0.179558	0.000656775	0.572853	0.574943	0.0169266	0.969044	1.07e-06	0.036803	TRUE	23.8036
osteonecrosis	GCST90277313	rs2798070	C	T	C	T	-0.172206	0.00556947	0.413492	0.403105	0.0170739	0.744275	2.81e-06	0.0367616	TRUE	21.9436
osteonecrosis	GCST90277313	rs6773302	T	C	T	C	-0.212939	-0.0222237	0.208171	0.207688	0.020852	0.286538	4.41e-06	0.046381	TRUE	21.078
osteonecrosis	GCST90277314	rs10422283	C	T	C	T	-0.496711	-0.0139003	0.0418264	0.0435252	0.0415639	0.738054	1.77e-06	0.103967	TRUE	22.8253
osteonecrosis	GCST90277314	rs111318873	T	C	T	C	0.525879	-0.0286997	0.0252115	0.0214272	0.0585806	0.624196	6.27e-08	0.09719	TRUE	29.2771
osteonecrosis	GCST90277314	rs111479733	C	G	C	G	-0.41032	-0.0542742	0.0574998	0.0608469	0.0356798	0.128256	3.29e-06	0.0882045	TRUE	21.6403
osteonecrosis	GCST90277314	rs115887173	C	T	C	T	0.421884	0.0206836	0.0362232	0.0363958	0.0455641	0.649871	1.05e-06	0.0864199	TRUE	23.8319
osteonecrosis	GCST90277314	rs11757625	A	G	A	G	0.176786	0.0174004	0.461716	0.453352	0.0168625	0.302138	8.66e-07	0.0359332	TRUE	24.2049
osteonecrosis	GCST90277314	rs144456859	A	G	A	G	0.956107	0.00843594	0.00453795	0.0038901	0.13928	0.9517	1.56e-06	0.199036	TRUE	23.0754
osteonecrosis	GCST90277314	rs148308717	T	G	T	G	0.484567	0.0881825	0.0246802	0.0283799	0.0530757	0.0966592	1.39e-06	0.100396	TRUE	23.2957
osteonecrosis	GCST90277314	rs191149092	A	C	A	C	0.585857	0.081357	0.0147919	0.0159349	0.0725509	0.262149	2.23e-06	0.123819	TRUE	22.3877
osteonecrosis	GCST90277314	rs245874	T	C	T	C	0.179558	0.00128809	0.572853	0.574943	0.0169539	0.93944	1.07e-06	0.036803	TRUE	23.8036
osteonecrosis	GCST90277314	rs2798070	C	T	C	T	-0.172206	0.00367719	0.413492	0.403105	0.0171042	0.829776	2.81e-06	0.0367616	TRUE	21.9436
osteonecrosis	GCST90277314	rs6773302	T	C	T	C	-0.212939	-0.0440435	0.208171	0.207688	0.020897	0.0350905	4.41e-06	0.046381	TRUE	21.078
osteonecrosis	GCST90277315	rs10422283	C	T	C	T	-0.496711	0.0781523	0.0418264	0.0435252	0.0472968	0.0985014	1.77e-06	0.103967	TRUE	22.8253
osteonecrosis	GCST90277315	rs111318873	T	C	T	C	0.525879	0.0373138	0.0252115	0.0214272	0.0669937	0.57755	6.27e-08	0.09719	TRUE	29.2771
osteonecrosis	GCST90277315	rs111479733	C	G	C	G	-0.41032	-0.0548672	0.0574998	0.0608469	0.0405761	0.176348	3.29e-06	0.0882045	TRUE	21.6403
osteonecrosis	GCST90277315	rs115887173	C	T	C	T	0.421884	0.0124817	0.0362232	0.0363958	0.0517757	0.809499	1.05e-06	0.0864199	TRUE	23.8319
osteonecrosis	GCST90277315	rs11757625	A	G	A	G	0.176786	0.00448707	0.461716	0.453352	0.0190382	0.813676	8.66e-07	0.0359332	TRUE	24.2049
osteonecrosis	GCST90277315	rs144456859	A	G	A	G	0.956107	-0.200973	0.00453795	0.0038901	0.155548	0.196387	1.56e-06	0.199036	TRUE	23.0754
osteonecrosis	GCST90277315	rs148308717	T	G	T	G	0.484567	0.0789328	0.0246802	0.0283799	0.0608746	0.194791	1.39e-06	0.100396	TRUE	23.2957
osteonecrosis	GCST90277315	rs191149092	A	C	A	C	0.585857	0.0833471	0.0147919	0.0159349	0.0820829	0.309934	2.23e-06	0.123819	TRUE	22.3877
osteonecrosis	GCST90277315	rs245874	T	C	T	C	0.179558	0.00099009	0.572853	0.574943	0.0192607	0.959006	1.07e-06	0.036803	TRUE	23.8036
osteonecrosis	GCST90277315	rs2798070	C	T	C	T	-0.172206	0.0336767	0.413492	0.403105	0.0195567	0.0851132	2.81e-06	0.0367616	TRUE	21.9436
osteonecrosis	GCST90277315	rs6773302	T	C	T	C	-0.212939	-0.0326058	0.208171	0.207688	0.0238942	0.172418	4.41e-06	0.046381	TRUE	21.078
osteonecrosis	GCST90277316	rs10422283	C	T	C	T	-0.496711	-0.0582485	0.0418264	0.0435252	0.0429656	0.175225	1.77e-06	0.103967	TRUE	22.8253
osteonecrosis	GCST90277316	rs111318873	T	C	T	C	0.525879	-0.0011029	0.0252115	0.0214272	0.0618006	0.985772	6.27e-08	0.09719	TRUE	29.2771
osteonecrosis	GCST90277316	rs111479733	C	G	C	G	-0.41032	-0.0382851	0.0574998	0.0608469	0.0374681	0.306891	3.29e-06	0.0882045	TRUE	21.6403
osteonecrosis	GCST90277316	rs115887173	C	T	C	T	0.421884	0.0176869	0.0362232	0.0363958	0.0477524	0.711097	1.05e-06	0.0864199	TRUE	23.8319
osteonecrosis	GCST90277316	rs11757625	A	G	A	G	0.176786	0.0176251	0.461716	0.453352	0.0176115	0.316954	8.66e-07	0.0359332	TRUE	24.2049
osteonecrosis	GCST90277316	rs144456859	A	G	A	G	0.956107	0.0405549	0.00453795	0.0038901	0.144793	0.77941	1.56e-06	0.199036	TRUE	23.0754
osteonecrosis	GCST90277316	rs148308717	T	G	T	G	0.484567	0.0247722	0.0246802	0.0283799	0.0547738	0.651083	1.39e-06	0.100396	TRUE	23.2957
osteonecrosis	GCST90277316	rs191149092	A	C	A	C	0.585857	0.0611894	0.0147919	0.0159349	0.0756389	0.41855	2.23e-06	0.123819	TRUE	22.3877
osteonecrosis	GCST90277316	rs245874	T	C	T	C	0.179558	-0.017385	0.572853	0.574943	0.0177326	0.326907	1.07e-06	0.036803	TRUE	23.8036
osteonecrosis	GCST90277316	rs2798070	C	T	C	T	-0.172206	0.00997314	0.413492	0.403105	0.0178412	0.576169	2.81e-06	0.0367616	TRUE	21.9436
osteonecrosis	GCST90277316	rs6773302	T	C	T	C	-0.212939	-0.0451831	0.208171	0.207688	0.0218223	0.0384379	4.41e-06	0.046381	TRUE	21.078
osteonecrosis	GCST90277317	rs10422283	C	T	C	T	-0.496711	0.00229138	0.0418264	0.0435252	0.0419796	0.956473	1.77e-06	0.103967	TRUE	22.8253
osteonecrosis	GCST90277317	rs111318873	T	C	T	C	0.525879	0.0290263	0.0252115	0.0214272	0.0589216	0.622277	6.27e-08	0.09719	TRUE	29.2771
osteonecrosis	GCST90277317	rs111479733	C	G	C	G	-0.41032	-0.0243765	0.0574998	0.0608469	0.0359406	0.497624	3.29e-06	0.0882045	TRUE	21.6403
osteonecrosis	GCST90277317	rs115887173	C	T	C	T	0.421884	-0.0298649	0.0362232	0.0363958	0.0459748	0.515959	1.05e-06	0.0864199	TRUE	23.8319
osteonecrosis	GCST90277317	rs11757625	A	G	A	G	0.176786	0.0141355	0.461716	0.453352	0.0170208	0.406276	8.66e-07	0.0359332	TRUE	24.2049
osteonecrosis	GCST90277317	rs144456859	A	G	A	G	0.956107	-0.133489	0.00453795	0.0038901	0.140507	0.342104	1.56e-06	0.199036	TRUE	23.0754
osteonecrosis	GCST90277317	rs148308717	T	G	T	G	0.484567	0.0675933	0.0246802	0.0283799	0.0536648	0.207859	1.39e-06	0.100396	TRUE	23.2957
osteonecrosis	GCST90277317	rs191149092	A	C	A	C	0.585857	0.0253276	0.0147919	0.0159349	0.0733304	0.729803	2.23e-06	0.123819	TRUE	22.3877
osteonecrosis	GCST90277317	rs245874	T	C	T	C	0.179558	0.00240719	0.572853	0.574943	0.0171096	0.888114	1.07e-06	0.036803	TRUE	23.8036
osteonecrosis	GCST90277317	rs2798070	C	T	C	T	-0.172206	0.0113628	0.413492	0.403105	0.0172743	0.510682	2.81e-06	0.0367616	TRUE	21.9436
osteonecrosis	GCST90277317	rs6773302	T	C	T	C	-0.212939	-0.0389411	0.208171	0.207688	0.0210968	0.0649494	4.41e-06	0.046381	TRUE	21.078
osteonecrosis	GCST90277318	rs10422283	C	T	C	T	-0.496711	-0.0177562	0.0418264	0.0435252	0.0432045	0.68109	1.77e-06	0.103967	TRUE	22.8253
osteonecrosis	GCST90277318	rs111318873	T	C	T	C	0.525879	0.117043	0.0252115	0.0214272	0.0614117	0.0567122	6.27e-08	0.09719	TRUE	29.2771
osteonecrosis	GCST90277318	rs111479733	C	G	C	G	-0.41032	-0.019204	0.0574998	0.0608469	0.0371269	0.604982	3.29e-06	0.0882045	TRUE	21.6403
osteonecrosis	GCST90277318	rs115887173	C	T	C	T	0.421884	0.028458	0.0362232	0.0363958	0.0474763	0.548896	1.05e-06	0.0864199	TRUE	23.8319
osteonecrosis	GCST90277318	rs11757625	A	G	A	G	0.176786	0.0397931	0.461716	0.453352	0.0176071	0.023842	8.66e-07	0.0359332	TRUE	24.2049
osteonecrosis	GCST90277318	rs144456859	A	G	A	G	0.956107	-0.296328	0.00453795	0.0038901	0.141983	0.0369068	1.56e-06	0.199036	TRUE	23.0754
osteonecrosis	GCST90277318	rs148308717	T	G	T	G	0.484567	-0.0410175	0.0246802	0.0283799	0.0550194	0.455973	1.39e-06	0.100396	TRUE	23.2957
osteonecrosis	GCST90277318	rs191149092	A	C	A	C	0.585857	-0.0381772	0.0147919	0.0159349	0.0759354	0.615135	2.23e-06	0.123819	TRUE	22.3877
osteonecrosis	GCST90277318	rs245874	T	C	T	C	0.179558	0.00796242	0.572853	0.574943	0.0177045	0.652899	1.07e-06	0.036803	TRUE	23.8036
osteonecrosis	GCST90277318	rs2798070	C	T	C	T	-0.172206	-0.00800741	0.413492	0.403105	0.0178719	0.654123	2.81e-06	0.0367616	TRUE	21.9436
osteonecrosis	GCST90277318	rs6773302	T	C	T	C	-0.212939	-0.00654209	0.208171	0.207688	0.0218598	0.76473	4.41e-06	0.046381	TRUE	21.078
osteonecrosis	GCST90277319	rs10422283	C	T	C	T	-0.496711	-0.0128371	0.0418264	0.0435252	0.0464411	0.782228	1.77e-06	0.103967	TRUE	22.8253
osteonecrosis	GCST90277319	rs111318873	T	C	T	C	0.525879	0.119209	0.0252115	0.0214272	0.0659581	0.0707528	6.27e-08	0.09719	TRUE	29.2771
osteonecrosis	GCST90277319	rs111479733	C	G	C	G	-0.41032	0.00526829	0.0574998	0.0608469	0.0410809	0.897957	3.29e-06	0.0882045	TRUE	21.6403
osteonecrosis	GCST90277319	rs115887173	C	T	C	T	0.421884	0.0210055	0.0362232	0.0363958	0.0512941	0.682165	1.05e-06	0.0864199	TRUE	23.8319
osteonecrosis	GCST90277319	rs11757625	A	G	A	G	0.176786	0.0268177	0.461716	0.453352	0.019076	0.159813	8.66e-07	0.0359332	TRUE	24.2049
osteonecrosis	GCST90277319	rs144456859	A	G	A	G	0.956107	0.0567584	0.00453795	0.0038901	0.15139	0.707724	1.56e-06	0.199036	TRUE	23.0754
osteonecrosis	GCST90277319	rs148308717	T	G	T	G	0.484567	-0.0320187	0.0246802	0.0283799	0.0589133	0.586799	1.39e-06	0.100396	TRUE	23.2957
osteonecrosis	GCST90277319	rs191149092	A	C	A	C	0.585857	-0.059889	0.0147919	0.0159349	0.0812113	0.46086	2.23e-06	0.123819	TRUE	22.3877
osteonecrosis	GCST90277319	rs245874	T	C	T	C	0.179558	-0.00414672	0.572853	0.574943	0.0190426	0.827617	1.07e-06	0.036803	TRUE	23.8036
osteonecrosis	GCST90277319	rs2798070	C	T	C	T	-0.172206	0.00503643	0.413492	0.403105	0.0192513	0.793619	2.81e-06	0.0367616	TRUE	21.9436
osteonecrosis	GCST90277319	rs6773302	T	C	T	C	-0.212939	-0.0515183	0.208171	0.207688	0.0235456	0.0287015	4.41e-06	0.046381	TRUE	21.078
osteonecrosis	GCST90277320	rs10422283	C	T	C	T	-0.496711	0.0294009	0.0418264	0.0435252	0.0421143	0.485109	1.77e-06	0.103967	TRUE	22.8253
osteonecrosis	GCST90277320	rs111318873	T	C	T	C	0.525879	0.0958086	0.0252115	0.0214272	0.0598277	0.109319	6.27e-08	0.09719	TRUE	29.2771
osteonecrosis	GCST90277320	rs111479733	C	G	C	G	-0.41032	-0.0078914	0.0574998	0.0608469	0.0362268	0.82756	3.29e-06	0.0882045	TRUE	21.6403
osteonecrosis	GCST90277320	rs115887173	C	T	C	T	0.421884	-0.0197563	0.0362232	0.0363958	0.0463888	0.670193	1.05e-06	0.0864199	TRUE	23.8319
osteonecrosis	GCST90277320	rs11757625	A	G	A	G	0.176786	0.0270911	0.461716	0.453352	0.0171374	0.113953	8.66e-07	0.0359332	TRUE	24.2049
osteonecrosis	GCST90277320	rs144456859	A	G	A	G	0.956107	-0.125922	0.00453795	0.0038901	0.139547	0.366884	1.56e-06	0.199036	TRUE	23.0754
osteonecrosis	GCST90277320	rs148308717	T	G	T	G	0.484567	-0.0154581	0.0246802	0.0283799	0.0539649	0.774536	1.39e-06	0.100396	TRUE	23.2957
osteonecrosis	GCST90277320	rs191149092	A	C	A	C	0.585857	0.0115525	0.0147919	0.0159349	0.0736698	0.875391	2.23e-06	0.123819	TRUE	22.3877
osteonecrosis	GCST90277320	rs245874	T	C	T	C	0.179558	-0.0160009	0.572853	0.574943	0.0172142	0.352635	1.07e-06	0.036803	TRUE	23.8036
osteonecrosis	GCST90277320	rs2798070	C	T	C	T	-0.172206	0.00666396	0.413492	0.403105	0.0173938	0.701629	2.81e-06	0.0367616	TRUE	21.9436
osteonecrosis	GCST90277320	rs6773302	T	C	T	C	-0.212939	-0.0138396	0.208171	0.207688	0.0212443	0.514762	4.41e-06	0.046381	TRUE	21.078
osteonecrosis	GCST90277321	rs10422283	C	T	C	T	-0.496711	-0.00915653	0.0418264	0.0435252	0.0416231	0.825882	1.77e-06	0.103967	TRUE	22.8253
osteonecrosis	GCST90277321	rs111318873	T	C	T	C	0.525879	-0.0234181	0.0252115	0.0214272	0.0586607	0.689739	6.27e-08	0.09719	TRUE	29.2771
osteonecrosis	GCST90277321	rs111479733	C	G	C	G	-0.41032	-0.0494828	0.0574998	0.0608469	0.0357515	0.166365	3.29e-06	0.0882045	TRUE	21.6403
osteonecrosis	GCST90277321	rs115887173	C	T	C	T	0.421884	-0.0347233	0.0362232	0.0363958	0.0457069	0.447449	1.05e-06	0.0864199	TRUE	23.8319
osteonecrosis	GCST90277321	rs11757625	A	G	A	G	0.176786	0.0425343	0.461716	0.453352	0.0168977	0.0118492	8.66e-07	0.0359332	TRUE	24.2049
osteonecrosis	GCST90277321	rs144456859	A	G	A	G	0.956107	0.077488	0.00453795	0.0038901	0.139337	0.578133	1.56e-06	0.199036	TRUE	23.0754
osteonecrosis	GCST90277321	rs148308717	T	G	T	G	0.484567	0.079443	0.0246802	0.0283799	0.0531761	0.135217	1.39e-06	0.100396	TRUE	23.2957
osteonecrosis	GCST90277321	rs191149092	A	C	A	C	0.585857	0.0175893	0.0147919	0.0159349	0.0727854	0.809045	2.23e-06	0.123819	TRUE	22.3877
osteonecrosis	GCST90277321	rs245874	T	C	T	C	0.179558	-0.00211703	0.572853	0.574943	0.0169899	0.900838	1.07e-06	0.036803	TRUE	23.8036
osteonecrosis	GCST90277321	rs2798070	C	T	C	T	-0.172206	0.00753041	0.413492	0.403105	0.0171426	0.660461	2.81e-06	0.0367616	TRUE	21.9436
osteonecrosis	GCST90277321	rs6773302	T	C	T	C	-0.212939	-0.0123647	0.208171	0.207688	0.0209577	0.555208	4.41e-06	0.046381	TRUE	21.078
osteonecrosis	GCST90277322	rs10422283	C	T	C	T	-0.496711	-0.008526	0.0418264	0.0435252	0.0427473	0.841909	1.77e-06	0.103967	TRUE	22.8253
osteonecrosis	GCST90277322	rs111318873	T	C	T	C	0.525879	0.00229067	0.0252115	0.0214272	0.0612836	0.970185	6.27e-08	0.09719	TRUE	29.2771
osteonecrosis	GCST90277322	rs111479733	C	G	C	G	-0.41032	-0.131759	0.0574998	0.0608469	0.0372127	0.000401648	3.29e-06	0.0882045	TRUE	21.6403
osteonecrosis	GCST90277322	rs115887173	C	T	C	T	0.421884	-0.0898435	0.0362232	0.0363958	0.046972	0.0558246	1.05e-06	0.0864199	TRUE	23.8319
osteonecrosis	GCST90277322	rs11757625	A	G	A	G	0.176786	0.0508853	0.461716	0.453352	0.0174939	0.00363913	8.66e-07	0.0359332	TRUE	24.2049
osteonecrosis	GCST90277322	rs144456859	A	G	A	G	0.956107	-0.0325957	0.00453795	0.0038901	0.143871	0.820763	1.56e-06	0.199036	TRUE	23.0754
osteonecrosis	GCST90277322	rs148308717	T	G	T	G	0.484567	0.0160729	0.0246802	0.0283799	0.0545597	0.768305	1.39e-06	0.100396	TRUE	23.2957
osteonecrosis	GCST90277322	rs191149092	A	C	A	C	0.585857	-0.0101521	0.0147919	0.0159349	0.0756641	0.893264	2.23e-06	0.123819	TRUE	22.3877
osteonecrosis	GCST90277322	rs245874	T	C	T	C	0.179558	0.037355	0.572853	0.574943	0.0175573	0.0334002	1.07e-06	0.036803	TRUE	23.8036
osteonecrosis	GCST90277322	rs2798070	C	T	C	T	-0.172206	0.00116422	0.413492	0.403105	0.01776	0.947735	2.81e-06	0.0367616	TRUE	21.9436
osteonecrosis	GCST90277322	rs6773302	T	C	T	C	-0.212939	-0.0328628	0.208171	0.207688	0.0216627	0.129293	4.41e-06	0.046381	TRUE	21.078
osteonecrosis	GCST90277323	rs10422283	C	T	C	T	-0.496711	-0.0148346	0.0418264	0.0435252	0.0415448	0.721037	1.77e-06	0.103967	TRUE	22.8253
osteonecrosis	GCST90277323	rs111318873	T	C	T	C	0.525879	0.045623	0.0252115	0.0214272	0.0585479	0.435847	6.27e-08	0.09719	TRUE	29.2771
osteonecrosis	GCST90277323	rs111479733	C	G	C	G	-0.41032	-0.0360144	0.0574998	0.0608469	0.0356482	0.312381	3.29e-06	0.0882045	TRUE	21.6403
osteonecrosis	GCST90277323	rs115887173	C	T	C	T	0.421884	-0.0760967	0.0362232	0.0363958	0.0455355	0.0947247	1.05e-06	0.0864199	TRUE	23.8319
osteonecrosis	GCST90277323	rs11757625	A	G	A	G	0.176786	0.0518765	0.461716	0.453352	0.0168444	0.00207882	8.66e-07	0.0359332	TRUE	24.2049
osteonecrosis	GCST90277323	rs144456859	A	G	A	G	0.956107	-0.0687173	0.00453795	0.0038901	0.139226	0.621615	1.56e-06	0.199036	TRUE	23.0754
osteonecrosis	GCST90277323	rs148308717	T	G	T	G	0.484567	-0.0200719	0.0246802	0.0283799	0.0530553	0.705194	1.39e-06	0.100396	TRUE	23.2957
osteonecrosis	GCST90277323	rs191149092	A	C	A	C	0.585857	-0.0182873	0.0147919	0.0159349	0.0725065	0.800874	2.23e-06	0.123819	TRUE	22.3877
osteonecrosis	GCST90277323	rs245874	T	C	T	C	0.179558	-0.00156126	0.572853	0.574943	0.0169466	0.926594	1.07e-06	0.036803	TRUE	23.8036
osteonecrosis	GCST90277323	rs2798070	C	T	C	T	-0.172206	0.00607464	0.413492	0.403105	0.017093	0.7223	2.81e-06	0.0367616	TRUE	21.9436
osteonecrosis	GCST90277323	rs6773302	T	C	T	C	-0.212939	-0.038378	0.208171	0.207688	0.0208688	0.0659453	4.41e-06	0.046381	TRUE	21.078
osteonecrosis	GCST90277324	rs10422283	C	T	C	T	-0.496711	0.0152963	0.0418264	0.0435252	0.045315	0.7357	1.77e-06	0.103967	TRUE	22.8253
osteonecrosis	GCST90277324	rs111318873	T	C	T	C	0.525879	0.0435721	0.0252115	0.0214272	0.0642236	0.497503	6.27e-08	0.09719	TRUE	29.2771
osteonecrosis	GCST90277324	rs111479733	C	G	C	G	-0.41032	0.0470236	0.0574998	0.0608469	0.0394792	0.233646	3.29e-06	0.0882045	TRUE	21.6403
osteonecrosis	GCST90277324	rs115887173	C	T	C	T	0.421884	-0.0392909	0.0362232	0.0363958	0.0497947	0.430104	1.05e-06	0.0864199	TRUE	23.8319
osteonecrosis	GCST90277324	rs11757625	A	G	A	G	0.176786	0.0235323	0.461716	0.453352	0.0185245	0.203988	8.66e-07	0.0359332	TRUE	24.2049
osteonecrosis	GCST90277324	rs144456859	A	G	A	G	0.956107	-0.086905	0.00453795	0.0038901	0.149656	0.56145	1.56e-06	0.199036	TRUE	23.0754
osteonecrosis	GCST90277324	rs148308717	T	G	T	G	0.484567	-0.0465818	0.0246802	0.0283799	0.0587484	0.427847	1.39e-06	0.100396	TRUE	23.2957
osteonecrosis	GCST90277324	rs191149092	A	C	A	C	0.585857	-0.00952116	0.0147919	0.0159349	0.0803505	0.905676	2.23e-06	0.123819	TRUE	22.3877
osteonecrosis	GCST90277324	rs245874	T	C	T	C	0.179558	-0.000607944	0.572853	0.574943	0.0185843	0.973905	1.07e-06	0.036803	TRUE	23.8036
osteonecrosis	GCST90277324	rs2798070	C	T	C	T	-0.172206	0.0101226	0.413492	0.403105	0.018709	0.588473	2.81e-06	0.0367616	TRUE	21.9436
osteonecrosis	GCST90277324	rs6773302	T	C	T	C	-0.212939	0.0275252	0.208171	0.207688	0.0227797	0.226948	4.41e-06	0.046381	TRUE	21.078
osteonecrosis	GCST90277325	rs10422283	C	T	C	T	-0.496711	-0.0476151	0.0418264	0.0435252	0.0456252	0.296692	1.77e-06	0.103967	TRUE	22.8253
osteonecrosis	GCST90277325	rs111318873	T	C	T	C	0.525879	0.0984886	0.0252115	0.0214272	0.0647517	0.128285	6.27e-08	0.09719	TRUE	29.2771
osteonecrosis	GCST90277325	rs111479733	C	G	C	G	-0.41032	-0.0201391	0.0574998	0.0608469	0.0399061	0.613799	3.29e-06	0.0882045	TRUE	21.6403
osteonecrosis	GCST90277325	rs115887173	C	T	C	T	0.421884	0.0378849	0.0362232	0.0363958	0.0506898	0.454837	1.05e-06	0.0864199	TRUE	23.8319
osteonecrosis	GCST90277325	rs11757625	A	G	A	G	0.176786	0.0260822	0.461716	0.453352	0.0187299	0.163788	8.66e-07	0.0359332	TRUE	24.2049
osteonecrosis	GCST90277325	rs144456859	A	G	A	G	0.956107	0.0188148	0.00453795	0.0038901	0.148252	0.899012	1.56e-06	0.199036	TRUE	23.0754
osteonecrosis	GCST90277325	rs148308717	T	G	T	G	0.484567	-0.0340393	0.0246802	0.0283799	0.0577334	0.555468	1.39e-06	0.100396	TRUE	23.2957
osteonecrosis	GCST90277325	rs191149092	A	C	A	C	0.585857	0.0463545	0.0147919	0.0159349	0.0802833	0.563688	2.23e-06	0.123819	TRUE	22.3877
osteonecrosis	GCST90277325	rs245874	T	C	T	C	0.179558	-0.0201358	0.572853	0.574943	0.0187223	0.282183	1.07e-06	0.036803	TRUE	23.8036
osteonecrosis	GCST90277325	rs2798070	C	T	C	T	-0.172206	-0.0148619	0.413492	0.403105	0.0189348	0.432527	2.81e-06	0.0367616	TRUE	21.9436
osteonecrosis	GCST90277325	rs6773302	T	C	T	C	-0.212939	0.0170405	0.208171	0.207688	0.023114	0.460992	4.41e-06	0.046381	TRUE	21.078
osteonecrosis	GCST90277326	rs10422283	C	T	C	T	-0.496711	0.0882437	0.0418264	0.0435252	0.0428726	0.0395965	1.77e-06	0.103967	TRUE	22.8253
osteonecrosis	GCST90277326	rs111318873	T	C	T	C	0.525879	0.0413391	0.0252115	0.0214272	0.0609658	0.497728	6.27e-08	0.09719	TRUE	29.2771
osteonecrosis	GCST90277326	rs111479733	C	G	C	G	-0.41032	0.0662036	0.0574998	0.0608469	0.0367214	0.0714426	3.29e-06	0.0882045	TRUE	21.6403
osteonecrosis	GCST90277326	rs115887173	C	T	C	T	0.421884	-0.0169295	0.0362232	0.0363958	0.0470734	0.719118	1.05e-06	0.0864199	TRUE	23.8319
osteonecrosis	GCST90277326	rs11757625	A	G	A	G	0.176786	0.0130054	0.461716	0.453352	0.0173755	0.454169	8.66e-07	0.0359332	TRUE	24.2049
osteonecrosis	GCST90277326	rs144456859	A	G	A	G	0.956107	-0.253016	0.00453795	0.0038901	0.142119	0.0750603	1.56e-06	0.199036	TRUE	23.0754
osteonecrosis	GCST90277326	rs148308717	T	G	T	G	0.484567	-0.0301484	0.0246802	0.0283799	0.0550295	0.583794	1.39e-06	0.100396	TRUE	23.2957
osteonecrosis	GCST90277326	rs191149092	A	C	A	C	0.585857	-0.0379321	0.0147919	0.0159349	0.0741278	0.608857	2.23e-06	0.123819	TRUE	22.3877
osteonecrosis	GCST90277326	rs245874	T	C	T	C	0.179558	0.00626283	0.572853	0.574943	0.0175321	0.720927	1.07e-06	0.036803	TRUE	23.8036
osteonecrosis	GCST90277326	rs2798070	C	T	C	T	-0.172206	-0.00960768	0.413492	0.403105	0.0176269	0.585717	2.81e-06	0.0367616	TRUE	21.9436
osteonecrosis	GCST90277326	rs6773302	T	C	T	C	-0.212939	0.00411553	0.208171	0.207688	0.0215754	0.848721	4.41e-06	0.046381	TRUE	21.078
osteonecrosis	GCST90277327	rs10422283	C	T	C	T	-0.496711	-0.00685684	0.0418264	0.0435252	0.041574	0.868999	1.77e-06	0.103967	TRUE	22.8253
osteonecrosis	GCST90277327	rs111318873	T	C	T	C	0.525879	0.00130659	0.0252115	0.0214272	0.0586722	0.982232	6.27e-08	0.09719	TRUE	29.2771
osteonecrosis	GCST90277327	rs111479733	C	G	C	G	-0.41032	-0.00386872	0.0574998	0.0608469	0.0357006	0.913706	3.29e-06	0.0882045	TRUE	21.6403
osteonecrosis	GCST90277327	rs115887173	C	T	C	T	0.421884	-0.0534886	0.0362232	0.0363958	0.0456322	0.241152	1.05e-06	0.0864199	TRUE	23.8319
osteonecrosis	GCST90277327	rs11757625	A	G	A	G	0.176786	0.0239776	0.461716	0.453352	0.0168796	0.155489	8.66e-07	0.0359332	TRUE	24.2049
osteonecrosis	GCST90277327	rs144456859	A	G	A	G	0.956107	0.183329	0.00453795	0.0038901	0.139152	0.187704	1.56e-06	0.199036	TRUE	23.0754
osteonecrosis	GCST90277327	rs148308717	T	G	T	G	0.484567	0.0206388	0.0246802	0.0283799	0.0530989	0.69751	1.39e-06	0.100396	TRUE	23.2957
osteonecrosis	GCST90277327	rs191149092	A	C	A	C	0.585857	0.0140582	0.0147919	0.0159349	0.0726892	0.846645	2.23e-06	0.123819	TRUE	22.3877
osteonecrosis	GCST90277327	rs245874	T	C	T	C	0.179558	-0.0116314	0.572853	0.574943	0.016965	0.492968	1.07e-06	0.036803	TRUE	23.8036
osteonecrosis	GCST90277327	rs2798070	C	T	C	T	-0.172206	2.62087e-05	0.413492	0.403105	0.0171246	0.998872	2.81e-06	0.0367616	TRUE	21.9436
osteonecrosis	GCST90277327	rs6773302	T	C	T	C	-0.212939	-0.0147298	0.208171	0.207688	0.020929	0.481569	4.41e-06	0.046381	TRUE	21.078
osteonecrosis	GCST90277328	rs10422283	C	T	C	T	-0.496711	0.00256115	0.0418264	0.0435252	0.0416536	0.950969	1.77e-06	0.103967	TRUE	22.8253
osteonecrosis	GCST90277328	rs111318873	T	C	T	C	0.525879	0.0244826	0.0252115	0.0214272	0.0590756	0.678561	6.27e-08	0.09719	TRUE	29.2771
osteonecrosis	GCST90277328	rs111479733	C	G	C	G	-0.41032	-0.050722	0.0574998	0.0608469	0.0358015	0.156585	3.29e-06	0.0882045	TRUE	21.6403
osteonecrosis	GCST90277328	rs115887173	C	T	C	T	0.421884	-0.0561692	0.0362232	0.0363958	0.0458612	0.220688	1.05e-06	0.0864199	TRUE	23.8319
osteonecrosis	GCST90277328	rs11757625	A	G	A	G	0.176786	0.0333837	0.461716	0.453352	0.0169557	0.0489973	8.66e-07	0.0359332	TRUE	24.2049
osteonecrosis	GCST90277328	rs144456859	A	G	A	G	0.956107	0.0283081	0.00453795	0.0038901	0.139221	0.838875	1.56e-06	0.199036	TRUE	23.0754
osteonecrosis	GCST90277328	rs148308717	T	G	T	G	0.484567	-0.0205753	0.0246802	0.0283799	0.0532749	0.699342	1.39e-06	0.100396	TRUE	23.2957
osteonecrosis	GCST90277328	rs191149092	A	C	A	C	0.585857	0.0232653	0.0147919	0.0159349	0.0729533	0.749798	2.23e-06	0.123819	TRUE	22.3877
osteonecrosis	GCST90277328	rs245874	T	C	T	C	0.179558	-0.00613332	0.572853	0.574943	0.0170224	0.718618	1.07e-06	0.036803	TRUE	23.8036
osteonecrosis	GCST90277328	rs2798070	C	T	C	T	-0.172206	0.016071	0.413492	0.403105	0.0172114	0.350451	2.81e-06	0.0367616	TRUE	21.9436
osteonecrosis	GCST90277328	rs6773302	T	C	T	C	-0.212939	-0.0333564	0.208171	0.207688	0.0210376	0.112872	4.41e-06	0.046381	TRUE	21.078
osteonecrosis	GCST90277329	rs10422283	C	T	C	T	-0.496711	0.00168474	0.0418264	0.0435252	0.0428024	0.968605	1.77e-06	0.103967	TRUE	22.8253
osteonecrosis	GCST90277329	rs111318873	T	C	T	C	0.525879	-0.0457932	0.0252115	0.0214272	0.0600838	0.44598	6.27e-08	0.09719	TRUE	29.2771
osteonecrosis	GCST90277329	rs111479733	C	G	C	G	-0.41032	-0.0921524	0.0574998	0.0608469	0.0370613	0.0129215	3.29e-06	0.0882045	TRUE	21.6403
osteonecrosis	GCST90277329	rs115887173	C	T	C	T	0.421884	-0.0478527	0.0362232	0.0363958	0.0471478	0.310152	1.05e-06	0.0864199	TRUE	23.8319
osteonecrosis	GCST90277329	rs11757625	A	G	A	G	0.176786	0.00921955	0.461716	0.453352	0.0173903	0.596008	8.66e-07	0.0359332	TRUE	24.2049
osteonecrosis	GCST90277329	rs144456859	A	G	A	G	0.956107	-0.137322	0.00453795	0.0038901	0.142025	0.333612	1.56e-06	0.199036	TRUE	23.0754
osteonecrosis	GCST90277329	rs148308717	T	G	T	G	0.484567	0.0275214	0.0246802	0.0283799	0.0546815	0.614753	1.39e-06	0.100396	TRUE	23.2957
osteonecrosis	GCST90277329	rs191149092	A	C	A	C	0.585857	0.0265999	0.0147919	0.0159349	0.07454	0.721203	2.23e-06	0.123819	TRUE	22.3877
osteonecrosis	GCST90277329	rs245874	T	C	T	C	0.179558	-0.00566517	0.572853	0.574943	0.0174812	0.745883	1.07e-06	0.036803	TRUE	23.8036
osteonecrosis	GCST90277329	rs2798070	C	T	C	T	-0.172206	0.00874974	0.413492	0.403105	0.0176116	0.619321	2.81e-06	0.0367616	TRUE	21.9436
osteonecrosis	GCST90277329	rs6773302	T	C	T	C	-0.212939	-0.0170399	0.208171	0.207688	0.0216042	0.430281	4.41e-06	0.046381	TRUE	21.078
osteonecrosis	GCST90277330	rs10422283	C	T	C	T	-0.496711	0.0280259	0.0418264	0.0435252	0.0451651	0.534923	1.77e-06	0.103967	TRUE	22.8253
osteonecrosis	GCST90277330	rs111318873	T	C	T	C	0.525879	0.0370389	0.0252115	0.0214272	0.0629095	0.556025	6.27e-08	0.09719	TRUE	29.2771
osteonecrosis	GCST90277330	rs111479733	C	G	C	G	-0.41032	-0.0725354	0.0574998	0.0608469	0.0383482	0.0585915	3.29e-06	0.0882045	TRUE	21.6403
osteonecrosis	GCST90277330	rs115887173	C	T	C	T	0.421884	-0.0797013	0.0362232	0.0363958	0.0498005	0.109545	1.05e-06	0.0864199	TRUE	23.8319
osteonecrosis	GCST90277330	rs11757625	A	G	A	G	0.176786	0.033342	0.461716	0.453352	0.0183317	0.0689759	8.66e-07	0.0359332	TRUE	24.2049
osteonecrosis	GCST90277330	rs144456859	A	G	A	G	0.956107	-0.133508	0.00453795	0.0038901	0.153504	0.384462	1.56e-06	0.199036	TRUE	23.0754
osteonecrosis	GCST90277330	rs148308717	T	G	T	G	0.484567	-0.0628483	0.0246802	0.0283799	0.0568831	0.269242	1.39e-06	0.100396	TRUE	23.2957
osteonecrosis	GCST90277330	rs191149092	A	C	A	C	0.585857	0.0240426	0.0147919	0.0159349	0.0790793	0.761105	2.23e-06	0.123819	TRUE	22.3877
osteonecrosis	GCST90277330	rs245874	T	C	T	C	0.179558	-0.00949047	0.572853	0.574943	0.0184922	0.607804	1.07e-06	0.036803	TRUE	23.8036
osteonecrosis	GCST90277330	rs2798070	C	T	C	T	-0.172206	0.00597523	0.413492	0.403105	0.0186666	0.748891	2.81e-06	0.0367616	TRUE	21.9436
osteonecrosis	GCST90277330	rs6773302	T	C	T	C	-0.212939	-0.0181319	0.208171	0.207688	0.0226678	0.423784	4.41e-06	0.046381	TRUE	21.078
osteonecrosis	GCST90277331	rs10422283	C	T	C	T	-0.496711	-0.0443501	0.0418264	0.0435252	0.0432354	0.305016	1.77e-06	0.103967	TRUE	22.8253
osteonecrosis	GCST90277331	rs111318873	T	C	T	C	0.525879	0.00932156	0.0252115	0.0214272	0.0606301	0.87781	6.27e-08	0.09719	TRUE	29.2771
osteonecrosis	GCST90277331	rs111479733	C	G	C	G	-0.41032	0.0207228	0.0574998	0.0608469	0.0370144	0.575582	3.29e-06	0.0882045	TRUE	21.6403
osteonecrosis	GCST90277331	rs115887173	C	T	C	T	0.421884	0.0527488	0.0362232	0.0363958	0.0471732	0.263503	1.05e-06	0.0864199	TRUE	23.8319
osteonecrosis	GCST90277331	rs11757625	A	G	A	G	0.176786	0.0347499	0.461716	0.453352	0.017476	0.0467921	8.66e-07	0.0359332	TRUE	24.2049
osteonecrosis	GCST90277331	rs144456859	A	G	A	G	0.956107	0.0171433	0.00453795	0.0038901	0.148385	0.908022	1.56e-06	0.199036	TRUE	23.0754
osteonecrosis	GCST90277331	rs148308717	T	G	T	G	0.484567	-0.0124077	0.0246802	0.0283799	0.0554262	0.822867	1.39e-06	0.100396	TRUE	23.2957
osteonecrosis	GCST90277331	rs191149092	A	C	A	C	0.585857	0.016736	0.0147919	0.0159349	0.0749513	0.823309	2.23e-06	0.123819	TRUE	22.3877
osteonecrosis	GCST90277331	rs245874	T	C	T	C	0.179558	-0.0072514	0.572853	0.574943	0.0176258	0.680777	1.07e-06	0.036803	TRUE	23.8036
osteonecrosis	GCST90277331	rs2798070	C	T	C	T	-0.172206	0.00072729	0.413492	0.403105	0.0177076	0.967238	2.81e-06	0.0367616	TRUE	21.9436
osteonecrosis	GCST90277331	rs6773302	T	C	T	C	-0.212939	0.00479922	0.208171	0.207688	0.0218261	0.825961	4.41e-06	0.046381	TRUE	21.078
osteonecrosis	GCST90277332	rs10422283	C	T	C	T	-0.496711	-0.0419096	0.0418264	0.0435252	0.0446605	0.348054	1.77e-06	0.103967	TRUE	22.8253
osteonecrosis	GCST90277332	rs111318873	T	C	T	C	0.525879	0.064568	0.0252115	0.0214272	0.0638014	0.311551	6.27e-08	0.09719	TRUE	29.2771
osteonecrosis	GCST90277332	rs111479733	C	G	C	G	-0.41032	-0.0189426	0.0574998	0.0608469	0.0384937	0.622655	3.29e-06	0.0882045	TRUE	21.6403
osteonecrosis	GCST90277332	rs115887173	C	T	C	T	0.421884	0.0770049	0.0362232	0.0363958	0.0493862	0.118976	1.05e-06	0.0864199	TRUE	23.8319
osteonecrosis	GCST90277332	rs11757625	A	G	A	G	0.176786	0.0301034	0.461716	0.453352	0.0182147	0.0984306	8.66e-07	0.0359332	TRUE	24.2049
osteonecrosis	GCST90277332	rs144456859	A	G	A	G	0.956107	-0.0729779	0.00453795	0.0038901	0.145165	0.615162	1.56e-06	0.199036	TRUE	23.0754
osteonecrosis	GCST90277332	rs148308717	T	G	T	G	0.484567	-0.0412062	0.0246802	0.0283799	0.0561243	0.462839	1.39e-06	0.100396	TRUE	23.2957
osteonecrosis	GCST90277332	rs191149092	A	C	A	C	0.585857	0.017402	0.0147919	0.0159349	0.0790102	0.825677	2.23e-06	0.123819	TRUE	22.3877
osteonecrosis	GCST90277332	rs245874	T	C	T	C	0.179558	0.0109798	0.572853	0.574943	0.0183683	0.550008	1.07e-06	0.036803	TRUE	23.8036
osteonecrosis	GCST90277332	rs2798070	C	T	C	T	-0.172206	-0.0383219	0.413492	0.403105	0.0184825	0.0381672	2.81e-06	0.0367616	TRUE	21.9436
osteonecrosis	GCST90277332	rs6773302	T	C	T	C	-0.212939	0.0447188	0.208171	0.207688	0.0226152	0.0480345	4.41e-06	0.046381	TRUE	21.078
osteonecrosis	GCST90277333	rs10422283	C	T	C	T	-0.496711	-0.00862885	0.0418264	0.0435252	0.0423558	0.83857	1.77e-06	0.103967	TRUE	22.8253
osteonecrosis	GCST90277333	rs111318873	T	C	T	C	0.525879	0.0608765	0.0252115	0.0214272	0.0604876	0.314219	6.27e-08	0.09719	TRUE	29.2771
osteonecrosis	GCST90277333	rs111479733	C	G	C	G	-0.41032	-0.00755296	0.0574998	0.0608469	0.0365278	0.836187	3.29e-06	0.0882045	TRUE	21.6403
osteonecrosis	GCST90277333	rs115887173	C	T	C	T	0.421884	0.045416	0.0362232	0.0363958	0.046729	0.331107	1.05e-06	0.0864199	TRUE	23.8319
osteonecrosis	GCST90277333	rs11757625	A	G	A	G	0.176786	0.0092554	0.461716	0.453352	0.0172427	0.59143	8.66e-07	0.0359332	TRUE	24.2049
osteonecrosis	GCST90277333	rs144456859	A	G	A	G	0.956107	-0.0791903	0.00453795	0.0038901	0.141031	0.574461	1.56e-06	0.199036	TRUE	23.0754
osteonecrosis	GCST90277333	rs148308717	T	G	T	G	0.484567	-0.0340687	0.0246802	0.0283799	0.0541985	0.529622	1.39e-06	0.100396	TRUE	23.2957
osteonecrosis	GCST90277333	rs191149092	A	C	A	C	0.585857	0.0659239	0.0147919	0.0159349	0.0737242	0.371231	2.23e-06	0.123819	TRUE	22.3877
osteonecrosis	GCST90277333	rs245874	T	C	T	C	0.179558	-0.0200224	0.572853	0.574943	0.0173388	0.248203	1.07e-06	0.036803	TRUE	23.8036
osteonecrosis	GCST90277333	rs2798070	C	T	C	T	-0.172206	0.00941576	0.413492	0.403105	0.0175079	0.590718	2.81e-06	0.0367616	TRUE	21.9436
osteonecrosis	GCST90277333	rs6773302	T	C	T	C	-0.212939	-0.0139484	0.208171	0.207688	0.0214095	0.514725	4.41e-06	0.046381	TRUE	21.078
osteonecrosis	GCST90277334	rs10422283	C	T	C	T	-0.496711	0.0348838	0.0418264	0.0435252	0.0436729	0.424446	1.77e-06	0.103967	TRUE	22.8253
osteonecrosis	GCST90277334	rs111318873	T	C	T	C	0.525879	0.0332481	0.0252115	0.0214272	0.0622036	0.592997	6.27e-08	0.09719	TRUE	29.2771
osteonecrosis	GCST90277334	rs111479733	C	G	C	G	-0.41032	-0.00214364	0.0574998	0.0608469	0.0375568	0.954482	3.29e-06	0.0882045	TRUE	21.6403
osteonecrosis	GCST90277334	rs115887173	C	T	C	T	0.421884	-0.0437444	0.0362232	0.0363958	0.0476935	0.359054	1.05e-06	0.0864199	TRUE	23.8319
osteonecrosis	GCST90277334	rs11757625	A	G	A	G	0.176786	0.0358773	0.461716	0.453352	0.0177478	0.0432608	8.66e-07	0.0359332	TRUE	24.2049
osteonecrosis	GCST90277334	rs144456859	A	G	A	G	0.956107	-0.135112	0.00453795	0.0038901	0.144576	0.350043	1.56e-06	0.199036	TRUE	23.0754
osteonecrosis	GCST90277334	rs148308717	T	G	T	G	0.484567	-0.0533364	0.0246802	0.0283799	0.0553618	0.335356	1.39e-06	0.100396	TRUE	23.2957
osteonecrosis	GCST90277334	rs191149092	A	C	A	C	0.585857	-0.146143	0.0147919	0.0159349	0.0769858	0.0576893	2.23e-06	0.123819	TRUE	22.3877
osteonecrosis	GCST90277334	rs245874	T	C	T	C	0.179558	-0.0187527	0.572853	0.574943	0.0179013	0.294861	1.07e-06	0.036803	TRUE	23.8036
osteonecrosis	GCST90277334	rs2798070	C	T	C	T	-0.172206	0.00953051	0.413492	0.403105	0.0180547	0.597593	2.81e-06	0.0367616	TRUE	21.9436
osteonecrosis	GCST90277334	rs6773302	T	C	T	C	-0.212939	0.00837804	0.208171	0.207688	0.0220939	0.70454	4.41e-06	0.046381	TRUE	21.078
osteonecrosis	GCST90277335	rs10422283	C	T	C	T	-0.496711	0.0116146	0.0418264	0.0435252	0.045699	0.799377	1.77e-06	0.103967	TRUE	22.8253
osteonecrosis	GCST90277335	rs111318873	T	C	T	C	0.525879	0.126148	0.0252115	0.0214272	0.0641373	0.0492372	6.27e-08	0.09719	TRUE	29.2771
osteonecrosis	GCST90277335	rs111479733	C	G	C	G	-0.41032	-0.0248478	0.0574998	0.0608469	0.0396174	0.530538	3.29e-06	0.0882045	TRUE	21.6403
osteonecrosis	GCST90277335	rs115887173	C	T	C	T	0.421884	-0.00563047	0.0362232	0.0363958	0.0497516	0.909894	1.05e-06	0.0864199	TRUE	23.8319
osteonecrosis	GCST90277335	rs11757625	A	G	A	G	0.176786	0.0196375	0.461716	0.453352	0.0185221	0.289069	8.66e-07	0.0359332	TRUE	24.2049
osteonecrosis	GCST90277335	rs144456859	A	G	A	G	0.956107	0.0400258	0.00453795	0.0038901	0.148001	0.78682	1.56e-06	0.199036	TRUE	23.0754
osteonecrosis	GCST90277335	rs148308717	T	G	T	G	0.484567	-0.0589226	0.0246802	0.0283799	0.058974	0.317759	1.39e-06	0.100396	TRUE	23.2957
osteonecrosis	GCST90277335	rs191149092	A	C	A	C	0.585857	0.0465002	0.0147919	0.0159349	0.077418	0.548084	2.23e-06	0.123819	TRUE	22.3877
osteonecrosis	GCST90277335	rs245874	T	C	T	C	0.179558	-0.0453117	0.572853	0.574943	0.018601	0.014881	1.07e-06	0.036803	TRUE	23.8036
osteonecrosis	GCST90277335	rs2798070	C	T	C	T	-0.172206	-0.0165875	0.413492	0.403105	0.0187137	0.375426	2.81e-06	0.0367616	TRUE	21.9436
osteonecrosis	GCST90277335	rs6773302	T	C	T	C	-0.212939	0.0011535	0.208171	0.207688	0.0231835	0.960314	4.41e-06	0.046381	TRUE	21.078
osteonecrosis	GCST90277336	rs10422283	C	T	C	T	-0.496711	-0.0029695	0.0418264	0.0435252	0.0421995	0.943899	1.77e-06	0.103967	TRUE	22.8253
osteonecrosis	GCST90277336	rs111318873	T	C	T	C	0.525879	0.0732804	0.0252115	0.0214272	0.0594135	0.217458	6.27e-08	0.09719	TRUE	29.2771
osteonecrosis	GCST90277336	rs111479733	C	G	C	G	-0.41032	-0.0165745	0.0574998	0.0608469	0.0364377	0.649203	3.29e-06	0.0882045	TRUE	21.6403
osteonecrosis	GCST90277336	rs115887173	C	T	C	T	0.421884	-0.0794441	0.0362232	0.0363958	0.0462424	0.0858342	1.05e-06	0.0864199	TRUE	23.8319
osteonecrosis	GCST90277336	rs11757625	A	G	A	G	0.176786	0.0430074	0.461716	0.453352	0.0171431	0.0121357	8.66e-07	0.0359332	TRUE	24.2049
osteonecrosis	GCST90277336	rs144456859	A	G	A	G	0.956107	-0.0789864	0.00453795	0.0038901	0.139287	0.570666	1.56e-06	0.199036	TRUE	23.0754
osteonecrosis	GCST90277336	rs148308717	T	G	T	G	0.484567	-0.0237712	0.0246802	0.0283799	0.0539417	0.659444	1.39e-06	0.100396	TRUE	23.2957
osteonecrosis	GCST90277336	rs191149092	A	C	A	C	0.585857	-0.0389858	0.0147919	0.0159349	0.0735651	0.59615	2.23e-06	0.123819	TRUE	22.3877
osteonecrosis	GCST90277336	rs245874	T	C	T	C	0.179558	-0.00751482	0.572853	0.574943	0.017249	0.663081	1.07e-06	0.036803	TRUE	23.8036
osteonecrosis	GCST90277336	rs2798070	C	T	C	T	-0.172206	0.00458238	0.413492	0.403105	0.0174267	0.792589	2.81e-06	0.0367616	TRUE	21.9436
osteonecrosis	GCST90277336	rs6773302	T	C	T	C	-0.212939	-0.0265863	0.208171	0.207688	0.0212777	0.211511	4.41e-06	0.046381	TRUE	21.078
osteonecrosis	GCST90277337	rs10422283	C	T	C	T	-0.496711	0.0331732	0.0418264	0.0435252	0.0421085	0.430821	1.77e-06	0.103967	TRUE	22.8253
osteonecrosis	GCST90277337	rs111318873	T	C	T	C	0.525879	0.0582973	0.0252115	0.0214272	0.0598323	0.329903	6.27e-08	0.09719	TRUE	29.2771
osteonecrosis	GCST90277337	rs111479733	C	G	C	G	-0.41032	0.0179631	0.0574998	0.0608469	0.0362157	0.619896	3.29e-06	0.0882045	TRUE	21.6403
osteonecrosis	GCST90277337	rs115887173	C	T	C	T	0.421884	-0.0324612	0.0362232	0.0363958	0.0463852	0.484047	1.05e-06	0.0864199	TRUE	23.8319
osteonecrosis	GCST90277337	rs11757625	A	G	A	G	0.176786	0.0362824	0.461716	0.453352	0.017133	0.0342298	8.66e-07	0.0359332	TRUE	24.2049
osteonecrosis	GCST90277337	rs144456859	A	G	A	G	0.956107	-0.0917405	0.00453795	0.0038901	0.139543	0.510908	1.56e-06	0.199036	TRUE	23.0754
osteonecrosis	GCST90277337	rs148308717	T	G	T	G	0.484567	-0.043617	0.0246802	0.0283799	0.0539392	0.418734	1.39e-06	0.100396	TRUE	23.2957
osteonecrosis	GCST90277337	rs191149092	A	C	A	C	0.585857	-0.0259851	0.0147919	0.0159349	0.0736682	0.724291	2.23e-06	0.123819	TRUE	22.3877
osteonecrosis	GCST90277337	rs245874	T	C	T	C	0.179558	-0.0176204	0.572853	0.574943	0.0172126	0.306	1.07e-06	0.036803	TRUE	23.8036
osteonecrosis	GCST90277337	rs2798070	C	T	C	T	-0.172206	0.0151527	0.413492	0.403105	0.01739	0.383578	2.81e-06	0.0367616	TRUE	21.9436
osteonecrosis	GCST90277337	rs6773302	T	C	T	C	-0.212939	-0.0117044	0.208171	0.207688	0.0212427	0.581649	4.41e-06	0.046381	TRUE	21.078
osteonecrosis	GCST90277338	rs10422283	C	T	C	T	-0.496711	0.0168513	0.0418264	0.0435252	0.0426757	0.692941	1.77e-06	0.103967	TRUE	22.8253
osteonecrosis	GCST90277338	rs111318873	T	C	T	C	0.525879	0.0375366	0.0252115	0.0214272	0.0609288	0.537851	6.27e-08	0.09719	TRUE	29.2771
osteonecrosis	GCST90277338	rs111479733	C	G	C	G	-0.41032	-0.0523613	0.0574998	0.0608469	0.0372106	0.159415	3.29e-06	0.0882045	TRUE	21.6403
osteonecrosis	GCST90277338	rs115887173	C	T	C	T	0.421884	-0.0699455	0.0362232	0.0363958	0.0469213	0.136075	1.05e-06	0.0864199	TRUE	23.8319
osteonecrosis	GCST90277338	rs11757625	A	G	A	G	0.176786	0.0465099	0.461716	0.453352	0.0174769	0.00780194	8.66e-07	0.0359332	TRUE	24.2049
osteonecrosis	GCST90277338	rs144456859	A	G	A	G	0.956107	-0.00453121	0.00453795	0.0038901	0.143915	0.974887	1.56e-06	0.199036	TRUE	23.0754
osteonecrosis	GCST90277338	rs148308717	T	G	T	G	0.484567	0.0283336	0.0246802	0.0283799	0.0545229	0.603302	1.39e-06	0.100396	TRUE	23.2957
osteonecrosis	GCST90277338	rs191149092	A	C	A	C	0.585857	0.0304464	0.0147919	0.0159349	0.0756522	0.687353	2.23e-06	0.123819	TRUE	22.3877
osteonecrosis	GCST90277338	rs245874	T	C	T	C	0.179558	0.00820303	0.572853	0.574943	0.0175425	0.640067	1.07e-06	0.036803	TRUE	23.8036
osteonecrosis	GCST90277338	rs2798070	C	T	C	T	-0.172206	0.0105039	0.413492	0.403105	0.01774	0.553786	2.81e-06	0.0367616	TRUE	21.9436
osteonecrosis	GCST90277338	rs6773302	T	C	T	C	-0.212939	-0.0184129	0.208171	0.207688	0.0216505	0.395082	4.41e-06	0.046381	TRUE	21.078
osteonecrosis	GCST90277339	rs10422283	C	T	C	T	-0.496711	-0.0430754	0.0418264	0.0435252	0.0424359	0.310091	1.77e-06	0.103967	TRUE	22.8253
osteonecrosis	GCST90277339	rs111318873	T	C	T	C	0.525879	0.0643868	0.0252115	0.0214272	0.0598939	0.282386	6.27e-08	0.09719	TRUE	29.2771
osteonecrosis	GCST90277339	rs111479733	C	G	C	G	-0.41032	-0.0855745	0.0574998	0.0608469	0.0367396	0.0198723	3.29e-06	0.0882045	TRUE	21.6403
osteonecrosis	GCST90277339	rs115887173	C	T	C	T	0.421884	-0.0791396	0.0362232	0.0363958	0.046477	0.0886415	1.05e-06	0.0864199	TRUE	23.8319
osteonecrosis	GCST90277339	rs11757625	A	G	A	G	0.176786	0.0351254	0.461716	0.453352	0.0173012	0.0423631	8.66e-07	0.0359332	TRUE	24.2049
osteonecrosis	GCST90277339	rs144456859	A	G	A	G	0.956107	-0.162744	0.00453795	0.0038901	0.139318	0.242762	1.56e-06	0.199036	TRUE	23.0754
osteonecrosis	GCST90277339	rs148308717	T	G	T	G	0.484567	-0.020261	0.0246802	0.0283799	0.054212	0.708601	1.39e-06	0.100396	TRUE	23.2957
osteonecrosis	GCST90277339	rs191149092	A	C	A	C	0.585857	-0.0293794	0.0147919	0.0159349	0.0739166	0.691024	2.23e-06	0.123819	TRUE	22.3877
osteonecrosis	GCST90277339	rs245874	T	C	T	C	0.179558	0.0060648	0.572853	0.574943	0.0173998	0.727424	1.07e-06	0.036803	TRUE	23.8036
osteonecrosis	GCST90277339	rs2798070	C	T	C	T	-0.172206	0.0276606	0.413492	0.403105	0.0175597	0.115236	2.81e-06	0.0367616	TRUE	21.9436
osteonecrosis	GCST90277339	rs6773302	T	C	T	C	-0.212939	-0.0415428	0.208171	0.207688	0.0214844	0.0531919	4.41e-06	0.046381	TRUE	21.078
osteonecrosis	GCST90277340	rs10422283	C	T	C	T	-0.496711	0.00235594	0.0418264	0.0435252	0.0415739	0.954812	1.77e-06	0.103967	TRUE	22.8253
osteonecrosis	GCST90277340	rs111318873	T	C	T	C	0.525879	0.085728	0.0252115	0.0214272	0.0585892	0.143438	6.27e-08	0.09719	TRUE	29.2771
osteonecrosis	GCST90277340	rs111479733	C	G	C	G	-0.41032	-0.0326456	0.0574998	0.0608469	0.0357107	0.360642	3.29e-06	0.0882045	TRUE	21.6403
osteonecrosis	GCST90277340	rs115887173	C	T	C	T	0.421884	-0.127676	0.0362232	0.0363958	0.0455414	0.00506793	1.05e-06	0.0864199	TRUE	23.8319
osteonecrosis	GCST90277340	rs11757625	A	G	A	G	0.176786	0.0352213	0.461716	0.453352	0.01687	0.0368432	8.66e-07	0.0359332	TRUE	24.2049
osteonecrosis	GCST90277340	rs144456859	A	G	A	G	0.956107	-0.0592603	0.00453795	0.0038901	0.13918	0.670269	1.56e-06	0.199036	TRUE	23.0754
osteonecrosis	GCST90277340	rs148308717	T	G	T	G	0.484567	0.0156424	0.0246802	0.0283799	0.0531671	0.768597	1.39e-06	0.100396	TRUE	23.2957
osteonecrosis	GCST90277340	rs191149092	A	C	A	C	0.585857	-0.0361923	0.0147919	0.0159349	0.0725564	0.617913	2.23e-06	0.123819	TRUE	22.3877
osteonecrosis	GCST90277340	rs245874	T	C	T	C	0.179558	-0.00955669	0.572853	0.574943	0.0169643	0.573206	1.07e-06	0.036803	TRUE	23.8036
osteonecrosis	GCST90277340	rs2798070	C	T	C	T	-0.172206	0.00696286	0.413492	0.403105	0.0171128	0.684098	2.81e-06	0.0367616	TRUE	21.9436
osteonecrosis	GCST90277340	rs6773302	T	C	T	C	-0.212939	-0.0505985	0.208171	0.207688	0.0209022	0.0155103	4.41e-06	0.046381	TRUE	21.078
osteonecrosis	GCST90277341	rs10422283	C	T	C	T	-0.496711	-0.00760933	0.0418264	0.0435252	0.0416188	0.854929	1.77e-06	0.103967	TRUE	22.8253
osteonecrosis	GCST90277341	rs111318873	T	C	T	C	0.525879	-0.0185036	0.0252115	0.0214272	0.0586387	0.752344	6.27e-08	0.09719	TRUE	29.2771
osteonecrosis	GCST90277341	rs111479733	C	G	C	G	-0.41032	-0.0456619	0.0574998	0.0608469	0.0357807	0.201922	3.29e-06	0.0882045	TRUE	21.6403
osteonecrosis	GCST90277341	rs115887173	C	T	C	T	0.421884	-0.00492365	0.0362232	0.0363958	0.0456925	0.914191	1.05e-06	0.0864199	TRUE	23.8319
osteonecrosis	GCST90277341	rs11757625	A	G	A	G	0.176786	0.0244433	0.461716	0.453352	0.016908	0.148299	8.66e-07	0.0359332	TRUE	24.2049
osteonecrosis	GCST90277341	rs144456859	A	G	A	G	0.956107	-0.073833	0.00453795	0.0038901	0.13928	0.596045	1.56e-06	0.199036	TRUE	23.0754
osteonecrosis	GCST90277341	rs148308717	T	G	T	G	0.484567	0.0268572	0.0246802	0.0283799	0.0532416	0.613955	1.39e-06	0.100396	TRUE	23.2957
osteonecrosis	GCST90277341	rs191149092	A	C	A	C	0.585857	0.0635207	0.0147919	0.0159349	0.0727709	0.382737	2.23e-06	0.123819	TRUE	22.3877
osteonecrosis	GCST90277341	rs245874	T	C	T	C	0.179558	0.0176148	0.572853	0.574943	0.0169993	0.300121	1.07e-06	0.036803	TRUE	23.8036
osteonecrosis	GCST90277341	rs2798070	C	T	C	T	-0.172206	0.00762754	0.413492	0.403105	0.0171563	0.656615	2.81e-06	0.0367616	TRUE	21.9436
osteonecrosis	GCST90277341	rs6773302	T	C	T	C	-0.212939	-0.0176269	0.208171	0.207688	0.0209626	0.400427	4.41e-06	0.046381	TRUE	21.078
osteonecrosis	GCST90277342	rs10422283	C	T	C	T	-0.496711	-0.0388916	0.0418264	0.0435252	0.0427778	0.36329	1.77e-06	0.103967	TRUE	22.8253
osteonecrosis	GCST90277342	rs111318873	T	C	T	C	0.525879	-0.0115417	0.0252115	0.0214272	0.0610433	0.850035	6.27e-08	0.09719	TRUE	29.2771
osteonecrosis	GCST90277342	rs111479733	C	G	C	G	-0.41032	-0.0216287	0.0574998	0.0608469	0.0373253	0.562281	3.29e-06	0.0882045	TRUE	21.6403
osteonecrosis	GCST90277342	rs115887173	C	T	C	T	0.421884	-0.032539	0.0362232	0.0363958	0.0470116	0.488851	1.05e-06	0.0864199	TRUE	23.8319
osteonecrosis	GCST90277342	rs11757625	A	G	A	G	0.176786	0.00957574	0.461716	0.453352	0.0175457	0.585233	8.66e-07	0.0359332	TRUE	24.2049
osteonecrosis	GCST90277342	rs144456859	A	G	A	G	0.956107	0.0291571	0.00453795	0.0038901	0.145226	0.840878	1.56e-06	0.199036	TRUE	23.0754
osteonecrosis	GCST90277342	rs148308717	T	G	T	G	0.484567	0.0238914	0.0246802	0.0283799	0.0546667	0.662087	1.39e-06	0.100396	TRUE	23.2957
osteonecrosis	GCST90277342	rs191149092	A	C	A	C	0.585857	-0.0126597	0.0147919	0.0159349	0.0759644	0.867644	2.23e-06	0.123819	TRUE	22.3877
osteonecrosis	GCST90277342	rs245874	T	C	T	C	0.179558	0.0100839	0.572853	0.574943	0.0176112	0.566931	1.07e-06	0.036803	TRUE	23.8036
osteonecrosis	GCST90277342	rs2798070	C	T	C	T	-0.172206	0.00950636	0.413492	0.403105	0.0177949	0.593193	2.81e-06	0.0367616	TRUE	21.9436
osteonecrosis	GCST90277342	rs6773302	T	C	T	C	-0.212939	-0.02191	0.208171	0.207688	0.0217106	0.312903	4.41e-06	0.046381	TRUE	21.078
osteonecrosis	GCST90277343	rs10422283	C	T	C	T	-0.496711	-0.00760342	0.0418264	0.0435252	0.0416926	0.855294	1.77e-06	0.103967	TRUE	22.8253
osteonecrosis	GCST90277343	rs111318873	T	C	T	C	0.525879	0.000166948	0.0252115	0.0214272	0.0586993	0.997743	6.27e-08	0.09719	TRUE	29.2771
osteonecrosis	GCST90277343	rs111479733	C	G	C	G	-0.41032	-0.0139835	0.0574998	0.0608469	0.0357556	0.695737	3.29e-06	0.0882045	TRUE	21.6403
osteonecrosis	GCST90277343	rs115887173	C	T	C	T	0.421884	-0.0166942	0.0362232	0.0363958	0.0456063	0.714328	1.05e-06	0.0864199	TRUE	23.8319
osteonecrosis	GCST90277343	rs11757625	A	G	A	G	0.176786	0.02638	0.461716	0.453352	0.0168964	0.11849	8.66e-07	0.0359332	TRUE	24.2049
osteonecrosis	GCST90277343	rs144456859	A	G	A	G	0.956107	0.0467779	0.00453795	0.0038901	0.13925	0.736926	1.56e-06	0.199036	TRUE	23.0754
osteonecrosis	GCST90277343	rs148308717	T	G	T	G	0.484567	0.0345247	0.0246802	0.0283799	0.0531993	0.516365	1.39e-06	0.100396	TRUE	23.2957
osteonecrosis	GCST90277343	rs191149092	A	C	A	C	0.585857	-0.0121686	0.0147919	0.0159349	0.0727639	0.867186	2.23e-06	0.123819	TRUE	22.3877
osteonecrosis	GCST90277343	rs245874	T	C	T	C	0.179558	0.0158189	0.572853	0.574943	0.0169756	0.35142	1.07e-06	0.036803	TRUE	23.8036
osteonecrosis	GCST90277343	rs2798070	C	T	C	T	-0.172206	0.0135886	0.413492	0.403105	0.0171224	0.427431	2.81e-06	0.0367616	TRUE	21.9436
osteonecrosis	GCST90277343	rs6773302	T	C	T	C	-0.212939	-0.0128867	0.208171	0.207688	0.0209586	0.538649	4.41e-06	0.046381	TRUE	21.078
osteonecrosis	GCST90277344	rs10422283	C	T	C	T	-0.496711	-0.048323	0.0418264	0.0435252	0.0445985	0.278605	1.77e-06	0.103967	TRUE	22.8253
osteonecrosis	GCST90277344	rs111318873	T	C	T	C	0.525879	0.136519	0.0252115	0.0214272	0.062367	0.0286311	6.27e-08	0.09719	TRUE	29.2771
osteonecrosis	GCST90277344	rs111479733	C	G	C	G	-0.41032	-0.132706	0.0574998	0.0608469	0.0387778	0.000624894	3.29e-06	0.0882045	TRUE	21.6403
osteonecrosis	GCST90277344	rs115887173	C	T	C	T	0.421884	-0.0340867	0.0362232	0.0363958	0.0493111	0.489412	1.05e-06	0.0864199	TRUE	23.8319
osteonecrosis	GCST90277344	rs11757625	A	G	A	G	0.176786	0.0352939	0.461716	0.453352	0.0182349	0.0529635	8.66e-07	0.0359332	TRUE	24.2049
osteonecrosis	GCST90277344	rs144456859	A	G	A	G	0.956107	0.251943	0.00453795	0.0038901	0.149821	0.0926794	1.56e-06	0.199036	TRUE	23.0754
osteonecrosis	GCST90277344	rs148308717	T	G	T	G	0.484567	-0.022307	0.0246802	0.0283799	0.0570881	0.695987	1.39e-06	0.100396	TRUE	23.2957
osteonecrosis	GCST90277344	rs191149092	A	C	A	C	0.585857	-0.0457938	0.0147919	0.0159349	0.07782	0.556231	2.23e-06	0.123819	TRUE	22.3877
osteonecrosis	GCST90277344	rs245874	T	C	T	C	0.179558	-0.000748697	0.572853	0.574943	0.0183181	0.967393	1.07e-06	0.036803	TRUE	23.8036
osteonecrosis	GCST90277344	rs2798070	C	T	C	T	-0.172206	-0.00630413	0.413492	0.403105	0.0185585	0.734091	2.81e-06	0.0367616	TRUE	21.9436
osteonecrosis	GCST90277344	rs6773302	T	C	T	C	-0.212939	-0.0222057	0.208171	0.207688	0.0227439	0.328916	4.41e-06	0.046381	TRUE	21.078
osteonecrosis	GCST90277345	rs10422283	C	T	C	T	-0.496711	-0.0696046	0.0418264	0.0435252	0.047385	0.141896	1.77e-06	0.103967	TRUE	22.8253
osteonecrosis	GCST90277345	rs111318873	T	C	T	C	0.525879	-0.0637912	0.0252115	0.0214272	0.0682527	0.349993	6.27e-08	0.09719	TRUE	29.2771
osteonecrosis	GCST90277345	rs111479733	C	G	C	G	-0.41032	-0.0717173	0.0574998	0.0608469	0.0411645	0.0815142	3.29e-06	0.0882045	TRUE	21.6403
osteonecrosis	GCST90277345	rs115887173	C	T	C	T	0.421884	0.0167707	0.0362232	0.0363958	0.0515585	0.744974	1.05e-06	0.0864199	TRUE	23.8319
osteonecrosis	GCST90277345	rs11757625	A	G	A	G	0.176786	0.0422929	0.461716	0.453352	0.0193984	0.0292767	8.66e-07	0.0359332	TRUE	24.2049
osteonecrosis	GCST90277345	rs144456859	A	G	A	G	0.956107	-0.0627612	0.00453795	0.0038901	0.164594	0.702975	1.56e-06	0.199036	TRUE	23.0754
osteonecrosis	GCST90277345	rs148308717	T	G	T	G	0.484567	0.0505516	0.0246802	0.0283799	0.0605974	0.404174	1.39e-06	0.100396	TRUE	23.2957
osteonecrosis	GCST90277345	rs191149092	A	C	A	C	0.585857	0.193564	0.0147919	0.0159349	0.0834625	0.0204132	2.23e-06	0.123819	TRUE	22.3877
osteonecrosis	GCST90277345	rs245874	T	C	T	C	0.179558	-0.0178727	0.572853	0.574943	0.0194427	0.357985	1.07e-06	0.036803	TRUE	23.8036
osteonecrosis	GCST90277345	rs2798070	C	T	C	T	-0.172206	0.0341177	0.413492	0.403105	0.0197113	0.0835188	2.81e-06	0.0367616	TRUE	21.9436
osteonecrosis	GCST90277345	rs6773302	T	C	T	C	-0.212939	-0.0197836	0.208171	0.207688	0.0242002	0.413659	4.41e-06	0.046381	TRUE	21.078
osteonecrosis	GCST90277346	rs10422283	C	T	C	T	-0.496711	-0.0283119	0.0418264	0.0435252	0.042813	0.508431	1.77e-06	0.103967	TRUE	22.8253
osteonecrosis	GCST90277346	rs111318873	T	C	T	C	0.525879	0.00355215	0.0252115	0.0214272	0.0620183	0.954322	6.27e-08	0.09719	TRUE	29.2771
osteonecrosis	GCST90277346	rs111479733	C	G	C	G	-0.41032	-0.0298804	0.0574998	0.0608469	0.0372523	0.4225	3.29e-06	0.0882045	TRUE	21.6403
osteonecrosis	GCST90277346	rs115887173	C	T	C	T	0.421884	0.0542192	0.0362232	0.0363958	0.046778	0.24645	1.05e-06	0.0864199	TRUE	23.8319
osteonecrosis	GCST90277346	rs11757625	A	G	A	G	0.176786	0.0404769	0.461716	0.453352	0.0174791	0.0205985	8.66e-07	0.0359332	TRUE	24.2049
osteonecrosis	GCST90277346	rs144456859	A	G	A	G	0.956107	-0.0670435	0.00453795	0.0038901	0.14824	0.651082	1.56e-06	0.199036	TRUE	23.0754
osteonecrosis	GCST90277346	rs148308717	T	G	T	G	0.484567	0.00243406	0.0246802	0.0283799	0.0549839	0.964688	1.39e-06	0.100396	TRUE	23.2957
osteonecrosis	GCST90277346	rs191149092	A	C	A	C	0.585857	-0.0173883	0.0147919	0.0159349	0.0745847	0.815656	2.23e-06	0.123819	TRUE	22.3877
osteonecrosis	GCST90277346	rs245874	T	C	T	C	0.179558	0.00738717	0.572853	0.574943	0.0176441	0.675454	1.07e-06	0.036803	TRUE	23.8036
osteonecrosis	GCST90277346	rs2798070	C	T	C	T	-0.172206	0.00691941	0.413492	0.403105	0.0177504	0.696673	2.81e-06	0.0367616	TRUE	21.9436
osteonecrosis	GCST90277346	rs6773302	T	C	T	C	-0.212939	-0.046212	0.208171	0.207688	0.0217431	0.0335833	4.41e-06	0.046381	TRUE	21.078
osteonecrosis	GCST90277347	rs10422283	C	T	C	T	-0.496711	-0.0174647	0.0418264	0.0435252	0.0416122	0.674705	1.77e-06	0.103967	TRUE	22.8253
osteonecrosis	GCST90277347	rs111318873	T	C	T	C	0.525879	-0.0423572	0.0252115	0.0214272	0.0587779	0.471146	6.27e-08	0.09719	TRUE	29.2771
osteonecrosis	GCST90277347	rs111479733	C	G	C	G	-0.41032	-0.0607834	0.0574998	0.0608469	0.0355588	0.0874211	3.29e-06	0.0882045	TRUE	21.6403
osteonecrosis	GCST90277347	rs115887173	C	T	C	T	0.421884	0.0766453	0.0362232	0.0363958	0.0455912	0.0927649	1.05e-06	0.0864199	TRUE	23.8319
osteonecrosis	GCST90277347	rs11757625	A	G	A	G	0.176786	0.0268177	0.461716	0.453352	0.0168518	0.11156	8.66e-07	0.0359332	TRUE	24.2049
osteonecrosis	GCST90277347	rs144456859	A	G	A	G	0.956107	-0.1663	0.00453795	0.0038901	0.140457	0.236441	1.56e-06	0.199036	TRUE	23.0754
osteonecrosis	GCST90277347	rs148308717	T	G	T	G	0.484567	0.0300471	0.0246802	0.0283799	0.0529072	0.57009	1.39e-06	0.100396	TRUE	23.2957
osteonecrosis	GCST90277347	rs191149092	A	C	A	C	0.585857	0.0608546	0.0147919	0.0159349	0.0732175	0.405901	2.23e-06	0.123819	TRUE	22.3877
osteonecrosis	GCST90277347	rs245874	T	C	T	C	0.179558	-0.00333347	0.572853	0.574943	0.0169382	0.843983	1.07e-06	0.036803	TRUE	23.8036
osteonecrosis	GCST90277347	rs2798070	C	T	C	T	-0.172206	0.0120485	0.413492	0.403105	0.0170736	0.480394	2.81e-06	0.0367616	TRUE	21.9436
osteonecrosis	GCST90277347	rs6773302	T	C	T	C	-0.212939	-0.0458079	0.208171	0.207688	0.0208701	0.0281891	4.41e-06	0.046381	TRUE	21.078
osteonecrosis	GCST90277348	rs10422283	C	T	C	T	-0.496711	-0.0391458	0.0418264	0.0435252	0.0415616	0.346271	1.77e-06	0.103967	TRUE	22.8253
osteonecrosis	GCST90277348	rs111318873	T	C	T	C	0.525879	-0.0113675	0.0252115	0.0214272	0.0586462	0.846307	6.27e-08	0.09719	TRUE	29.2771
osteonecrosis	GCST90277348	rs111479733	C	G	C	G	-0.41032	-0.0245451	0.0574998	0.0608469	0.0356762	0.491461	3.29e-06	0.0882045	TRUE	21.6403
osteonecrosis	GCST90277348	rs115887173	C	T	C	T	0.421884	0.0429451	0.0362232	0.0363958	0.0454992	0.345254	1.05e-06	0.0864199	TRUE	23.8319
osteonecrosis	GCST90277348	rs11757625	A	G	A	G	0.176786	0.0424272	0.461716	0.453352	0.0168408	0.0117769	8.66e-07	0.0359332	TRUE	24.2049
osteonecrosis	GCST90277348	rs144456859	A	G	A	G	0.956107	-0.258851	0.00453795	0.0038901	0.139104	0.062798	1.56e-06	0.199036	TRUE	23.0754
osteonecrosis	GCST90277348	rs148308717	T	G	T	G	0.484567	-0.00959248	0.0246802	0.0283799	0.0529467	0.856233	1.39e-06	0.100396	TRUE	23.2957
osteonecrosis	GCST90277348	rs191149092	A	C	A	C	0.585857	-0.0378716	0.0147919	0.0159349	0.0725982	0.60191	2.23e-06	0.123819	TRUE	22.3877
osteonecrosis	GCST90277348	rs245874	T	C	T	C	0.179558	0.00171194	0.572853	0.574943	0.0169471	0.919539	1.07e-06	0.036803	TRUE	23.8036
osteonecrosis	GCST90277348	rs2798070	C	T	C	T	-0.172206	-0.00292292	0.413492	0.403105	0.0170957	0.864244	2.81e-06	0.0367616	TRUE	21.9436
osteonecrosis	GCST90277348	rs6773302	T	C	T	C	-0.212939	-0.0500334	0.208171	0.207688	0.0208843	0.0166033	4.41e-06	0.046381	TRUE	21.078
osteonecrosis	GCST90277349	rs10422283	C	T	C	T	-0.496711	0.00375768	0.0418264	0.0435252	0.0418957	0.92853	1.77e-06	0.103967	TRUE	22.8253
osteonecrosis	GCST90277349	rs111318873	T	C	T	C	0.525879	-0.0745531	0.0252115	0.0214272	0.059347	0.209056	6.27e-08	0.09719	TRUE	29.2771
osteonecrosis	GCST90277349	rs111479733	C	G	C	G	-0.41032	0.0107067	0.0574998	0.0608469	0.0360259	0.766319	3.29e-06	0.0882045	TRUE	21.6403
osteonecrosis	GCST90277349	rs115887173	C	T	C	T	0.421884	0.0263671	0.0362232	0.0363958	0.0461118	0.567456	1.05e-06	0.0864199	TRUE	23.8319
osteonecrosis	GCST90277349	rs11757625	A	G	A	G	0.176786	0.00918044	0.461716	0.453352	0.0170607	0.590508	8.66e-07	0.0359332	TRUE	24.2049
osteonecrosis	GCST90277349	rs144456859	A	G	A	G	0.956107	-0.277122	0.00453795	0.0038901	0.142222	0.0513857	1.56e-06	0.199036	TRUE	23.0754
osteonecrosis	GCST90277349	rs148308717	T	G	T	G	0.484567	0.0745756	0.0246802	0.0283799	0.0536395	0.164465	1.39e-06	0.100396	TRUE	23.2957
osteonecrosis	GCST90277349	rs191149092	A	C	A	C	0.585857	0.0541858	0.0147919	0.0159349	0.0730148	0.458021	2.23e-06	0.123819	TRUE	22.3877
osteonecrosis	GCST90277349	rs245874	T	C	T	C	0.179558	0.00663285	0.572853	0.574943	0.0171547	0.699017	1.07e-06	0.036803	TRUE	23.8036
osteonecrosis	GCST90277349	rs2798070	C	T	C	T	-0.172206	-0.0151528	0.413492	0.403105	0.0172819	0.380606	2.81e-06	0.0367616	TRUE	21.9436
osteonecrosis	GCST90277349	rs6773302	T	C	T	C	-0.212939	-0.0224256	0.208171	0.207688	0.0211868	0.289863	4.41e-06	0.046381	TRUE	21.078
osteonecrosis	GCST90277350	rs10422283	C	T	C	T	-0.496711	-0.0782099	0.0418264	0.0435252	0.047571	0.10021	1.77e-06	0.103967	TRUE	22.8253
osteonecrosis	GCST90277350	rs111318873	T	C	T	C	0.525879	0.036286	0.0252115	0.0214272	0.0692022	0.600039	6.27e-08	0.09719	TRUE	29.2771
osteonecrosis	GCST90277350	rs111479733	C	G	C	G	-0.41032	-0.03061	0.0574998	0.0608469	0.0420362	0.46651	3.29e-06	0.0882045	TRUE	21.6403
osteonecrosis	GCST90277350	rs115887173	C	T	C	T	0.421884	0.0132507	0.0362232	0.0363958	0.053459	0.804237	1.05e-06	0.0864199	TRUE	23.8319
osteonecrosis	GCST90277350	rs11757625	A	G	A	G	0.176786	0.0321053	0.461716	0.453352	0.019433	0.0985516	8.66e-07	0.0359332	TRUE	24.2049
osteonecrosis	GCST90277350	rs144456859	A	G	A	G	0.956107	-0.154724	0.00453795	0.0038901	0.150754	0.304757	1.56e-06	0.199036	TRUE	23.0754
osteonecrosis	GCST90277350	rs148308717	T	G	T	G	0.484567	0.110154	0.0246802	0.0283799	0.0593523	0.0635052	1.39e-06	0.100396	TRUE	23.2957
osteonecrosis	GCST90277350	rs191149092	A	C	A	C	0.585857	0.128951	0.0147919	0.0159349	0.0837049	0.123483	2.23e-06	0.123819	TRUE	22.3877
osteonecrosis	GCST90277350	rs245874	T	C	T	C	0.179558	0.00440101	0.572853	0.574943	0.0196355	0.822653	1.07e-06	0.036803	TRUE	23.8036
osteonecrosis	GCST90277350	rs2798070	C	T	C	T	-0.172206	-0.00341861	0.413492	0.403105	0.0196539	0.861913	2.81e-06	0.0367616	TRUE	21.9436
osteonecrosis	GCST90277350	rs6773302	T	C	T	C	-0.212939	-0.0458733	0.208171	0.207688	0.0240933	0.0569573	4.41e-06	0.046381	TRUE	21.078
osteonecrosis	GCST90277351	rs10422283	C	T	C	T	-0.496711	-0.0282742	0.0418264	0.0435252	0.0415864	0.496583	1.77e-06	0.103967	TRUE	22.8253
osteonecrosis	GCST90277351	rs111318873	T	C	T	C	0.525879	1.11855e-05	0.0252115	0.0214272	0.0586172	1	6.27e-08	0.09719	TRUE	29.2771
osteonecrosis	GCST90277351	rs111479733	C	G	C	G	-0.41032	-0.0520626	0.0574998	0.0608469	0.0357071	0.144858	3.29e-06	0.0882045	TRUE	21.6403
osteonecrosis	GCST90277351	rs115887173	C	T	C	T	0.421884	-0.0861532	0.0362232	0.0363958	0.0455948	0.0588583	1.05e-06	0.0864199	TRUE	23.8319
osteonecrosis	GCST90277351	rs11757625	A	G	A	G	0.176786	0.0302042	0.461716	0.453352	0.0168792	0.0735769	8.66e-07	0.0359332	TRUE	24.2049
osteonecrosis	GCST90277351	rs144456859	A	G	A	G	0.956107	-0.088493	0.00453795	0.0038901	0.13922	0.525022	1.56e-06	0.199036	TRUE	23.0754
osteonecrosis	GCST90277351	rs148308717	T	G	T	G	0.484567	0.0520382	0.0246802	0.0283799	0.0531554	0.327605	1.39e-06	0.100396	TRUE	23.2957
osteonecrosis	GCST90277351	rs191149092	A	C	A	C	0.585857	0.0434368	0.0147919	0.0159349	0.07258	0.549534	2.23e-06	0.123819	TRUE	22.3877
osteonecrosis	GCST90277351	rs245874	T	C	T	C	0.179558	-0.0152178	0.572853	0.574943	0.0169722	0.369928	1.07e-06	0.036803	TRUE	23.8036
osteonecrosis	GCST90277351	rs2798070	C	T	C	T	-0.172206	-0.0061544	0.413492	0.403105	0.0171195	0.719225	2.81e-06	0.0367616	TRUE	21.9436
osteonecrosis	GCST90277351	rs6773302	T	C	T	C	-0.212939	-0.0320349	0.208171	0.207688	0.0209256	0.125826	4.41e-06	0.046381	TRUE	21.078
osteonecrosis	GCST90277352	rs10422283	C	T	C	T	-0.496711	-0.0685859	0.0418264	0.0435252	0.0466854	0.141848	1.77e-06	0.103967	TRUE	22.8253
osteonecrosis	GCST90277352	rs111318873	T	C	T	C	0.525879	-0.0571902	0.0252115	0.0214272	0.0672131	0.394854	6.27e-08	0.09719	TRUE	29.2771
osteonecrosis	GCST90277352	rs111479733	C	G	C	G	-0.41032	-0.070514	0.0574998	0.0608469	0.0410059	0.085539	3.29e-06	0.0882045	TRUE	21.6403
osteonecrosis	GCST90277352	rs115887173	C	T	C	T	0.421884	-0.0063855	0.0362232	0.0363958	0.0517551	0.901808	1.05e-06	0.0864199	TRUE	23.8319
osteonecrosis	GCST90277352	rs11757625	A	G	A	G	0.176786	0.0133265	0.461716	0.453352	0.0190777	0.484848	8.66e-07	0.0359332	TRUE	24.2049
osteonecrosis	GCST90277352	rs144456859	A	G	A	G	0.956107	-0.0818284	0.00453795	0.0038901	0.154661	0.596756	1.56e-06	0.199036	TRUE	23.0754
osteonecrosis	GCST90277352	rs148308717	T	G	T	G	0.484567	0.0858688	0.0246802	0.0283799	0.0602967	0.154455	1.39e-06	0.100396	TRUE	23.2957
osteonecrosis	GCST90277352	rs191149092	A	C	A	C	0.585857	0.0452366	0.0147919	0.0159349	0.0829495	0.585522	2.23e-06	0.123819	TRUE	22.3877
osteonecrosis	GCST90277352	rs245874	T	C	T	C	0.179558	0.00555402	0.572853	0.574943	0.0192386	0.772819	1.07e-06	0.036803	TRUE	23.8036
osteonecrosis	GCST90277352	rs2798070	C	T	C	T	-0.172206	0.0105613	0.413492	0.403105	0.0192706	0.583662	2.81e-06	0.0367616	TRUE	21.9436
osteonecrosis	GCST90277352	rs6773302	T	C	T	C	-0.212939	-0.0144158	0.208171	0.207688	0.0238333	0.545277	4.41e-06	0.046381	TRUE	21.078
osteonecrosis	GCST90277353	rs10422283	C	T	C	T	-0.496711	0.00259988	0.0418264	0.0435252	0.0425148	0.951235	1.77e-06	0.103967	TRUE	22.8253
osteonecrosis	GCST90277353	rs111318873	T	C	T	C	0.525879	0.0787524	0.0252115	0.0214272	0.0604617	0.192756	6.27e-08	0.09719	TRUE	29.2771
osteonecrosis	GCST90277353	rs111479733	C	G	C	G	-0.41032	-0.077041	0.0574998	0.0608469	0.0364135	0.0343984	3.29e-06	0.0882045	TRUE	21.6403
osteonecrosis	GCST90277353	rs115887173	C	T	C	T	0.421884	-0.0643871	0.0362232	0.0363958	0.0467339	0.168317	1.05e-06	0.0864199	TRUE	23.8319
osteonecrosis	GCST90277353	rs11757625	A	G	A	G	0.176786	0.00315073	0.461716	0.453352	0.017282	0.855337	8.66e-07	0.0359332	TRUE	24.2049
osteonecrosis	GCST90277353	rs144456859	A	G	A	G	0.956107	-0.006661	0.00453795	0.0038901	0.139288	0.961858	1.56e-06	0.199036	TRUE	23.0754
osteonecrosis	GCST90277353	rs148308717	T	G	T	G	0.484567	0.119801	0.0246802	0.0283799	0.0541453	0.0269538	1.39e-06	0.100396	TRUE	23.2957
osteonecrosis	GCST90277353	rs191149092	A	C	A	C	0.585857	0.0240137	0.0147919	0.0159349	0.0736467	0.744376	2.23e-06	0.123819	TRUE	22.3877
osteonecrosis	GCST90277353	rs245874	T	C	T	C	0.179558	-0.0127774	0.572853	0.574943	0.0173245	0.460808	1.07e-06	0.036803	TRUE	23.8036
osteonecrosis	GCST90277353	rs2798070	C	T	C	T	-0.172206	-0.0016219	0.413492	0.403105	0.0175159	0.926225	2.81e-06	0.0367616	TRUE	21.9436
osteonecrosis	GCST90277353	rs6773302	T	C	T	C	-0.212939	-0.0476519	0.208171	0.207688	0.0214133	0.0260855	4.41e-06	0.046381	TRUE	21.078
osteonecrosis	GCST90277354	rs10422283	C	T	C	T	-0.496711	-0.00366622	0.0418264	0.0435252	0.0415872	0.92975	1.77e-06	0.103967	TRUE	22.8253
osteonecrosis	GCST90277354	rs111318873	T	C	T	C	0.525879	0.0511029	0.0252115	0.0214272	0.0586129	0.383288	6.27e-08	0.09719	TRUE	29.2771
osteonecrosis	GCST90277354	rs111479733	C	G	C	G	-0.41032	-0.020128	0.0574998	0.0608469	0.0357046	0.572937	3.29e-06	0.0882045	TRUE	21.6403
osteonecrosis	GCST90277354	rs115887173	C	T	C	T	0.421884	-0.0914062	0.0362232	0.0363958	0.0455666	0.0448899	1.05e-06	0.0864199	TRUE	23.8319
osteonecrosis	GCST90277354	rs11757625	A	G	A	G	0.176786	0.0298018	0.461716	0.453352	0.016874	0.0774048	8.66e-07	0.0359332	TRUE	24.2049
osteonecrosis	GCST90277354	rs144456859	A	G	A	G	0.956107	-0.0964293	0.00453795	0.0038901	0.139238	0.488601	1.56e-06	0.199036	TRUE	23.0754
osteonecrosis	GCST90277354	rs148308717	T	G	T	G	0.484567	0.0465857	0.0246802	0.0283799	0.0531489	0.380763	1.39e-06	0.100396	TRUE	23.2957
osteonecrosis	GCST90277354	rs191149092	A	C	A	C	0.585857	-0.0036597	0.0147919	0.0159349	0.0725688	0.959781	2.23e-06	0.123819	TRUE	22.3877
osteonecrosis	GCST90277354	rs245874	T	C	T	C	0.179558	-0.0136469	0.572853	0.574943	0.0169633	0.421122	1.07e-06	0.036803	TRUE	23.8036
osteonecrosis	GCST90277354	rs2798070	C	T	C	T	-0.172206	0.00264025	0.413492	0.403105	0.0171142	0.877395	2.81e-06	0.0367616	TRUE	21.9436
osteonecrosis	GCST90277354	rs6773302	T	C	T	C	-0.212939	-0.0375499	0.208171	0.207688	0.0209027	0.0724602	4.41e-06	0.046381	TRUE	21.078
osteonecrosis	GCST90277355	rs10422283	C	T	C	T	-0.496711	0.0291368	0.0418264	0.0435252	0.0430542	0.49857	1.77e-06	0.103967	TRUE	22.8253
osteonecrosis	GCST90277355	rs111318873	T	C	T	C	0.525879	0.0697048	0.0252115	0.0214272	0.0609332	0.252647	6.27e-08	0.09719	TRUE	29.2771
osteonecrosis	GCST90277355	rs111479733	C	G	C	G	-0.41032	-0.0586324	0.0574998	0.0608469	0.0369589	0.112677	3.29e-06	0.0882045	TRUE	21.6403
osteonecrosis	GCST90277355	rs115887173	C	T	C	T	0.421884	-0.00456117	0.0362232	0.0363958	0.0473758	0.923302	1.05e-06	0.0864199	TRUE	23.8319
osteonecrosis	GCST90277355	rs11757625	A	G	A	G	0.176786	0.0133198	0.461716	0.453352	0.01746	0.445547	8.66e-07	0.0359332	TRUE	24.2049
osteonecrosis	GCST90277355	rs144456859	A	G	A	G	0.956107	-0.0461226	0.00453795	0.0038901	0.139337	0.740636	1.56e-06	0.199036	TRUE	23.0754
osteonecrosis	GCST90277355	rs148308717	T	G	T	G	0.484567	0.0860285	0.0246802	0.0283799	0.0545878	0.115068	1.39e-06	0.100396	TRUE	23.2957
osteonecrosis	GCST90277355	rs191149092	A	C	A	C	0.585857	0.0668473	0.0147919	0.0159349	0.0742492	0.367972	2.23e-06	0.123819	TRUE	22.3877
osteonecrosis	GCST90277355	rs245874	T	C	T	C	0.179558	-0.00115738	0.572853	0.574943	0.0175	0.947269	1.07e-06	0.036803	TRUE	23.8036
osteonecrosis	GCST90277355	rs2798070	C	T	C	T	-0.172206	0.0244033	0.413492	0.403105	0.0177405	0.168988	2.81e-06	0.0367616	TRUE	21.9436
osteonecrosis	GCST90277355	rs6773302	T	C	T	C	-0.212939	-0.0288763	0.208171	0.207688	0.0216761	0.182829	4.41e-06	0.046381	TRUE	21.078
osteonecrosis	GCST90277356	rs10422283	C	T	C	T	-0.496711	-0.118624	0.0418264	0.0435252	0.0440241	0.0070656	1.77e-06	0.103967	TRUE	22.8253
osteonecrosis	GCST90277356	rs111318873	T	C	T	C	0.525879	-0.000305242	0.0252115	0.0214272	0.0633381	0.996173	6.27e-08	0.09719	TRUE	29.2771
osteonecrosis	GCST90277356	rs111479733	C	G	C	G	-0.41032	-0.0308582	0.0574998	0.0608469	0.0384755	0.422552	3.29e-06	0.0882045	TRUE	21.6403
osteonecrosis	GCST90277356	rs115887173	C	T	C	T	0.421884	-0.0249055	0.0362232	0.0363958	0.0493422	0.61374	1.05e-06	0.0864199	TRUE	23.8319
osteonecrosis	GCST90277356	rs11757625	A	G	A	G	0.176786	0.0371662	0.461716	0.453352	0.0179622	0.0385648	8.66e-07	0.0359332	TRUE	24.2049
osteonecrosis	GCST90277356	rs144456859	A	G	A	G	0.956107	0.178871	0.00453795	0.0038901	0.1469	0.223399	1.56e-06	0.199036	TRUE	23.0754
osteonecrosis	GCST90277356	rs148308717	T	G	T	G	0.484567	0.117658	0.0246802	0.0283799	0.0563441	0.0368136	1.39e-06	0.100396	TRUE	23.2957
osteonecrosis	GCST90277356	rs191149092	A	C	A	C	0.585857	-0.000458373	0.0147919	0.0159349	0.0765457	0.995213	2.23e-06	0.123819	TRUE	22.3877
osteonecrosis	GCST90277356	rs245874	T	C	T	C	0.179558	-0.00134138	0.572853	0.574943	0.018096	0.940908	1.07e-06	0.036803	TRUE	23.8036
osteonecrosis	GCST90277356	rs2798070	C	T	C	T	-0.172206	0.0238419	0.413492	0.403105	0.0182027	0.190297	2.81e-06	0.0367616	TRUE	21.9436
osteonecrosis	GCST90277356	rs6773302	T	C	T	C	-0.212939	-0.0364887	0.208171	0.207688	0.0222961	0.10176	4.41e-06	0.046381	TRUE	21.078
osteonecrosis	GCST90277357	rs10422283	C	T	C	T	-0.496711	-0.064811	0.0418264	0.0435252	0.0416026	0.119304	1.77e-06	0.103967	TRUE	22.8253
osteonecrosis	GCST90277357	rs111318873	T	C	T	C	0.525879	-0.0289251	0.0252115	0.0214272	0.058637	0.621812	6.27e-08	0.09719	TRUE	29.2771
osteonecrosis	GCST90277357	rs111479733	C	G	C	G	-0.41032	-0.00257635	0.0574998	0.0608469	0.0357475	0.942547	3.29e-06	0.0882045	TRUE	21.6403
osteonecrosis	GCST90277357	rs115887173	C	T	C	T	0.421884	-0.0529412	0.0362232	0.0363958	0.045603	0.245707	1.05e-06	0.0864199	TRUE	23.8319
osteonecrosis	GCST90277357	rs11757625	A	G	A	G	0.176786	0.0274149	0.461716	0.453352	0.0169045	0.104887	8.66e-07	0.0359332	TRUE	24.2049
osteonecrosis	GCST90277357	rs144456859	A	G	A	G	0.956107	-0.0927086	0.00453795	0.0038901	0.139249	0.505563	1.56e-06	0.199036	TRUE	23.0754
osteonecrosis	GCST90277357	rs148308717	T	G	T	G	0.484567	0.0469274	0.0246802	0.0283799	0.053396	0.379492	1.39e-06	0.100396	TRUE	23.2957
osteonecrosis	GCST90277357	rs191149092	A	C	A	C	0.585857	0.0280798	0.0147919	0.0159349	0.0727358	0.699459	2.23e-06	0.123819	TRUE	22.3877
osteonecrosis	GCST90277357	rs245874	T	C	T	C	0.179558	-0.0114979	0.572853	0.574943	0.0169975	0.498763	1.07e-06	0.036803	TRUE	23.8036
osteonecrosis	GCST90277357	rs2798070	C	T	C	T	-0.172206	0.016884	0.413492	0.403105	0.0171479	0.324832	2.81e-06	0.0367616	TRUE	21.9436
osteonecrosis	GCST90277357	rs6773302	T	C	T	C	-0.212939	-0.029739	0.208171	0.207688	0.0209489	0.155755	4.41e-06	0.046381	TRUE	21.078
osteonecrosis	GCST90277358	rs10422283	C	T	C	T	-0.496711	0.00739606	0.0418264	0.0435252	0.0416191	0.858953	1.77e-06	0.103967	TRUE	22.8253
osteonecrosis	GCST90277358	rs111318873	T	C	T	C	0.525879	-0.0057704	0.0252115	0.0214272	0.0585397	0.921476	6.27e-08	0.09719	TRUE	29.2771
osteonecrosis	GCST90277358	rs111479733	C	G	C	G	-0.41032	-0.00617059	0.0574998	0.0608469	0.0358383	0.863296	3.29e-06	0.0882045	TRUE	21.6403
osteonecrosis	GCST90277358	rs115887173	C	T	C	T	0.421884	-0.0354993	0.0362232	0.0363958	0.0456016	0.436293	1.05e-06	0.0864199	TRUE	23.8319
osteonecrosis	GCST90277358	rs11757625	A	G	A	G	0.176786	-0.0242336	0.461716	0.453352	0.0168958	0.151517	8.66e-07	0.0359332	TRUE	24.2049
osteonecrosis	GCST90277358	rs144456859	A	G	A	G	0.956107	0.0737715	0.00453795	0.0038901	0.139018	0.59566	1.56e-06	0.199036	TRUE	23.0754
osteonecrosis	GCST90277358	rs148308717	T	G	T	G	0.484567	-0.05799	0.0246802	0.0283799	0.0532541	0.276208	1.39e-06	0.100396	TRUE	23.2957
osteonecrosis	GCST90277358	rs191149092	A	C	A	C	0.585857	0.132274	0.0147919	0.0159349	0.0724971	0.0680993	2.23e-06	0.123819	TRUE	22.3877
osteonecrosis	GCST90277358	rs245874	T	C	T	C	0.179558	-2.92668e-05	0.572853	0.574943	0.0169988	0.998618	1.07e-06	0.036803	TRUE	23.8036
osteonecrosis	GCST90277358	rs2798070	C	T	C	T	-0.172206	-0.0302622	0.413492	0.403105	0.0171311	0.0773441	2.81e-06	0.0367616	TRUE	21.9436
osteonecrosis	GCST90277358	rs6773302	T	C	T	C	-0.212939	-0.0380379	0.208171	0.207688	0.0209443	0.0693795	4.41e-06	0.046381	TRUE	21.078
osteonecrosis	GCST90277359	rs10422283	C	T	C	T	-0.496711	-0.033233	0.0418264	0.0435252	0.0420549	0.429404	1.77e-06	0.103967	TRUE	22.8253
osteonecrosis	GCST90277359	rs111318873	T	C	T	C	0.525879	-0.00307531	0.0252115	0.0214272	0.0597169	0.958929	6.27e-08	0.09719	TRUE	29.2771
osteonecrosis	GCST90277359	rs111479733	C	G	C	G	-0.41032	-0.0970605	0.0574998	0.0608469	0.0361335	0.00724297	3.29e-06	0.0882045	TRUE	21.6403
osteonecrosis	GCST90277359	rs115887173	C	T	C	T	0.421884	0.0123841	0.0362232	0.0363958	0.0461727	0.788536	1.05e-06	0.0864199	TRUE	23.8319
osteonecrosis	GCST90277359	rs11757625	A	G	A	G	0.176786	-0.000621175	0.461716	0.453352	0.017118	0.971051	8.66e-07	0.0359332	TRUE	24.2049
osteonecrosis	GCST90277359	rs144456859	A	G	A	G	0.956107	-0.0103318	0.00453795	0.0038901	0.139357	0.940898	1.56e-06	0.199036	TRUE	23.0754
osteonecrosis	GCST90277359	rs148308717	T	G	T	G	0.484567	0.0402448	0.0246802	0.0283799	0.0536926	0.45354	1.39e-06	0.100396	TRUE	23.2957
osteonecrosis	GCST90277359	rs191149092	A	C	A	C	0.585857	0.134348	0.0147919	0.0159349	0.0733121	0.0669026	2.23e-06	0.123819	TRUE	22.3877
osteonecrosis	GCST90277359	rs245874	T	C	T	C	0.179558	-0.00860688	0.572853	0.574943	0.0171797	0.616382	1.07e-06	0.036803	TRUE	23.8036
osteonecrosis	GCST90277359	rs2798070	C	T	C	T	-0.172206	0.0159177	0.413492	0.403105	0.0173662	0.35937	2.81e-06	0.0367616	TRUE	21.9436
osteonecrosis	GCST90277359	rs6773302	T	C	T	C	-0.212939	-0.0589073	0.208171	0.207688	0.0211906	0.00545022	4.41e-06	0.046381	TRUE	21.078
osteonecrosis	GCST90277360	rs10422283	C	T	C	T	-0.496711	-0.0534517	0.0418264	0.0435252	0.0477519	0.263014	1.77e-06	0.103967	TRUE	22.8253
osteonecrosis	GCST90277360	rs111318873	T	C	T	C	0.525879	0.0371848	0.0252115	0.0214272	0.0693797	0.591995	6.27e-08	0.09719	TRUE	29.2771
osteonecrosis	GCST90277360	rs111479733	C	G	C	G	-0.41032	-0.0346055	0.0574998	0.0608469	0.0408759	0.397235	3.29e-06	0.0882045	TRUE	21.6403
osteonecrosis	GCST90277360	rs115887173	C	T	C	T	0.421884	0.0530286	0.0362232	0.0363958	0.0516213	0.304321	1.05e-06	0.0864199	TRUE	23.8319
osteonecrosis	GCST90277360	rs11757625	A	G	A	G	0.176786	-0.00409516	0.461716	0.453352	0.0193943	0.832769	8.66e-07	0.0359332	TRUE	24.2049
osteonecrosis	GCST90277360	rs144456859	A	G	A	G	0.956107	-0.0470559	0.00453795	0.0038901	0.152999	0.758421	1.56e-06	0.199036	TRUE	23.0754
osteonecrosis	GCST90277360	rs148308717	T	G	T	G	0.484567	-0.0773113	0.0246802	0.0283799	0.0588328	0.188857	1.39e-06	0.100396	TRUE	23.2957
osteonecrosis	GCST90277360	rs191149092	A	C	A	C	0.585857	0.074554	0.0147919	0.0159349	0.0805029	0.35441	2.23e-06	0.123819	TRUE	22.3877
osteonecrosis	GCST90277360	rs245874	T	C	T	C	0.179558	0.00461811	0.572853	0.574943	0.0193328	0.811203	1.07e-06	0.036803	TRUE	23.8036
osteonecrosis	GCST90277360	rs2798070	C	T	C	T	-0.172206	0.0142642	0.413492	0.403105	0.0194758	0.463929	2.81e-06	0.0367616	TRUE	21.9436
osteonecrosis	GCST90277360	rs6773302	T	C	T	C	-0.212939	-0.0258794	0.208171	0.207688	0.0239763	0.280445	4.41e-06	0.046381	TRUE	21.078
osteonecrosis	GCST90277361	rs10422283	C	T	C	T	-0.496711	-0.0249872	0.0418264	0.0435252	0.0416243	0.54831	1.77e-06	0.103967	TRUE	22.8253
osteonecrosis	GCST90277361	rs111318873	T	C	T	C	0.525879	0.0228594	0.0252115	0.0214272	0.058617	0.696553	6.27e-08	0.09719	TRUE	29.2771
osteonecrosis	GCST90277361	rs111479733	C	G	C	G	-0.41032	-0.0284157	0.0574998	0.0608469	0.0357825	0.427135	3.29e-06	0.0882045	TRUE	21.6403
osteonecrosis	GCST90277361	rs115887173	C	T	C	T	0.421884	0.0494992	0.0362232	0.0363958	0.0455668	0.277367	1.05e-06	0.0864199	TRUE	23.8319
osteonecrosis	GCST90277361	rs11757625	A	G	A	G	0.176786	0.00353079	0.461716	0.453352	0.016895	0.834461	8.66e-07	0.0359332	TRUE	24.2049
osteonecrosis	GCST90277361	rs144456859	A	G	A	G	0.956107	0.00868166	0.00453795	0.0038901	0.139286	0.9503	1.56e-06	0.199036	TRUE	23.0754
osteonecrosis	GCST90277361	rs148308717	T	G	T	G	0.484567	0.0173263	0.0246802	0.0283799	0.053169	0.744522	1.39e-06	0.100396	TRUE	23.2957
osteonecrosis	GCST90277361	rs191149092	A	C	A	C	0.585857	0.190994	0.0147919	0.0159349	0.0728863	0.00879781	2.23e-06	0.123819	TRUE	22.3877
osteonecrosis	GCST90277361	rs245874	T	C	T	C	0.179558	-0.0115697	0.572853	0.574943	0.0169931	0.495977	1.07e-06	0.036803	TRUE	23.8036
osteonecrosis	GCST90277361	rs2798070	C	T	C	T	-0.172206	0.00994698	0.413492	0.403105	0.0171373	0.56163	2.81e-06	0.0367616	TRUE	21.9436
osteonecrosis	GCST90277361	rs6773302	T	C	T	C	-0.212939	-0.0223825	0.208171	0.207688	0.0209643	0.285699	4.41e-06	0.046381	TRUE	21.078
osteonecrosis	GCST90277362	rs10422283	C	T	C	T	-0.496711	0.00252949	0.0418264	0.0435252	0.0415319	0.951438	1.77e-06	0.103967	TRUE	22.8253
osteonecrosis	GCST90277362	rs111318873	T	C	T	C	0.525879	-0.056142	0.0252115	0.0214272	0.0584539	0.336844	6.27e-08	0.09719	TRUE	29.2771
osteonecrosis	GCST90277362	rs111479733	C	G	C	G	-0.41032	-0.0596029	0.0574998	0.0608469	0.0355665	0.0938113	3.29e-06	0.0882045	TRUE	21.6403
osteonecrosis	GCST90277362	rs115887173	C	T	C	T	0.421884	-0.0137666	0.0362232	0.0363958	0.0454948	0.762198	1.05e-06	0.0864199	TRUE	23.8319
osteonecrosis	GCST90277362	rs11757625	A	G	A	G	0.176786	0.00335864	0.461716	0.453352	0.0168196	0.841727	8.66e-07	0.0359332	TRUE	24.2049
osteonecrosis	GCST90277362	rs144456859	A	G	A	G	0.956107	-0.069751	0.00453795	0.0038901	0.139121	0.616115	1.56e-06	0.199036	TRUE	23.0754
osteonecrosis	GCST90277362	rs148308717	T	G	T	G	0.484567	0.0382246	0.0246802	0.0283799	0.0529215	0.470123	1.39e-06	0.100396	TRUE	23.2957
osteonecrosis	GCST90277362	rs191149092	A	C	A	C	0.585857	0.164782	0.0147919	0.0159349	0.0725481	0.0231501	2.23e-06	0.123819	TRUE	22.3877
osteonecrosis	GCST90277362	rs245874	T	C	T	C	0.179558	-0.00922406	0.572853	0.574943	0.0169204	0.585656	1.07e-06	0.036803	TRUE	23.8036
osteonecrosis	GCST90277362	rs2798070	C	T	C	T	-0.172206	0.0261445	0.413492	0.403105	0.0170618	0.125471	2.81e-06	0.0367616	TRUE	21.9436
osteonecrosis	GCST90277362	rs6773302	T	C	T	C	-0.212939	-0.0575355	0.208171	0.207688	0.0208201	0.00573017	4.41e-06	0.046381	TRUE	21.078
osteonecrosis	GCST90277363	rs10422283	C	T	C	T	-0.496711	-0.00854935	0.0418264	0.0435252	0.0425213	0.840652	1.77e-06	0.103967	TRUE	22.8253
osteonecrosis	GCST90277363	rs111318873	T	C	T	C	0.525879	-0.0567065	0.0252115	0.0214272	0.0600661	0.345151	6.27e-08	0.09719	TRUE	29.2771
osteonecrosis	GCST90277363	rs111479733	C	G	C	G	-0.41032	-0.0767071	0.0574998	0.0608469	0.0364339	0.0352902	3.29e-06	0.0882045	TRUE	21.6403
osteonecrosis	GCST90277363	rs115887173	C	T	C	T	0.421884	0.00811341	0.0362232	0.0363958	0.0471833	0.863472	1.05e-06	0.0864199	TRUE	23.8319
osteonecrosis	GCST90277363	rs11757625	A	G	A	G	0.176786	0.0027713	0.461716	0.453352	0.0173485	0.873083	8.66e-07	0.0359332	TRUE	24.2049
osteonecrosis	GCST90277363	rs144456859	A	G	A	G	0.956107	-0.157895	0.00453795	0.0038901	0.1394	0.257379	1.56e-06	0.199036	TRUE	23.0754
osteonecrosis	GCST90277363	rs148308717	T	G	T	G	0.484567	0.00421172	0.0246802	0.0283799	0.0543835	0.938268	1.39e-06	0.100396	TRUE	23.2957
osteonecrosis	GCST90277363	rs191149092	A	C	A	C	0.585857	0.104392	0.0147919	0.0159349	0.073594	0.156079	2.23e-06	0.123819	TRUE	22.3877
osteonecrosis	GCST90277363	rs245874	T	C	T	C	0.179558	-0.00740731	0.572853	0.574943	0.0174154	0.670598	1.07e-06	0.036803	TRUE	23.8036
osteonecrosis	GCST90277363	rs2798070	C	T	C	T	-0.172206	0.0142867	0.413492	0.403105	0.01755	0.415626	2.81e-06	0.0367616	TRUE	21.9436
osteonecrosis	GCST90277363	rs6773302	T	C	T	C	-0.212939	-0.0566875	0.208171	0.207688	0.0213794	0.00802696	4.41e-06	0.046381	TRUE	21.078
osteonecrosis	GCST90277364	rs10422283	C	T	C	T	-0.496711	-0.0694904	0.0418264	0.0435252	0.0414844	0.0939454	1.77e-06	0.103967	TRUE	22.8253
osteonecrosis	GCST90277364	rs111318873	T	C	T	C	0.525879	-0.0130639	0.0252115	0.0214272	0.0584423	0.823119	6.27e-08	0.09719	TRUE	29.2771
osteonecrosis	GCST90277364	rs111479733	C	G	C	G	-0.41032	-0.0363482	0.0574998	0.0608469	0.0355652	0.306795	3.29e-06	0.0882045	TRUE	21.6403
osteonecrosis	GCST90277364	rs115887173	C	T	C	T	0.421884	0.00229722	0.0362232	0.0363958	0.0454307	0.959671	1.05e-06	0.0864199	TRUE	23.8319
osteonecrosis	GCST90277364	rs11757625	A	G	A	G	0.176786	0.0130866	0.461716	0.453352	0.0168131	0.436371	8.66e-07	0.0359332	TRUE	24.2049
osteonecrosis	GCST90277364	rs144456859	A	G	A	G	0.956107	-0.255319	0.00453795	0.0038901	0.13907	0.0664057	1.56e-06	0.199036	TRUE	23.0754
osteonecrosis	GCST90277364	rs148308717	T	G	T	G	0.484567	-0.0510839	0.0246802	0.0283799	0.0529193	0.334405	1.39e-06	0.100396	TRUE	23.2957
osteonecrosis	GCST90277364	rs191149092	A	C	A	C	0.585857	0.107763	0.0147919	0.0159349	0.0723582	0.136441	2.23e-06	0.123819	TRUE	22.3877
osteonecrosis	GCST90277364	rs245874	T	C	T	C	0.179558	-0.0115237	0.572853	0.574943	0.0168997	0.495315	1.07e-06	0.036803	TRUE	23.8036
osteonecrosis	GCST90277364	rs2798070	C	T	C	T	-0.172206	0.00913582	0.413492	0.403105	0.0170603	0.592308	2.81e-06	0.0367616	TRUE	21.9436
osteonecrosis	GCST90277364	rs6773302	T	C	T	C	-0.212939	-0.0666258	0.208171	0.207688	0.0208212	0.00137936	4.41e-06	0.046381	TRUE	21.078
osteonecrosis	GCST90277365	rs10422283	C	T	C	T	-0.496711	0.0223668	0.0418264	0.0435252	0.041596	0.590777	1.77e-06	0.103967	TRUE	22.8253
osteonecrosis	GCST90277365	rs111318873	T	C	T	C	0.525879	-0.0210459	0.0252115	0.0214272	0.0585896	0.719441	6.27e-08	0.09719	TRUE	29.2771
osteonecrosis	GCST90277365	rs111479733	C	G	C	G	-0.41032	0.0022237	0.0574998	0.0608469	0.0357317	0.950377	3.29e-06	0.0882045	TRUE	21.6403
osteonecrosis	GCST90277365	rs115887173	C	T	C	T	0.421884	-0.0035067	0.0362232	0.0363958	0.0456224	0.938732	1.05e-06	0.0864199	TRUE	23.8319
osteonecrosis	GCST90277365	rs11757625	A	G	A	G	0.176786	-0.018296	0.461716	0.453352	0.0168781	0.27838	8.66e-07	0.0359332	TRUE	24.2049
osteonecrosis	GCST90277365	rs144456859	A	G	A	G	0.956107	0.0356811	0.00453795	0.0038901	0.139275	0.797802	1.56e-06	0.199036	TRUE	23.0754
osteonecrosis	GCST90277365	rs148308717	T	G	T	G	0.484567	0.0800243	0.0246802	0.0283799	0.0531932	0.13251	1.39e-06	0.100396	TRUE	23.2957
osteonecrosis	GCST90277365	rs191149092	A	C	A	C	0.585857	0.100734	0.0147919	0.0159349	0.0727166	0.165993	2.23e-06	0.123819	TRUE	22.3877
osteonecrosis	GCST90277365	rs245874	T	C	T	C	0.179558	-0.00640834	0.572853	0.574943	0.016973	0.705758	1.07e-06	0.036803	TRUE	23.8036
osteonecrosis	GCST90277365	rs2798070	C	T	C	T	-0.172206	0.00627095	0.413492	0.403105	0.0171138	0.714048	2.81e-06	0.0367616	TRUE	21.9436
osteonecrosis	GCST90277365	rs6773302	T	C	T	C	-0.212939	-0.0237634	0.208171	0.207688	0.0209169	0.255943	4.41e-06	0.046381	TRUE	21.078
osteonecrosis	GCST90277366	rs10422283	C	T	C	T	-0.496711	0.0368853	0.0418264	0.0435252	0.0443572	0.405673	1.77e-06	0.103967	TRUE	22.8253
osteonecrosis	GCST90277366	rs111318873	T	C	T	C	0.525879	-0.0405617	0.0252115	0.0214272	0.0624863	0.516263	6.27e-08	0.09719	TRUE	29.2771
osteonecrosis	GCST90277366	rs111479733	C	G	C	G	-0.41032	-0.0213791	0.0574998	0.0608469	0.0377053	0.570716	3.29e-06	0.0882045	TRUE	21.6403
osteonecrosis	GCST90277366	rs115887173	C	T	C	T	0.421884	0.02228	0.0362232	0.0363958	0.0480104	0.642605	1.05e-06	0.0864199	TRUE	23.8319
osteonecrosis	GCST90277366	rs11757625	A	G	A	G	0.176786	-0.0143552	0.461716	0.453352	0.01782	0.420511	8.66e-07	0.0359332	TRUE	24.2049
osteonecrosis	GCST90277366	rs144456859	A	G	A	G	0.956107	0.0576807	0.00453795	0.0038901	0.143618	0.687961	1.56e-06	0.199036	TRUE	23.0754
osteonecrosis	GCST90277366	rs148308717	T	G	T	G	0.484567	0.100281	0.0246802	0.0283799	0.0550184	0.0683857	1.39e-06	0.100396	TRUE	23.2957
osteonecrosis	GCST90277366	rs191149092	A	C	A	C	0.585857	0.14129	0.0147919	0.0159349	0.0748663	0.0591613	2.23e-06	0.123819	TRUE	22.3877
osteonecrosis	GCST90277366	rs245874	T	C	T	C	0.179558	-0.00206723	0.572853	0.574943	0.0178458	0.907782	1.07e-06	0.036803	TRUE	23.8036
osteonecrosis	GCST90277366	rs2798070	C	T	C	T	-0.172206	0.00479211	0.413492	0.403105	0.0179315	0.789282	2.81e-06	0.0367616	TRUE	21.9436
osteonecrosis	GCST90277366	rs6773302	T	C	T	C	-0.212939	-0.03871	0.208171	0.207688	0.0220833	0.0796533	4.41e-06	0.046381	TRUE	21.078
osteonecrosis	GCST90277367	rs10422283	C	T	C	T	-0.496711	-0.0404471	0.0418264	0.0435252	0.0458001	0.37719	1.77e-06	0.103967	TRUE	22.8253
osteonecrosis	GCST90277367	rs111318873	T	C	T	C	0.525879	0.0300299	0.0252115	0.0214272	0.0661079	0.649647	6.27e-08	0.09719	TRUE	29.2771
osteonecrosis	GCST90277367	rs111479733	C	G	C	G	-0.41032	-0.0289569	0.0574998	0.0608469	0.0400933	0.470158	3.29e-06	0.0882045	TRUE	21.6403
osteonecrosis	GCST90277367	rs115887173	C	T	C	T	0.421884	0.0278445	0.0362232	0.0363958	0.0501239	0.578552	1.05e-06	0.0864199	TRUE	23.8319
osteonecrosis	GCST90277367	rs11757625	A	G	A	G	0.176786	-0.0053047	0.461716	0.453352	0.0185911	0.775389	8.66e-07	0.0359332	TRUE	24.2049
osteonecrosis	GCST90277367	rs144456859	A	G	A	G	0.956107	-0.0180417	0.00453795	0.0038901	0.15175	0.905362	1.56e-06	0.199036	TRUE	23.0754
osteonecrosis	GCST90277367	rs148308717	T	G	T	G	0.484567	0.132465	0.0246802	0.0283799	0.0582099	0.0228976	1.39e-06	0.100396	TRUE	23.2957
osteonecrosis	GCST90277367	rs191149092	A	C	A	C	0.585857	0.164325	0.0147919	0.0159349	0.0802802	0.0406981	2.23e-06	0.123819	TRUE	22.3877
osteonecrosis	GCST90277367	rs245874	T	C	T	C	0.179558	-0.0134454	0.572853	0.574943	0.0187321	0.472905	1.07e-06	0.036803	TRUE	23.8036
osteonecrosis	GCST90277367	rs2798070	C	T	C	T	-0.172206	0.00778943	0.413492	0.403105	0.0188716	0.679784	2.81e-06	0.0367616	TRUE	21.9436
osteonecrosis	GCST90277367	rs6773302	T	C	T	C	-0.212939	-0.0470079	0.208171	0.207688	0.0232319	0.0430672	4.41e-06	0.046381	TRUE	21.078
osteonecrosis	GCST90277368	rs10422283	C	T	C	T	-0.496711	-0.0738734	0.0418264	0.0435252	0.0414747	0.0749163	1.77e-06	0.103967	TRUE	22.8253
osteonecrosis	GCST90277368	rs111318873	T	C	T	C	0.525879	0.00350575	0.0252115	0.0214272	0.0584734	0.952189	6.27e-08	0.09719	TRUE	29.2771
osteonecrosis	GCST90277368	rs111479733	C	G	C	G	-0.41032	-0.0450594	0.0574998	0.0608469	0.035588	0.205496	3.29e-06	0.0882045	TRUE	21.6403
osteonecrosis	GCST90277368	rs115887173	C	T	C	T	0.421884	0.0125156	0.0362232	0.0363958	0.0454635	0.783096	1.05e-06	0.0864199	TRUE	23.8319
osteonecrosis	GCST90277368	rs11757625	A	G	A	G	0.176786	0.00976421	0.461716	0.453352	0.0168189	0.561547	8.66e-07	0.0359332	TRUE	24.2049
osteonecrosis	GCST90277368	rs144456859	A	G	A	G	0.956107	0.00939504	0.00453795	0.0038901	0.138962	0.946097	1.56e-06	0.199036	TRUE	23.0754
osteonecrosis	GCST90277368	rs148308717	T	G	T	G	0.484567	0.0250393	0.0246802	0.0283799	0.0528473	0.635641	1.39e-06	0.100396	TRUE	23.2957
osteonecrosis	GCST90277368	rs191149092	A	C	A	C	0.585857	0.127053	0.0147919	0.0159349	0.0724544	0.0795361	2.23e-06	0.123819	TRUE	22.3877
osteonecrosis	GCST90277368	rs245874	T	C	T	C	0.179558	-0.00794782	0.572853	0.574943	0.0169036	0.638224	1.07e-06	0.036803	TRUE	23.8036
osteonecrosis	GCST90277368	rs2798070	C	T	C	T	-0.172206	-0.0103732	0.413492	0.403105	0.0170575	0.543105	2.81e-06	0.0367616	TRUE	21.9436
osteonecrosis	GCST90277368	rs6773302	T	C	T	C	-0.212939	0.0024748	0.208171	0.207688	0.0208375	0.905462	4.41e-06	0.046381	TRUE	21.078
osteonecrosis	GCST90277369	rs10422283	C	T	C	T	-0.496711	0.00346201	0.0418264	0.0435252	0.0441958	0.937563	1.77e-06	0.103967	TRUE	22.8253
osteonecrosis	GCST90277369	rs111318873	T	C	T	C	0.525879	0.094004	0.0252115	0.0214272	0.063225	0.137102	6.27e-08	0.09719	TRUE	29.2771
osteonecrosis	GCST90277369	rs111479733	C	G	C	G	-0.41032	-0.0157118	0.0574998	0.0608469	0.0389493	0.686663	3.29e-06	0.0882045	TRUE	21.6403
osteonecrosis	GCST90277369	rs115887173	C	T	C	T	0.421884	-0.0364725	0.0362232	0.0363958	0.0491269	0.457849	1.05e-06	0.0864199	TRUE	23.8319
osteonecrosis	GCST90277369	rs11757625	A	G	A	G	0.176786	0.0078209	0.461716	0.453352	0.0181214	0.666046	8.66e-07	0.0359332	TRUE	24.2049
osteonecrosis	GCST90277369	rs144456859	A	G	A	G	0.956107	0.189983	0.00453795	0.0038901	0.146689	0.19529	1.56e-06	0.199036	TRUE	23.0754
osteonecrosis	GCST90277369	rs148308717	T	G	T	G	0.484567	-0.017626	0.0246802	0.0283799	0.057017	0.757219	1.39e-06	0.100396	TRUE	23.2957
osteonecrosis	GCST90277369	rs191149092	A	C	A	C	0.585857	0.0953691	0.0147919	0.0159349	0.0779297	0.221066	2.23e-06	0.123819	TRUE	22.3877
osteonecrosis	GCST90277369	rs245874	T	C	T	C	0.179558	0.00225144	0.572853	0.574943	0.01829	0.90203	1.07e-06	0.036803	TRUE	23.8036
osteonecrosis	GCST90277369	rs2798070	C	T	C	T	-0.172206	0.0132898	0.413492	0.403105	0.0185151	0.472903	2.81e-06	0.0367616	TRUE	21.9436
osteonecrosis	GCST90277369	rs6773302	T	C	T	C	-0.212939	-0.00276603	0.208171	0.207688	0.0224606	0.901988	4.41e-06	0.046381	TRUE	21.078
osteonecrosis	GCST90277370	rs10422283	C	T	C	T	-0.496711	-0.0601468	0.0418264	0.0435252	0.0415175	0.147448	1.77e-06	0.103967	TRUE	22.8253
osteonecrosis	GCST90277370	rs111318873	T	C	T	C	0.525879	0.00425381	0.0252115	0.0214272	0.0585325	0.942063	6.27e-08	0.09719	TRUE	29.2771
osteonecrosis	GCST90277370	rs111479733	C	G	C	G	-0.41032	-0.0706993	0.0574998	0.0608469	0.0356437	0.0473525	3.29e-06	0.0882045	TRUE	21.6403
osteonecrosis	GCST90277370	rs115887173	C	T	C	T	0.421884	-0.00420204	0.0362232	0.0363958	0.0455493	0.926495	1.05e-06	0.0864199	TRUE	23.8319
osteonecrosis	GCST90277370	rs11757625	A	G	A	G	0.176786	-0.0031596	0.461716	0.453352	0.0168412	0.851181	8.66e-07	0.0359332	TRUE	24.2049
osteonecrosis	GCST90277370	rs144456859	A	G	A	G	0.956107	-0.0221435	0.00453795	0.0038901	0.139081	0.873501	1.56e-06	0.199036	TRUE	23.0754
osteonecrosis	GCST90277370	rs148308717	T	G	T	G	0.484567	-0.0289576	0.0246802	0.0283799	0.0530149	0.584919	1.39e-06	0.100396	TRUE	23.2957
osteonecrosis	GCST90277370	rs191149092	A	C	A	C	0.585857	0.0647732	0.0147919	0.0159349	0.0725472	0.371954	2.23e-06	0.123819	TRUE	22.3877
osteonecrosis	GCST90277370	rs245874	T	C	T	C	0.179558	-0.0198609	0.572853	0.574943	0.0169121	0.240273	1.07e-06	0.036803	TRUE	23.8036
osteonecrosis	GCST90277370	rs2798070	C	T	C	T	-0.172206	-0.0225389	0.413492	0.403105	0.0170797	0.186987	2.81e-06	0.0367616	TRUE	21.9436
osteonecrosis	GCST90277370	rs6773302	T	C	T	C	-0.212939	-0.018504	0.208171	0.207688	0.0208446	0.374713	4.41e-06	0.046381	TRUE	21.078
osteonecrosis	GCST90277371	rs10422283	C	T	C	T	-0.496711	-0.0475773	0.0418264	0.0435252	0.0414992	0.251625	1.77e-06	0.103967	TRUE	22.8253
osteonecrosis	GCST90277371	rs111318873	T	C	T	C	0.525879	-0.0406929	0.0252115	0.0214272	0.0584968	0.48666	6.27e-08	0.09719	TRUE	29.2771
osteonecrosis	GCST90277371	rs111479733	C	G	C	G	-0.41032	-0.0459355	0.0574998	0.0608469	0.0356021	0.196998	3.29e-06	0.0882045	TRUE	21.6403
osteonecrosis	GCST90277371	rs115887173	C	T	C	T	0.421884	-0.0241704	0.0362232	0.0363958	0.0455067	0.595326	1.05e-06	0.0864199	TRUE	23.8319
osteonecrosis	GCST90277371	rs11757625	A	G	A	G	0.176786	-0.00137404	0.461716	0.453352	0.0168368	0.934958	8.66e-07	0.0359332	TRUE	24.2049
osteonecrosis	GCST90277371	rs144456859	A	G	A	G	0.956107	-0.0844262	0.00453795	0.0038901	0.139109	0.543918	1.56e-06	0.199036	TRUE	23.0754
osteonecrosis	GCST90277371	rs148308717	T	G	T	G	0.484567	-0.0883157	0.0246802	0.0283799	0.0529119	0.0951257	1.39e-06	0.100396	TRUE	23.2957
osteonecrosis	GCST90277371	rs191149092	A	C	A	C	0.585857	0.116097	0.0147919	0.0159349	0.0724696	0.109184	2.23e-06	0.123819	TRUE	22.3877
osteonecrosis	GCST90277371	rs245874	T	C	T	C	0.179558	-0.0165729	0.572853	0.574943	0.0169108	0.327093	1.07e-06	0.036803	TRUE	23.8036
osteonecrosis	GCST90277371	rs2798070	C	T	C	T	-0.172206	-0.0178007	0.413492	0.403105	0.0170727	0.297136	2.81e-06	0.0367616	TRUE	21.9436
osteonecrosis	GCST90277371	rs6773302	T	C	T	C	-0.212939	-0.0430284	0.208171	0.207688	0.0208405	0.0389871	4.41e-06	0.046381	TRUE	21.078
osteonecrosis	GCST90277372	rs10422283	C	T	C	T	-0.496711	-0.0907805	0.0418264	0.0435252	0.0415467	0.0289136	1.77e-06	0.103967	TRUE	22.8253
osteonecrosis	GCST90277372	rs111318873	T	C	T	C	0.525879	0.0227897	0.0252115	0.0214272	0.0585585	0.697146	6.27e-08	0.09719	TRUE	29.2771
osteonecrosis	GCST90277372	rs111479733	C	G	C	G	-0.41032	-0.0861188	0.0574998	0.0608469	0.0356644	0.0157731	3.29e-06	0.0882045	TRUE	21.6403
osteonecrosis	GCST90277372	rs115887173	C	T	C	T	0.421884	-0.0108351	0.0362232	0.0363958	0.0455531	0.811992	1.05e-06	0.0864199	TRUE	23.8319
osteonecrosis	GCST90277372	rs11757625	A	G	A	G	0.176786	0.0142226	0.461716	0.453352	0.0168518	0.398691	8.66e-07	0.0359332	TRUE	24.2049
osteonecrosis	GCST90277372	rs144456859	A	G	A	G	0.956107	0.0246991	0.00453795	0.0038901	0.139187	0.859154	1.56e-06	0.199036	TRUE	23.0754
osteonecrosis	GCST90277372	rs148308717	T	G	T	G	0.484567	-0.12057	0.0246802	0.0283799	0.0529927	0.0229165	1.39e-06	0.100396	TRUE	23.2957
osteonecrosis	GCST90277372	rs191149092	A	C	A	C	0.585857	0.0543035	0.0147919	0.0159349	0.0725578	0.454218	2.23e-06	0.123819	TRUE	22.3877
osteonecrosis	GCST90277372	rs245874	T	C	T	C	0.179558	-0.0197666	0.572853	0.574943	0.0169396	0.24328	1.07e-06	0.036803	TRUE	23.8036
osteonecrosis	GCST90277372	rs2798070	C	T	C	T	-0.172206	-0.0128406	0.413492	0.403105	0.0170875	0.452385	2.81e-06	0.0367616	TRUE	21.9436
osteonecrosis	GCST90277372	rs6773302	T	C	T	C	-0.212939	-0.000977596	0.208171	0.207688	0.0208576	0.962615	4.41e-06	0.046381	TRUE	21.078
osteonecrosis	GCST90277373	rs10422283	C	T	C	T	-0.496711	-0.0974772	0.0418264	0.0435252	0.0415371	0.0189608	1.77e-06	0.103967	TRUE	22.8253
osteonecrosis	GCST90277373	rs111318873	T	C	T	C	0.525879	0.00699405	0.0252115	0.0214272	0.0585526	0.90492	6.27e-08	0.09719	TRUE	29.2771
osteonecrosis	GCST90277373	rs111479733	C	G	C	G	-0.41032	-0.0351596	0.0574998	0.0608469	0.0356737	0.324357	3.29e-06	0.0882045	TRUE	21.6403
osteonecrosis	GCST90277373	rs115887173	C	T	C	T	0.421884	-0.0090321	0.0362232	0.0363958	0.0455467	0.842808	1.05e-06	0.0864199	TRUE	23.8319
osteonecrosis	GCST90277373	rs11757625	A	G	A	G	0.176786	0.0174652	0.461716	0.453352	0.0168521	0.300042	8.66e-07	0.0359332	TRUE	24.2049
osteonecrosis	GCST90277373	rs144456859	A	G	A	G	0.956107	-0.0546128	0.00453795	0.0038901	0.139247	0.69491	1.56e-06	0.199036	TRUE	23.0754
osteonecrosis	GCST90277373	rs148308717	T	G	T	G	0.484567	-0.139427	0.0246802	0.0283799	0.0530398	0.0085864	1.39e-06	0.100396	TRUE	23.2957
osteonecrosis	GCST90277373	rs191149092	A	C	A	C	0.585857	0.0288638	0.0147919	0.0159349	0.0725285	0.690657	2.23e-06	0.123819	TRUE	22.3877
osteonecrosis	GCST90277373	rs245874	T	C	T	C	0.179558	-0.0123971	0.572853	0.574943	0.0169436	0.46438	1.07e-06	0.036803	TRUE	23.8036
osteonecrosis	GCST90277373	rs2798070	C	T	C	T	-0.172206	-0.013002	0.413492	0.403105	0.0170923	0.446851	2.81e-06	0.0367616	TRUE	21.9436
osteonecrosis	GCST90277373	rs6773302	T	C	T	C	-0.212939	-0.0155546	0.208171	0.207688	0.0208656	0.455998	4.41e-06	0.046381	TRUE	21.078
osteonecrosis	GCST90277374	rs10422283	C	T	C	T	-0.496711	-0.0829371	0.0418264	0.0435252	0.0415057	0.0457236	1.77e-06	0.103967	TRUE	22.8253
osteonecrosis	GCST90277374	rs111318873	T	C	T	C	0.525879	0.0434093	0.0252115	0.0214272	0.0584739	0.457872	6.27e-08	0.09719	TRUE	29.2771
osteonecrosis	GCST90277374	rs111479733	C	G	C	G	-0.41032	-0.0698427	0.0574998	0.0608469	0.0355763	0.0496622	3.29e-06	0.0882045	TRUE	21.6403
osteonecrosis	GCST90277374	rs115887173	C	T	C	T	0.421884	0.00718538	0.0362232	0.0363958	0.0454687	0.874434	1.05e-06	0.0864199	TRUE	23.8319
osteonecrosis	GCST90277374	rs11757625	A	G	A	G	0.176786	0.00722379	0.461716	0.453352	0.0168196	0.667571	8.66e-07	0.0359332	TRUE	24.2049
osteonecrosis	GCST90277374	rs144456859	A	G	A	G	0.956107	0.0400167	0.00453795	0.0038901	0.138905	0.77328	1.56e-06	0.199036	TRUE	23.0754
osteonecrosis	GCST90277374	rs148308717	T	G	T	G	0.484567	-0.0413824	0.0246802	0.0283799	0.0529059	0.434114	1.39e-06	0.100396	TRUE	23.2957
osteonecrosis	GCST90277374	rs191149092	A	C	A	C	0.585857	0.0813281	0.0147919	0.0159349	0.0725102	0.262045	2.23e-06	0.123819	TRUE	22.3877
osteonecrosis	GCST90277374	rs245874	T	C	T	C	0.179558	-0.0116288	0.572853	0.574943	0.0169059	0.491554	1.07e-06	0.036803	TRUE	23.8036
osteonecrosis	GCST90277374	rs2798070	C	T	C	T	-0.172206	-0.0028631	0.413492	0.403105	0.0170629	0.866743	2.81e-06	0.0367616	TRUE	21.9436
osteonecrosis	GCST90277374	rs6773302	T	C	T	C	-0.212939	-0.0119198	0.208171	0.207688	0.0208194	0.566964	4.41e-06	0.046381	TRUE	21.078
osteonecrosis	GCST90277375	rs10422283	C	T	C	T	-0.496711	-0.0819591	0.0418264	0.0435252	0.0415582	0.0486231	1.77e-06	0.103967	TRUE	22.8253
osteonecrosis	GCST90277375	rs111318873	T	C	T	C	0.525879	-0.0208267	0.0252115	0.0214272	0.0588041	0.723213	6.27e-08	0.09719	TRUE	29.2771
osteonecrosis	GCST90277375	rs111479733	C	G	C	G	-0.41032	-0.0402029	0.0574998	0.0608469	0.0357036	0.260189	3.29e-06	0.0882045	TRUE	21.6403
osteonecrosis	GCST90277375	rs115887173	C	T	C	T	0.421884	0.00433923	0.0362232	0.0363958	0.0455399	0.924089	1.05e-06	0.0864199	TRUE	23.8319
osteonecrosis	GCST90277375	rs11757625	A	G	A	G	0.176786	-0.00334073	0.461716	0.453352	0.0168746	0.843065	8.66e-07	0.0359332	TRUE	24.2049
osteonecrosis	GCST90277375	rs144456859	A	G	A	G	0.956107	0.0792311	0.00453795	0.0038901	0.139121	0.569013	1.56e-06	0.199036	TRUE	23.0754
osteonecrosis	GCST90277375	rs148308717	T	G	T	G	0.484567	-0.117543	0.0246802	0.0283799	0.0530375	0.0266996	1.39e-06	0.100396	TRUE	23.2957
osteonecrosis	GCST90277375	rs191149092	A	C	A	C	0.585857	0.0874135	0.0147919	0.0159349	0.0726894	0.229169	2.23e-06	0.123819	TRUE	22.3877
osteonecrosis	GCST90277375	rs245874	T	C	T	C	0.179558	0.00528617	0.572853	0.574943	0.0169441	0.755059	1.07e-06	0.036803	TRUE	23.8036
osteonecrosis	GCST90277375	rs2798070	C	T	C	T	-0.172206	-0.0201356	0.413492	0.403105	0.0170993	0.23899	2.81e-06	0.0367616	TRUE	21.9436
osteonecrosis	GCST90277375	rs6773302	T	C	T	C	-0.212939	-0.010052	0.208171	0.207688	0.020874	0.630125	4.41e-06	0.046381	TRUE	21.078
osteonecrosis	GCST90277376	rs10422283	C	T	C	T	-0.496711	-0.0632731	0.0418264	0.0435252	0.0414656	0.127061	1.77e-06	0.103967	TRUE	22.8253
osteonecrosis	GCST90277376	rs111318873	T	C	T	C	0.525879	0.0702821	0.0252115	0.0214272	0.0584878	0.229522	6.27e-08	0.09719	TRUE	29.2771
osteonecrosis	GCST90277376	rs111479733	C	G	C	G	-0.41032	-0.122858	0.0574998	0.0608469	0.0355529	0.000552237	3.29e-06	0.0882045	TRUE	21.6403
osteonecrosis	GCST90277376	rs115887173	C	T	C	T	0.421884	-0.0116428	0.0362232	0.0363958	0.0454968	0.798025	1.05e-06	0.0864199	TRUE	23.8319
osteonecrosis	GCST90277376	rs11757625	A	G	A	G	0.176786	0.0082912	0.461716	0.453352	0.0168155	0.621967	8.66e-07	0.0359332	TRUE	24.2049
osteonecrosis	GCST90277376	rs144456859	A	G	A	G	0.956107	-0.200903	0.00453795	0.0038901	0.138864	0.147995	1.56e-06	0.199036	TRUE	23.0754
osteonecrosis	GCST90277376	rs148308717	T	G	T	G	0.484567	-0.0536406	0.0246802	0.0283799	0.0529333	0.310903	1.39e-06	0.100396	TRUE	23.2957
osteonecrosis	GCST90277376	rs191149092	A	C	A	C	0.585857	0.0220986	0.0147919	0.0159349	0.0725261	0.760596	2.23e-06	0.123819	TRUE	22.3877
osteonecrosis	GCST90277376	rs245874	T	C	T	C	0.179558	-0.0222471	0.572853	0.574943	0.0169054	0.188213	1.07e-06	0.036803	TRUE	23.8036
osteonecrosis	GCST90277376	rs2798070	C	T	C	T	-0.172206	0.0132638	0.413492	0.403105	0.0170658	0.437037	2.81e-06	0.0367616	TRUE	21.9436
osteonecrosis	GCST90277376	rs6773302	T	C	T	C	-0.212939	-0.0344671	0.208171	0.207688	0.0208173	0.0978102	4.41e-06	0.046381	TRUE	21.078
osteonecrosis	GCST90277377	rs10422283	C	T	C	T	-0.496711	-0.0645201	0.0418264	0.0435252	0.0415081	0.120121	1.77e-06	0.103967	TRUE	22.8253
osteonecrosis	GCST90277377	rs111318873	T	C	T	C	0.525879	0.0199041	0.0252115	0.0214272	0.0585105	0.733721	6.27e-08	0.09719	TRUE	29.2771
osteonecrosis	GCST90277377	rs111479733	C	G	C	G	-0.41032	-0.0552421	0.0574998	0.0608469	0.0356106	0.120872	3.29e-06	0.0882045	TRUE	21.6403
osteonecrosis	GCST90277377	rs115887173	C	T	C	T	0.421884	-0.0268856	0.0362232	0.0363958	0.0455051	0.554641	1.05e-06	0.0864199	TRUE	23.8319
osteonecrosis	GCST90277377	rs11757625	A	G	A	G	0.176786	-0.00204996	0.461716	0.453352	0.0168397	0.90311	8.66e-07	0.0359332	TRUE	24.2049
osteonecrosis	GCST90277377	rs144456859	A	G	A	G	0.956107	-0.0937114	0.00453795	0.0038901	0.139047	0.500346	1.56e-06	0.199036	TRUE	23.0754
osteonecrosis	GCST90277377	rs148308717	T	G	T	G	0.484567	-0.0638726	0.0246802	0.0283799	0.0529737	0.227942	1.39e-06	0.100396	TRUE	23.2957
osteonecrosis	GCST90277377	rs191149092	A	C	A	C	0.585857	0.100045	0.0147919	0.0159349	0.0725173	0.167735	2.23e-06	0.123819	TRUE	22.3877
osteonecrosis	GCST90277377	rs245874	T	C	T	C	0.179558	-0.0113597	0.572853	0.574943	0.0169136	0.501824	1.07e-06	0.036803	TRUE	23.8036
osteonecrosis	GCST90277377	rs2798070	C	T	C	T	-0.172206	0.00563861	0.413492	0.403105	0.0170773	0.741264	2.81e-06	0.0367616	TRUE	21.9436
osteonecrosis	GCST90277377	rs6773302	T	C	T	C	-0.212939	-0.0263783	0.208171	0.207688	0.0208433	0.205703	4.41e-06	0.046381	TRUE	21.078
osteonecrosis	GCST90277378	rs10422283	C	T	C	T	-0.496711	-0.0224664	0.0418264	0.0435252	0.0415122	0.588373	1.77e-06	0.103967	TRUE	22.8253
osteonecrosis	GCST90277378	rs111318873	T	C	T	C	0.525879	0.0712004	0.0252115	0.0214272	0.0584922	0.223528	6.27e-08	0.09719	TRUE	29.2771
osteonecrosis	GCST90277378	rs111479733	C	G	C	G	-0.41032	-0.0701353	0.0574998	0.0608469	0.0356276	0.0490413	3.29e-06	0.0882045	TRUE	21.6403
osteonecrosis	GCST90277378	rs115887173	C	T	C	T	0.421884	-0.0323395	0.0362232	0.0363958	0.0455309	0.477541	1.05e-06	0.0864199	TRUE	23.8319
osteonecrosis	GCST90277378	rs11757625	A	G	A	G	0.176786	0.00925531	0.461716	0.453352	0.0168435	0.582676	8.66e-07	0.0359332	TRUE	24.2049
osteonecrosis	GCST90277378	rs144456859	A	G	A	G	0.956107	-0.0975833	0.00453795	0.0038901	0.139032	0.482764	1.56e-06	0.199036	TRUE	23.0754
osteonecrosis	GCST90277378	rs148308717	T	G	T	G	0.484567	-0.0673431	0.0246802	0.0283799	0.0530262	0.20411	1.39e-06	0.100396	TRUE	23.2957
osteonecrosis	GCST90277378	rs191149092	A	C	A	C	0.585857	0.0577052	0.0147919	0.0159349	0.0724712	0.425897	2.23e-06	0.123819	TRUE	22.3877
osteonecrosis	GCST90277378	rs245874	T	C	T	C	0.179558	-0.0129454	0.572853	0.574943	0.0169128	0.44403	1.07e-06	0.036803	TRUE	23.8036
osteonecrosis	GCST90277378	rs2798070	C	T	C	T	-0.172206	0.0033847	0.413492	0.403105	0.017075	0.842869	2.81e-06	0.0367616	TRUE	21.9436
osteonecrosis	GCST90277378	rs6773302	T	C	T	C	-0.212939	-0.0223821	0.208171	0.207688	0.0208375	0.282791	4.41e-06	0.046381	TRUE	21.078
osteonecrosis	GCST90277379	rs10422283	C	T	C	T	-0.496711	-0.079301	0.0418264	0.0435252	0.0448038	0.0767713	1.77e-06	0.103967	TRUE	22.8253
osteonecrosis	GCST90277379	rs111318873	T	C	T	C	0.525879	-0.0561156	0.0252115	0.0214272	0.0638342	0.37937	6.27e-08	0.09719	TRUE	29.2771
osteonecrosis	GCST90277379	rs111479733	C	G	C	G	-0.41032	-0.00267117	0.0574998	0.0608469	0.0392281	0.94571	3.29e-06	0.0882045	TRUE	21.6403
osteonecrosis	GCST90277379	rs115887173	C	T	C	T	0.421884	0.07327	0.0362232	0.0363958	0.0493426	0.137603	1.05e-06	0.0864199	TRUE	23.8319
osteonecrosis	GCST90277379	rs11757625	A	G	A	G	0.176786	0.0145127	0.461716	0.453352	0.0184286	0.430995	8.66e-07	0.0359332	TRUE	24.2049
osteonecrosis	GCST90277379	rs144456859	A	G	A	G	0.956107	0.00991482	0.00453795	0.0038901	0.159976	0.950582	1.56e-06	0.199036	TRUE	23.0754
osteonecrosis	GCST90277379	rs148308717	T	G	T	G	0.484567	0.0109254	0.0246802	0.0283799	0.0570074	0.848018	1.39e-06	0.100396	TRUE	23.2957
osteonecrosis	GCST90277379	rs191149092	A	C	A	C	0.585857	0.0425983	0.0147919	0.0159349	0.0793729	0.591488	2.23e-06	0.123819	TRUE	22.3877
osteonecrosis	GCST90277379	rs245874	T	C	T	C	0.179558	0.000494213	0.572853	0.574943	0.0185031	0.978697	1.07e-06	0.036803	TRUE	23.8036
osteonecrosis	GCST90277379	rs2798070	C	T	C	T	-0.172206	0.0137338	0.413492	0.403105	0.0185885	0.460016	2.81e-06	0.0367616	TRUE	21.9436
osteonecrosis	GCST90277379	rs6773302	T	C	T	C	-0.212939	-0.053872	0.208171	0.207688	0.0227228	0.0177738	4.41e-06	0.046381	TRUE	21.078
osteonecrosis	GCST90277380	rs10422283	C	T	C	T	-0.496711	-0.0492217	0.0418264	0.0435252	0.0476621	0.301761	1.77e-06	0.103967	TRUE	22.8253
osteonecrosis	GCST90277380	rs111318873	T	C	T	C	0.525879	-0.0220382	0.0252115	0.0214272	0.0680112	0.745909	6.27e-08	0.09719	TRUE	29.2771
osteonecrosis	GCST90277380	rs111479733	C	G	C	G	-0.41032	-0.0206533	0.0574998	0.0608469	0.040945	0.613973	3.29e-06	0.0882045	TRUE	21.6403
osteonecrosis	GCST90277380	rs115887173	C	T	C	T	0.421884	0.0763334	0.0362232	0.0363958	0.0520509	0.142552	1.05e-06	0.0864199	TRUE	23.8319
osteonecrosis	GCST90277380	rs11757625	A	G	A	G	0.176786	0.026981	0.461716	0.453352	0.019547	0.167525	8.66e-07	0.0359332	TRUE	24.2049
osteonecrosis	GCST90277380	rs144456859	A	G	A	G	0.956107	-0.0893937	0.00453795	0.0038901	0.166671	0.591718	1.56e-06	0.199036	TRUE	23.0754
osteonecrosis	GCST90277380	rs148308717	T	G	T	G	0.484567	0.0329942	0.0246802	0.0283799	0.060206	0.583683	1.39e-06	0.100396	TRUE	23.2957
osteonecrosis	GCST90277380	rs191149092	A	C	A	C	0.585857	0.0679651	0.0147919	0.0159349	0.0837364	0.417003	2.23e-06	0.123819	TRUE	22.3877
osteonecrosis	GCST90277380	rs245874	T	C	T	C	0.179558	-0.0119257	0.572853	0.574943	0.0194276	0.53932	1.07e-06	0.036803	TRUE	23.8036
osteonecrosis	GCST90277380	rs2798070	C	T	C	T	-0.172206	0.00994771	0.413492	0.403105	0.0196233	0.612206	2.81e-06	0.0367616	TRUE	21.9436
osteonecrosis	GCST90277380	rs6773302	T	C	T	C	-0.212939	-0.0687046	0.208171	0.207688	0.0240038	0.00422089	4.41e-06	0.046381	TRUE	21.078
osteonecrosis	GCST90277381	rs10422283	C	T	C	T	-0.496711	-0.0736998	0.0418264	0.0435252	0.0475003	0.120807	1.77e-06	0.103967	TRUE	22.8253
osteonecrosis	GCST90277381	rs111318873	T	C	T	C	0.525879	-0.00838211	0.0252115	0.0214272	0.0684997	0.902607	6.27e-08	0.09719	TRUE	29.2771
osteonecrosis	GCST90277381	rs111479733	C	G	C	G	-0.41032	-0.00149483	0.0574998	0.0608469	0.0411094	0.970996	3.29e-06	0.0882045	TRUE	21.6403
osteonecrosis	GCST90277381	rs115887173	C	T	C	T	0.421884	0.0235735	0.0362232	0.0363958	0.0518904	0.64962	1.05e-06	0.0864199	TRUE	23.8319
osteonecrosis	GCST90277381	rs11757625	A	G	A	G	0.176786	0.0197442	0.461716	0.453352	0.0193849	0.308445	8.66e-07	0.0359332	TRUE	24.2049
osteonecrosis	GCST90277381	rs144456859	A	G	A	G	0.956107	-0.143891	0.00453795	0.0038901	0.165836	0.38559	1.56e-06	0.199036	TRUE	23.0754
osteonecrosis	GCST90277381	rs148308717	T	G	T	G	0.484567	-0.0272646	0.0246802	0.0283799	0.0608227	0.653966	1.39e-06	0.100396	TRUE	23.2957
osteonecrosis	GCST90277381	rs191149092	A	C	A	C	0.585857	0.0833032	0.0147919	0.0159349	0.0852343	0.328421	2.23e-06	0.123819	TRUE	22.3877
osteonecrosis	GCST90277381	rs245874	T	C	T	C	0.179558	0.0102574	0.572853	0.574943	0.0194669	0.598259	1.07e-06	0.036803	TRUE	23.8036
osteonecrosis	GCST90277381	rs2798070	C	T	C	T	-0.172206	-0.00811672	0.413492	0.403105	0.019557	0.678124	2.81e-06	0.0367616	TRUE	21.9436
osteonecrosis	GCST90277381	rs6773302	T	C	T	C	-0.212939	-0.05852	0.208171	0.207688	0.0238863	0.0143121	4.41e-06	0.046381	TRUE	21.078
osteonecrosis	GCST90277382	rs10422283	C	T	C	T	-0.496711	-0.066517	0.0418264	0.0435252	0.0419052	0.112472	1.77e-06	0.103967	TRUE	22.8253
osteonecrosis	GCST90277382	rs111318873	T	C	T	C	0.525879	-0.0130183	0.0252115	0.0214272	0.0595407	0.826926	6.27e-08	0.09719	TRUE	29.2771
osteonecrosis	GCST90277382	rs111479733	C	G	C	G	-0.41032	-0.025091	0.0574998	0.0608469	0.0361772	0.487967	3.29e-06	0.0882045	TRUE	21.6403
osteonecrosis	GCST90277382	rs115887173	C	T	C	T	0.421884	0.0655251	0.0362232	0.0363958	0.0462511	0.156592	1.05e-06	0.0864199	TRUE	23.8319
osteonecrosis	GCST90277382	rs11757625	A	G	A	G	0.176786	0.0154187	0.461716	0.453352	0.0170846	0.366811	8.66e-07	0.0359332	TRUE	24.2049
osteonecrosis	GCST90277382	rs144456859	A	G	A	G	0.956107	-0.0306102	0.00453795	0.0038901	0.143433	0.831007	1.56e-06	0.199036	TRUE	23.0754
osteonecrosis	GCST90277382	rs148308717	T	G	T	G	0.484567	0.034637	0.0246802	0.0283799	0.0537086	0.518995	1.39e-06	0.100396	TRUE	23.2957
osteonecrosis	GCST90277382	rs191149092	A	C	A	C	0.585857	0.0583007	0.0147919	0.0159349	0.0737392	0.429167	2.23e-06	0.123819	TRUE	22.3877
osteonecrosis	GCST90277382	rs245874	T	C	T	C	0.179558	0.00442868	0.572853	0.574943	0.0171837	0.796619	1.07e-06	0.036803	TRUE	23.8036
osteonecrosis	GCST90277382	rs2798070	C	T	C	T	-0.172206	-0.00277132	0.413492	0.403105	0.0172694	0.872505	2.81e-06	0.0367616	TRUE	21.9436
osteonecrosis	GCST90277382	rs6773302	T	C	T	C	-0.212939	-0.0450117	0.208171	0.207688	0.0211365	0.0332325	4.41e-06	0.046381	TRUE	21.078
osteonecrosis	GCST90277383	rs10422283	C	T	C	T	-0.496711	-0.0581225	0.0418264	0.0435252	0.0417402	0.163806	1.77e-06	0.103967	TRUE	22.8253
osteonecrosis	GCST90277383	rs111318873	T	C	T	C	0.525879	-0.0257159	0.0252115	0.0214272	0.0591856	0.66393	6.27e-08	0.09719	TRUE	29.2771
osteonecrosis	GCST90277383	rs111479733	C	G	C	G	-0.41032	-0.0271058	0.0574998	0.0608469	0.0359379	0.450715	3.29e-06	0.0882045	TRUE	21.6403
osteonecrosis	GCST90277383	rs115887173	C	T	C	T	0.421884	0.0715319	0.0362232	0.0363958	0.0458809	0.11901	1.05e-06	0.0864199	TRUE	23.8319
osteonecrosis	GCST90277383	rs11757625	A	G	A	G	0.176786	0.00787535	0.461716	0.453352	0.0170247	0.643665	8.66e-07	0.0359332	TRUE	24.2049
osteonecrosis	GCST90277383	rs144456859	A	G	A	G	0.956107	-0.0778679	0.00453795	0.0038901	0.140603	0.579709	1.56e-06	0.199036	TRUE	23.0754
osteonecrosis	GCST90277383	rs148308717	T	G	T	G	0.484567	0.0401626	0.0246802	0.0283799	0.0534495	0.452413	1.39e-06	0.100396	TRUE	23.2957
osteonecrosis	GCST90277383	rs191149092	A	C	A	C	0.585857	0.0515886	0.0147919	0.0159349	0.0731507	0.480669	2.23e-06	0.123819	TRUE	22.3877
osteonecrosis	GCST90277383	rs245874	T	C	T	C	0.179558	0.00513688	0.572853	0.574943	0.0171223	0.76417	1.07e-06	0.036803	TRUE	23.8036
osteonecrosis	GCST90277383	rs2798070	C	T	C	T	-0.172206	-0.000564996	0.413492	0.403105	0.0172222	0.973832	2.81e-06	0.0367616	TRUE	21.9436
osteonecrosis	GCST90277383	rs6773302	T	C	T	C	-0.212939	-0.050599	0.208171	0.207688	0.0210462	0.0162284	4.41e-06	0.046381	TRUE	21.078
osteonecrosis	GCST90277384	rs10422283	C	T	C	T	-0.496711	-0.0384926	0.0418264	0.0435252	0.0426462	0.366751	1.77e-06	0.103967	TRUE	22.8253
osteonecrosis	GCST90277384	rs111318873	T	C	T	C	0.525879	-0.0362209	0.0252115	0.0214272	0.060588	0.549963	6.27e-08	0.09719	TRUE	29.2771
osteonecrosis	GCST90277384	rs111479733	C	G	C	G	-0.41032	-0.0376763	0.0574998	0.0608469	0.0362753	0.299	3.29e-06	0.0882045	TRUE	21.6403
osteonecrosis	GCST90277384	rs115887173	C	T	C	T	0.421884	0.069521	0.0362232	0.0363958	0.0467313	0.136873	1.05e-06	0.0864199	TRUE	23.8319
osteonecrosis	GCST90277384	rs11757625	A	G	A	G	0.176786	0.01762	0.461716	0.453352	0.017291	0.30821	8.66e-07	0.0359332	TRUE	24.2049
osteonecrosis	GCST90277384	rs144456859	A	G	A	G	0.956107	-0.206508	0.00453795	0.0038901	0.140624	0.141998	1.56e-06	0.199036	TRUE	23.0754
osteonecrosis	GCST90277384	rs148308717	T	G	T	G	0.484567	0.0590241	0.0246802	0.0283799	0.0543135	0.277176	1.39e-06	0.100396	TRUE	23.2957
osteonecrosis	GCST90277384	rs191149092	A	C	A	C	0.585857	0.0347919	0.0147919	0.0159349	0.0739747	0.638128	2.23e-06	0.123819	TRUE	22.3877
osteonecrosis	GCST90277384	rs245874	T	C	T	C	0.179558	-0.0079254	0.572853	0.574943	0.0174022	0.648806	1.07e-06	0.036803	TRUE	23.8036
osteonecrosis	GCST90277384	rs2798070	C	T	C	T	-0.172206	-0.00150566	0.413492	0.403105	0.0174732	0.931333	2.81e-06	0.0367616	TRUE	21.9436
osteonecrosis	GCST90277384	rs6773302	T	C	T	C	-0.212939	-0.045261	0.208171	0.207688	0.0214208	0.0346312	4.41e-06	0.046381	TRUE	21.078
osteonecrosis	GCST90277385	rs10422283	C	T	C	T	-0.496711	-0.0929789	0.0418264	0.0435252	0.0459431	0.0430285	1.77e-06	0.103967	TRUE	22.8253
osteonecrosis	GCST90277385	rs111318873	T	C	T	C	0.525879	-0.00979462	0.0252115	0.0214272	0.0663603	0.88266	6.27e-08	0.09719	TRUE	29.2771
osteonecrosis	GCST90277385	rs111479733	C	G	C	G	-0.41032	-0.0499107	0.0574998	0.0608469	0.039733	0.209091	3.29e-06	0.0882045	TRUE	21.6403
osteonecrosis	GCST90277385	rs115887173	C	T	C	T	0.421884	0.0234603	0.0362232	0.0363958	0.0493439	0.634472	1.05e-06	0.0864199	TRUE	23.8319
osteonecrosis	GCST90277385	rs11757625	A	G	A	G	0.176786	0.0294824	0.461716	0.453352	0.0187261	0.115434	8.66e-07	0.0359332	TRUE	24.2049
osteonecrosis	GCST90277385	rs144456859	A	G	A	G	0.956107	-0.182836	0.00453795	0.0038901	0.153294	0.232996	1.56e-06	0.199036	TRUE	23.0754
osteonecrosis	GCST90277385	rs148308717	T	G	T	G	0.484567	-0.00515405	0.0246802	0.0283799	0.0583719	0.929642	1.39e-06	0.100396	TRUE	23.2957
osteonecrosis	GCST90277385	rs191149092	A	C	A	C	0.585857	0.0939016	0.0147919	0.0159349	0.082316	0.254004	2.23e-06	0.123819	TRUE	22.3877
osteonecrosis	GCST90277385	rs245874	T	C	T	C	0.179558	0.0208402	0.572853	0.574943	0.0188313	0.268458	1.07e-06	0.036803	TRUE	23.8036
osteonecrosis	GCST90277385	rs2798070	C	T	C	T	-0.172206	-0.00246591	0.413492	0.403105	0.018924	0.896323	2.81e-06	0.0367616	TRUE	21.9436
osteonecrosis	GCST90277385	rs6773302	T	C	T	C	-0.212939	-0.0651101	0.208171	0.207688	0.0230848	0.00480949	4.41e-06	0.046381	TRUE	21.078
osteonecrosis	GCST90277386	rs10422283	C	T	C	T	-0.496711	-0.0741762	0.0418264	0.0435252	0.0449357	0.0988358	1.77e-06	0.103967	TRUE	22.8253
osteonecrosis	GCST90277386	rs111318873	T	C	T	C	0.525879	-0.0247141	0.0252115	0.0214272	0.0640087	0.699418	6.27e-08	0.09719	TRUE	29.2771
osteonecrosis	GCST90277386	rs111479733	C	G	C	G	-0.41032	-0.0499062	0.0574998	0.0608469	0.0388533	0.199006	3.29e-06	0.0882045	TRUE	21.6403
osteonecrosis	GCST90277386	rs115887173	C	T	C	T	0.421884	0.074309	0.0362232	0.0363958	0.0489538	0.129066	1.05e-06	0.0864199	TRUE	23.8319
osteonecrosis	GCST90277386	rs11757625	A	G	A	G	0.176786	0.0265245	0.461716	0.453352	0.0184853	0.151351	8.66e-07	0.0359332	TRUE	24.2049
osteonecrosis	GCST90277386	rs144456859	A	G	A	G	0.956107	-0.0773189	0.00453795	0.0038901	0.160659	0.630333	1.56e-06	0.199036	TRUE	23.0754
osteonecrosis	GCST90277386	rs148308717	T	G	T	G	0.484567	0.0338293	0.0246802	0.0283799	0.0582795	0.561606	1.39e-06	0.100396	TRUE	23.2957
osteonecrosis	GCST90277386	rs191149092	A	C	A	C	0.585857	0.0106676	0.0147919	0.0159349	0.0803554	0.894387	2.23e-06	0.123819	TRUE	22.3877
osteonecrosis	GCST90277386	rs245874	T	C	T	C	0.179558	0.01622	0.572853	0.574943	0.0185454	0.381799	1.07e-06	0.036803	TRUE	23.8036
osteonecrosis	GCST90277386	rs2798070	C	T	C	T	-0.172206	0.000751983	0.413492	0.403105	0.0185432	0.967648	2.81e-06	0.0367616	TRUE	21.9436
osteonecrosis	GCST90277386	rs6773302	T	C	T	C	-0.212939	-0.0632502	0.208171	0.207688	0.0227052	0.00535573	4.41e-06	0.046381	TRUE	21.078
osteonecrosis	GCST90277387	rs10422283	C	T	C	T	-0.496711	-0.0503264	0.0418264	0.0435252	0.0416825	0.227311	1.77e-06	0.103967	TRUE	22.8253
osteonecrosis	GCST90277387	rs111318873	T	C	T	C	0.525879	0.000974389	0.0252115	0.0214272	0.0588972	0.986793	6.27e-08	0.09719	TRUE	29.2771
osteonecrosis	GCST90277387	rs111479733	C	G	C	G	-0.41032	-0.0345821	0.0574998	0.0608469	0.0357628	0.333569	3.29e-06	0.0882045	TRUE	21.6403
osteonecrosis	GCST90277387	rs115887173	C	T	C	T	0.421884	0.0443169	0.0362232	0.0363958	0.045744	0.33266	1.05e-06	0.0864199	TRUE	23.8319
osteonecrosis	GCST90277387	rs11757625	A	G	A	G	0.176786	0.0178254	0.461716	0.453352	0.0169068	0.291749	8.66e-07	0.0359332	TRUE	24.2049
osteonecrosis	GCST90277387	rs144456859	A	G	A	G	0.956107	-0.152314	0.00453795	0.0038901	0.139228	0.273976	1.56e-06	0.199036	TRUE	23.0754
osteonecrosis	GCST90277387	rs148308717	T	G	T	G	0.484567	0.00096169	0.0246802	0.0283799	0.0531827	0.985573	1.39e-06	0.100396	TRUE	23.2957
osteonecrosis	GCST90277387	rs191149092	A	C	A	C	0.585857	0.0173744	0.0147919	0.0159349	0.0727361	0.811208	2.23e-06	0.123819	TRUE	22.3877
osteonecrosis	GCST90277387	rs245874	T	C	T	C	0.179558	0.00233902	0.572853	0.574943	0.0170075	0.890613	1.07e-06	0.036803	TRUE	23.8036
osteonecrosis	GCST90277387	rs2798070	C	T	C	T	-0.172206	0.00281046	0.413492	0.403105	0.0171424	0.869772	2.81e-06	0.0367616	TRUE	21.9436
osteonecrosis	GCST90277387	rs6773302	T	C	T	C	-0.212939	-0.0463304	0.208171	0.207688	0.0209345	0.026914	4.41e-06	0.046381	TRUE	21.078
osteonecrosis	GCST90277388	rs10422283	C	T	C	T	-0.496711	-0.0403625	0.0418264	0.0435252	0.0415716	0.331606	1.77e-06	0.103967	TRUE	22.8253
osteonecrosis	GCST90277388	rs111318873	T	C	T	C	0.525879	-0.0107452	0.0252115	0.0214272	0.058583	0.85447	6.27e-08	0.09719	TRUE	29.2771
osteonecrosis	GCST90277388	rs111479733	C	G	C	G	-0.41032	-0.0388673	0.0574998	0.0608469	0.0356625	0.275794	3.29e-06	0.0882045	TRUE	21.6403
osteonecrosis	GCST90277388	rs115887173	C	T	C	T	0.421884	0.0384314	0.0362232	0.0363958	0.0455412	0.398747	1.05e-06	0.0864199	TRUE	23.8319
osteonecrosis	GCST90277388	rs11757625	A	G	A	G	0.176786	0.00667621	0.461716	0.453352	0.0168585	0.692096	8.66e-07	0.0359332	TRUE	24.2049
osteonecrosis	GCST90277388	rs144456859	A	G	A	G	0.956107	-0.141909	0.00453795	0.0038901	0.139164	0.307877	1.56e-06	0.199036	TRUE	23.0754
osteonecrosis	GCST90277388	rs148308717	T	G	T	G	0.484567	0.017087	0.0246802	0.0283799	0.0530616	0.747436	1.39e-06	0.100396	TRUE	23.2957
osteonecrosis	GCST90277388	rs191149092	A	C	A	C	0.585857	0.0450416	0.0147919	0.0159349	0.0725184	0.534536	2.23e-06	0.123819	TRUE	22.3877
osteonecrosis	GCST90277388	rs245874	T	C	T	C	0.179558	0.00458515	0.572853	0.574943	0.0169473	0.786735	1.07e-06	0.036803	TRUE	23.8036
osteonecrosis	GCST90277388	rs2798070	C	T	C	T	-0.172206	-0.000104977	0.413492	0.403105	0.0171004	0.995082	2.81e-06	0.0367616	TRUE	21.9436
osteonecrosis	GCST90277388	rs6773302	T	C	T	C	-0.212939	-0.0487972	0.208171	0.207688	0.0208994	0.0195707	4.41e-06	0.046381	TRUE	21.078
osteonecrosis	GCST90277389	rs10422283	C	T	C	T	-0.496711	-0.0381325	0.0418264	0.0435252	0.0415425	0.358677	1.77e-06	0.103967	TRUE	22.8253
osteonecrosis	GCST90277389	rs111318873	T	C	T	C	0.525879	-0.0454455	0.0252115	0.0214272	0.0585708	0.437813	6.27e-08	0.09719	TRUE	29.2771
osteonecrosis	GCST90277389	rs111479733	C	G	C	G	-0.41032	-0.0296274	0.0574998	0.0608469	0.0356733	0.406256	3.29e-06	0.0882045	TRUE	21.6403
osteonecrosis	GCST90277389	rs115887173	C	T	C	T	0.421884	0.0409801	0.0362232	0.0363958	0.0455884	0.368713	1.05e-06	0.0864199	TRUE	23.8319
osteonecrosis	GCST90277389	rs11757625	A	G	A	G	0.176786	0.00186809	0.461716	0.453352	0.0168614	0.911781	8.66e-07	0.0359332	TRUE	24.2049
osteonecrosis	GCST90277389	rs144456859	A	G	A	G	0.956107	-0.204347	0.00453795	0.0038901	0.139138	0.141952	1.56e-06	0.199036	TRUE	23.0754
osteonecrosis	GCST90277389	rs148308717	T	G	T	G	0.484567	0.0207325	0.0246802	0.0283799	0.0531043	0.696234	1.39e-06	0.100396	TRUE	23.2957
osteonecrosis	GCST90277389	rs191149092	A	C	A	C	0.585857	0.0558188	0.0147919	0.0159349	0.0725055	0.441395	2.23e-06	0.123819	TRUE	22.3877
osteonecrosis	GCST90277389	rs245874	T	C	T	C	0.179558	0.000240199	0.572853	0.574943	0.0169621	0.988688	1.07e-06	0.036803	TRUE	23.8036
osteonecrosis	GCST90277389	rs2798070	C	T	C	T	-0.172206	0.00413892	0.413492	0.403105	0.0171008	0.808756	2.81e-06	0.0367616	TRUE	21.9436
osteonecrosis	GCST90277389	rs6773302	T	C	T	C	-0.212939	-0.0481442	0.208171	0.207688	0.0209116	0.0213396	4.41e-06	0.046381	TRUE	21.078
osteonecrosis	GCST90277390	rs10422283	C	T	C	T	-0.496711	-0.0327286	0.0418264	0.0435252	0.0415624	0.431025	1.77e-06	0.103967	TRUE	22.8253
osteonecrosis	GCST90277390	rs111318873	T	C	T	C	0.525879	-0.0540515	0.0252115	0.0214272	0.0586701	0.356918	6.27e-08	0.09719	TRUE	29.2771
osteonecrosis	GCST90277390	rs111479733	C	G	C	G	-0.41032	-0.0145706	0.0574998	0.0608469	0.0357122	0.683275	3.29e-06	0.0882045	TRUE	21.6403
osteonecrosis	GCST90277390	rs115887173	C	T	C	T	0.421884	0.0475301	0.0362232	0.0363958	0.0456565	0.297877	1.05e-06	0.0864199	TRUE	23.8319
osteonecrosis	GCST90277390	rs11757625	A	G	A	G	0.176786	0.00364899	0.461716	0.453352	0.0168612	0.828665	8.66e-07	0.0359332	TRUE	24.2049
osteonecrosis	GCST90277390	rs144456859	A	G	A	G	0.956107	-0.280313	0.00453795	0.0038901	0.139121	0.043946	1.56e-06	0.199036	TRUE	23.0754
osteonecrosis	GCST90277390	rs148308717	T	G	T	G	0.484567	0.0320041	0.0246802	0.0283799	0.0531128	0.5468	1.39e-06	0.100396	TRUE	23.2957
osteonecrosis	GCST90277390	rs191149092	A	C	A	C	0.585857	0.0719808	0.0147919	0.0159349	0.0725277	0.320991	2.23e-06	0.123819	TRUE	22.3877
osteonecrosis	GCST90277390	rs245874	T	C	T	C	0.179558	-0.000741951	0.572853	0.574943	0.0169479	0.965077	1.07e-06	0.036803	TRUE	23.8036
osteonecrosis	GCST90277390	rs2798070	C	T	C	T	-0.172206	0.00383304	0.413492	0.403105	0.0170975	0.822611	2.81e-06	0.0367616	TRUE	21.9436
osteonecrosis	GCST90277390	rs6773302	T	C	T	C	-0.212939	-0.039775	0.208171	0.207688	0.0209103	0.0571719	4.41e-06	0.046381	TRUE	21.078
osteonecrosis	GCST90277391	rs10422283	C	T	C	T	-0.496711	-0.0505786	0.0418264	0.0435252	0.0473857	0.285824	1.77e-06	0.103967	TRUE	22.8253
osteonecrosis	GCST90277391	rs111318873	T	C	T	C	0.525879	-0.0296334	0.0252115	0.0214272	0.0685688	0.665621	6.27e-08	0.09719	TRUE	29.2771
osteonecrosis	GCST90277391	rs111479733	C	G	C	G	-0.41032	0.00747473	0.0574998	0.0608469	0.0410457	0.855499	3.29e-06	0.0882045	TRUE	21.6403
osteonecrosis	GCST90277391	rs115887173	C	T	C	T	0.421884	0.049424	0.0362232	0.0363958	0.0516735	0.338861	1.05e-06	0.0864199	TRUE	23.8319
osteonecrosis	GCST90277391	rs11757625	A	G	A	G	0.176786	0.0236007	0.461716	0.453352	0.0194478	0.224955	8.66e-07	0.0359332	TRUE	24.2049
osteonecrosis	GCST90277391	rs144456859	A	G	A	G	0.956107	-0.432671	0.00453795	0.0038901	0.156751	0.00579252	1.56e-06	0.199036	TRUE	23.0754
osteonecrosis	GCST90277391	rs148308717	T	G	T	G	0.484567	-0.0146341	0.0246802	0.0283799	0.060545	0.809008	1.39e-06	0.100396	TRUE	23.2957
osteonecrosis	GCST90277391	rs191149092	A	C	A	C	0.585857	0.0882598	0.0147919	0.0159349	0.0837579	0.292024	2.23e-06	0.123819	TRUE	22.3877
osteonecrosis	GCST90277391	rs245874	T	C	T	C	0.179558	-0.0140086	0.572853	0.574943	0.0193734	0.469641	1.07e-06	0.036803	TRUE	23.8036
osteonecrosis	GCST90277391	rs2798070	C	T	C	T	-0.172206	0.0075304	0.413492	0.403105	0.0195368	0.69991	2.81e-06	0.0367616	TRUE	21.9436
osteonecrosis	GCST90277391	rs6773302	T	C	T	C	-0.212939	-0.0582331	0.208171	0.207688	0.0239202	0.0149393	4.41e-06	0.046381	TRUE	21.078
osteonecrosis	GCST90277392	rs10422283	C	T	C	T	-0.496711	-0.0732906	0.0418264	0.0435252	0.0476369	0.123963	1.77e-06	0.103967	TRUE	22.8253
osteonecrosis	GCST90277392	rs111318873	T	C	T	C	0.525879	-0.0308924	0.0252115	0.0214272	0.067428	0.646843	6.27e-08	0.09719	TRUE	29.2771
osteonecrosis	GCST90277392	rs111479733	C	G	C	G	-0.41032	-0.0410758	0.0574998	0.0608469	0.0410177	0.316646	3.29e-06	0.0882045	TRUE	21.6403
osteonecrosis	GCST90277392	rs115887173	C	T	C	T	0.421884	0.113734	0.0362232	0.0363958	0.05292	0.0316572	1.05e-06	0.0864199	TRUE	23.8319
osteonecrosis	GCST90277392	rs11757625	A	G	A	G	0.176786	0.0373281	0.461716	0.453352	0.0193914	0.0542719	8.66e-07	0.0359332	TRUE	24.2049
osteonecrosis	GCST90277392	rs144456859	A	G	A	G	0.956107	-0.226114	0.00453795	0.0038901	0.157179	0.150299	1.56e-06	0.199036	TRUE	23.0754
osteonecrosis	GCST90277392	rs148308717	T	G	T	G	0.484567	0.0121184	0.0246802	0.0283799	0.0604363	0.841078	1.39e-06	0.100396	TRUE	23.2957
osteonecrosis	GCST90277392	rs191149092	A	C	A	C	0.585857	0.0613421	0.0147919	0.0159349	0.0832402	0.461177	2.23e-06	0.123819	TRUE	22.3877
osteonecrosis	GCST90277392	rs245874	T	C	T	C	0.179558	0.00880574	0.572853	0.574943	0.0193967	0.649845	1.07e-06	0.036803	TRUE	23.8036
osteonecrosis	GCST90277392	rs2798070	C	T	C	T	-0.172206	0.00335479	0.413492	0.403105	0.0195445	0.863714	2.81e-06	0.0367616	TRUE	21.9436
osteonecrosis	GCST90277392	rs6773302	T	C	T	C	-0.212939	-0.0508753	0.208171	0.207688	0.023901	0.0333228	4.41e-06	0.046381	TRUE	21.078
osteonecrosis	GCST90277393	rs10422283	C	T	C	T	-0.496711	-0.0374269	0.0418264	0.0435252	0.0416412	0.368774	1.77e-06	0.103967	TRUE	22.8253
osteonecrosis	GCST90277393	rs111318873	T	C	T	C	0.525879	-0.0193425	0.0252115	0.0214272	0.0587663	0.742049	6.27e-08	0.09719	TRUE	29.2771
osteonecrosis	GCST90277393	rs111479733	C	G	C	G	-0.41032	-0.053871	0.0574998	0.0608469	0.0357207	0.131558	3.29e-06	0.0882045	TRUE	21.6403
osteonecrosis	GCST90277393	rs115887173	C	T	C	T	0.421884	0.0605898	0.0362232	0.0363958	0.0455919	0.183889	1.05e-06	0.0864199	TRUE	23.8319
osteonecrosis	GCST90277393	rs11757625	A	G	A	G	0.176786	0.00257647	0.461716	0.453352	0.0168937	0.878785	8.66e-07	0.0359332	TRUE	24.2049
osteonecrosis	GCST90277393	rs144456859	A	G	A	G	0.956107	-0.143923	0.00453795	0.0038901	0.140519	0.305744	1.56e-06	0.199036	TRUE	23.0754
osteonecrosis	GCST90277393	rs148308717	T	G	T	G	0.484567	0.0304145	0.0246802	0.0283799	0.0531154	0.566912	1.39e-06	0.100396	TRUE	23.2957
osteonecrosis	GCST90277393	rs191149092	A	C	A	C	0.585857	0.0199101	0.0147919	0.0159349	0.0725424	0.78373	2.23e-06	0.123819	TRUE	22.3877
osteonecrosis	GCST90277393	rs245874	T	C	T	C	0.179558	0.00414187	0.572853	0.574943	0.0169706	0.807183	1.07e-06	0.036803	TRUE	23.8036
osteonecrosis	GCST90277393	rs2798070	C	T	C	T	-0.172206	-0.00773473	0.413492	0.403105	0.0171156	0.651336	2.81e-06	0.0367616	TRUE	21.9436
osteonecrosis	GCST90277393	rs6773302	T	C	T	C	-0.212939	-0.0419942	0.208171	0.207688	0.0209164	0.0446976	4.41e-06	0.046381	TRUE	21.078
osteonecrosis	GCST90277394	rs10422283	C	T	C	T	-0.496711	-0.0391621	0.0418264	0.0435252	0.0416732	0.347364	1.77e-06	0.103967	TRUE	22.8253
osteonecrosis	GCST90277394	rs111318873	T	C	T	C	0.525879	-0.0149161	0.0252115	0.0214272	0.0590443	0.800559	6.27e-08	0.09719	TRUE	29.2771
osteonecrosis	GCST90277394	rs111479733	C	G	C	G	-0.41032	-0.0408409	0.0574998	0.0608469	0.0357848	0.253773	3.29e-06	0.0882045	TRUE	21.6403
osteonecrosis	GCST90277394	rs115887173	C	T	C	T	0.421884	0.063863	0.0362232	0.0363958	0.0456162	0.161541	1.05e-06	0.0864199	TRUE	23.8319
osteonecrosis	GCST90277394	rs11757625	A	G	A	G	0.176786	0.00741685	0.461716	0.453352	0.0169194	0.661125	8.66e-07	0.0359332	TRUE	24.2049
osteonecrosis	GCST90277394	rs144456859	A	G	A	G	0.956107	-0.243002	0.00453795	0.0038901	0.140441	0.0836103	1.56e-06	0.199036	TRUE	23.0754
osteonecrosis	GCST90277394	rs148308717	T	G	T	G	0.484567	0.0344555	0.0246802	0.0283799	0.0532359	0.51749	1.39e-06	0.100396	TRUE	23.2957
osteonecrosis	GCST90277394	rs191149092	A	C	A	C	0.585857	0.0792695	0.0147919	0.0159349	0.0728999	0.276892	2.23e-06	0.123819	TRUE	22.3877
osteonecrosis	GCST90277394	rs245874	T	C	T	C	0.179558	-0.00264994	0.572853	0.574943	0.0170157	0.876243	1.07e-06	0.036803	TRUE	23.8036
osteonecrosis	GCST90277394	rs2798070	C	T	C	T	-0.172206	-0.00560812	0.413492	0.403105	0.0171368	0.743475	2.81e-06	0.0367616	TRUE	21.9436
osteonecrosis	GCST90277394	rs6773302	T	C	T	C	-0.212939	-0.0304522	0.208171	0.207688	0.0209913	0.146881	4.41e-06	0.046381	TRUE	21.078
osteonecrosis	GCST90277395	rs10422283	C	T	C	T	-0.496711	-0.0398405	0.0418264	0.0435252	0.0481701	0.408208	1.77e-06	0.103967	TRUE	22.8253
osteonecrosis	GCST90277395	rs111318873	T	C	T	C	0.525879	0.0154219	0.0252115	0.0214272	0.06961	0.824667	6.27e-08	0.09719	TRUE	29.2771
osteonecrosis	GCST90277395	rs111479733	C	G	C	G	-0.41032	-0.0540213	0.0574998	0.0608469	0.0418698	0.197013	3.29e-06	0.0882045	TRUE	21.6403
osteonecrosis	GCST90277395	rs115887173	C	T	C	T	0.421884	0.0159517	0.0362232	0.0363958	0.0521627	0.759754	1.05e-06	0.0864199	TRUE	23.8319
osteonecrosis	GCST90277395	rs11757625	A	G	A	G	0.176786	0.0222298	0.461716	0.453352	0.0199177	0.264416	8.66e-07	0.0359332	TRUE	24.2049
osteonecrosis	GCST90277395	rs144456859	A	G	A	G	0.956107	-0.272025	0.00453795	0.0038901	0.172609	0.115077	1.56e-06	0.199036	TRUE	23.0754
osteonecrosis	GCST90277395	rs148308717	T	G	T	G	0.484567	0.00166353	0.0246802	0.0283799	0.0620396	0.978608	1.39e-06	0.100396	TRUE	23.2957
osteonecrosis	GCST90277395	rs191149092	A	C	A	C	0.585857	0.106671	0.0147919	0.0159349	0.0836208	0.202117	2.23e-06	0.123819	TRUE	22.3877
osteonecrosis	GCST90277395	rs245874	T	C	T	C	0.179558	-0.00531358	0.572853	0.574943	0.0198339	0.788773	1.07e-06	0.036803	TRUE	23.8036
osteonecrosis	GCST90277395	rs2798070	C	T	C	T	-0.172206	0.0102036	0.413492	0.403105	0.0199823	0.609612	2.81e-06	0.0367616	TRUE	21.9436
osteonecrosis	GCST90277395	rs6773302	T	C	T	C	-0.212939	-0.0458672	0.208171	0.207688	0.0244947	0.0611727	4.41e-06	0.046381	TRUE	21.078
osteonecrosis	GCST90277396	rs10422283	C	T	C	T	-0.496711	-0.0342024	0.0418264	0.0435252	0.0415656	0.410602	1.77e-06	0.103967	TRUE	22.8253
osteonecrosis	GCST90277396	rs111318873	T	C	T	C	0.525879	0.00910325	0.0252115	0.0214272	0.0586734	0.876702	6.27e-08	0.09719	TRUE	29.2771
osteonecrosis	GCST90277396	rs111479733	C	G	C	G	-0.41032	-0.0568571	0.0574998	0.0608469	0.0356504	0.11078	3.29e-06	0.0882045	TRUE	21.6403
osteonecrosis	GCST90277396	rs115887173	C	T	C	T	0.421884	0.0154378	0.0362232	0.0363958	0.0455753	0.734813	1.05e-06	0.0864199	TRUE	23.8319
osteonecrosis	GCST90277396	rs11757625	A	G	A	G	0.176786	-0.00293922	0.461716	0.453352	0.0168628	0.861629	8.66e-07	0.0359332	TRUE	24.2049
osteonecrosis	GCST90277396	rs144456859	A	G	A	G	0.956107	-0.217853	0.00453795	0.0038901	0.139176	0.117537	1.56e-06	0.199036	TRUE	23.0754
osteonecrosis	GCST90277396	rs148308717	T	G	T	G	0.484567	0.0326124	0.0246802	0.0283799	0.0531331	0.539361	1.39e-06	0.100396	TRUE	23.2957
osteonecrosis	GCST90277396	rs191149092	A	C	A	C	0.585857	0.0230949	0.0147919	0.0159349	0.0725104	0.750102	2.23e-06	0.123819	TRUE	22.3877
osteonecrosis	GCST90277396	rs245874	T	C	T	C	0.179558	0.00142193	0.572853	0.574943	0.0169547	0.933161	1.07e-06	0.036803	TRUE	23.8036
osteonecrosis	GCST90277396	rs2798070	C	T	C	T	-0.172206	-0.00241358	0.413492	0.403105	0.0171017	0.887766	2.81e-06	0.0367616	TRUE	21.9436
osteonecrosis	GCST90277396	rs6773302	T	C	T	C	-0.212939	-0.0454471	0.208171	0.207688	0.0209013	0.0297005	4.41e-06	0.046381	TRUE	21.078
osteonecrosis	GCST90277397	rs10422283	C	T	C	T	-0.496711	-0.021827	0.0418264	0.0435252	0.0415127	0.599037	1.77e-06	0.103967	TRUE	22.8253
osteonecrosis	GCST90277397	rs111318873	T	C	T	C	0.525879	-0.039075	0.0252115	0.0214272	0.0585521	0.504552	6.27e-08	0.09719	TRUE	29.2771
osteonecrosis	GCST90277397	rs111479733	C	G	C	G	-0.41032	-0.045544	0.0574998	0.0608469	0.0356136	0.200981	3.29e-06	0.0882045	TRUE	21.6403
osteonecrosis	GCST90277397	rs115887173	C	T	C	T	0.421884	0.0153288	0.0362232	0.0363958	0.0455113	0.736258	1.05e-06	0.0864199	TRUE	23.8319
osteonecrosis	GCST90277397	rs11757625	A	G	A	G	0.176786	-0.00133429	0.461716	0.453352	0.0168446	0.936867	8.66e-07	0.0359332	TRUE	24.2049
osteonecrosis	GCST90277397	rs144456859	A	G	A	G	0.956107	-0.30879	0.00453795	0.0038901	0.13909	0.0264386	1.56e-06	0.199036	TRUE	23.0754
osteonecrosis	GCST90277397	rs148308717	T	G	T	G	0.484567	0.0122378	0.0246802	0.0283799	0.0530258	0.817478	1.39e-06	0.100396	TRUE	23.2957
osteonecrosis	GCST90277397	rs191149092	A	C	A	C	0.585857	0.0384871	0.0147919	0.0159349	0.0724637	0.595338	2.23e-06	0.123819	TRUE	22.3877
osteonecrosis	GCST90277397	rs245874	T	C	T	C	0.179558	0.00173487	0.572853	0.574943	0.0169314	0.918388	1.07e-06	0.036803	TRUE	23.8036
osteonecrosis	GCST90277397	rs2798070	C	T	C	T	-0.172206	0.00128044	0.413492	0.403105	0.0170786	0.940236	2.81e-06	0.0367616	TRUE	21.9436
osteonecrosis	GCST90277397	rs6773302	T	C	T	C	-0.212939	-0.0439413	0.208171	0.207688	0.0208777	0.035339	4.41e-06	0.046381	TRUE	21.078
osteonecrosis	GCST90277398	rs10422283	C	T	C	T	-0.496711	-0.0244986	0.0418264	0.0435252	0.0415133	0.555103	1.77e-06	0.103967	TRUE	22.8253
osteonecrosis	GCST90277398	rs111318873	T	C	T	C	0.525879	-0.0632997	0.0252115	0.0214272	0.0585461	0.279629	6.27e-08	0.09719	TRUE	29.2771
osteonecrosis	GCST90277398	rs111479733	C	G	C	G	-0.41032	-0.0302768	0.0574998	0.0608469	0.0356217	0.395362	3.29e-06	0.0882045	TRUE	21.6403
osteonecrosis	GCST90277398	rs115887173	C	T	C	T	0.421884	0.0191881	0.0362232	0.0363958	0.0455217	0.673382	1.05e-06	0.0864199	TRUE	23.8319
osteonecrosis	GCST90277398	rs11757625	A	G	A	G	0.176786	0.00149186	0.461716	0.453352	0.0168465	0.929436	8.66e-07	0.0359332	TRUE	24.2049
osteonecrosis	GCST90277398	rs144456859	A	G	A	G	0.956107	-0.387086	0.00453795	0.0038901	0.139041	0.00538196	1.56e-06	0.199036	TRUE	23.0754
osteonecrosis	GCST90277398	rs148308717	T	G	T	G	0.484567	0.0045308	0.0246802	0.0283799	0.0530314	0.931916	1.39e-06	0.100396	TRUE	23.2957
osteonecrosis	GCST90277398	rs191149092	A	C	A	C	0.585857	0.0499139	0.0147919	0.0159349	0.0724719	0.490998	2.23e-06	0.123819	TRUE	22.3877
osteonecrosis	GCST90277398	rs245874	T	C	T	C	0.179558	-4.39041e-05	0.572853	0.574943	0.0169295	0.997889	1.07e-06	0.036803	TRUE	23.8036
osteonecrosis	GCST90277398	rs2798070	C	T	C	T	-0.172206	0.00425798	0.413492	0.403105	0.0170768	0.803095	2.81e-06	0.0367616	TRUE	21.9436
osteonecrosis	GCST90277398	rs6773302	T	C	T	C	-0.212939	-0.0394478	0.208171	0.207688	0.020876	0.0588308	4.41e-06	0.046381	TRUE	21.078
osteonecrosis	GCST90277399	rs10422283	C	T	C	T	-0.496711	-0.0282592	0.0418264	0.0435252	0.0415292	0.496215	1.77e-06	0.103967	TRUE	22.8253
osteonecrosis	GCST90277399	rs111318873	T	C	T	C	0.525879	-0.0653095	0.0252115	0.0214272	0.0585562	0.264728	6.27e-08	0.09719	TRUE	29.2771
osteonecrosis	GCST90277399	rs111479733	C	G	C	G	-0.41032	-0.0141847	0.0574998	0.0608469	0.0356417	0.690645	3.29e-06	0.0882045	TRUE	21.6403
osteonecrosis	GCST90277399	rs115887173	C	T	C	T	0.421884	0.0246074	0.0362232	0.0363958	0.04554	0.588963	1.05e-06	0.0864199	TRUE	23.8319
osteonecrosis	GCST90277399	rs11757625	A	G	A	G	0.176786	0.00412708	0.461716	0.453352	0.0168488	0.806498	8.66e-07	0.0359332	TRUE	24.2049
osteonecrosis	GCST90277399	rs144456859	A	G	A	G	0.956107	-0.419716	0.00453795	0.0038901	0.139033	0.00254541	1.56e-06	0.199036	TRUE	23.0754
osteonecrosis	GCST90277399	rs148308717	T	G	T	G	0.484567	0.00126541	0.0246802	0.0283799	0.0530404	0.980969	1.39e-06	0.100396	TRUE	23.2957
osteonecrosis	GCST90277399	rs191149092	A	C	A	C	0.585857	0.0712897	0.0147919	0.0159349	0.0724832	0.325361	2.23e-06	0.123819	TRUE	22.3877
osteonecrosis	GCST90277399	rs245874	T	C	T	C	0.179558	-0.00251686	0.572853	0.574943	0.0169328	0.88184	1.07e-06	0.036803	TRUE	23.8036
osteonecrosis	GCST90277399	rs2798070	C	T	C	T	-0.172206	0.0100985	0.413492	0.403105	0.0170848	0.554471	2.81e-06	0.0367616	TRUE	21.9436
osteonecrosis	GCST90277399	rs6773302	T	C	T	C	-0.212939	-0.0312741	0.208171	0.207688	0.0208899	0.13439	4.41e-06	0.046381	TRUE	21.078
osteonecrosis	GCST90277400	rs10422283	C	T	C	T	-0.496711	-0.0468706	0.0418264	0.0435252	0.0435082	0.281378	1.77e-06	0.103967	TRUE	22.8253
osteonecrosis	GCST90277400	rs111318873	T	C	T	C	0.525879	-0.0736885	0.0252115	0.0214272	0.0610258	0.227264	6.27e-08	0.09719	TRUE	29.2771
osteonecrosis	GCST90277400	rs111479733	C	G	C	G	-0.41032	-0.00434751	0.0574998	0.0608469	0.0373059	0.907227	3.29e-06	0.0882045	TRUE	21.6403
osteonecrosis	GCST90277400	rs115887173	C	T	C	T	0.421884	0.0416272	0.0362232	0.0363958	0.0478575	0.384417	1.05e-06	0.0864199	TRUE	23.8319
osteonecrosis	GCST90277400	rs11757625	A	G	A	G	0.176786	0.000618639	0.461716	0.453352	0.0176734	0.97208	8.66e-07	0.0359332	TRUE	24.2049
osteonecrosis	GCST90277400	rs144456859	A	G	A	G	0.956107	-0.371014	0.00453795	0.0038901	0.146389	0.011282	1.56e-06	0.199036	TRUE	23.0754
osteonecrosis	GCST90277400	rs148308717	T	G	T	G	0.484567	-0.0275087	0.0246802	0.0283799	0.0555319	0.620345	1.39e-06	0.100396	TRUE	23.2957
osteonecrosis	GCST90277400	rs191149092	A	C	A	C	0.585857	0.0776821	0.0147919	0.0159349	0.0767051	0.311208	2.23e-06	0.123819	TRUE	22.3877
osteonecrosis	GCST90277400	rs245874	T	C	T	C	0.179558	-0.0111196	0.572853	0.574943	0.0177148	0.530206	1.07e-06	0.036803	TRUE	23.8036
osteonecrosis	GCST90277400	rs2798070	C	T	C	T	-0.172206	0.0138868	0.413492	0.403105	0.017909	0.438107	2.81e-06	0.0367616	TRUE	21.9436
osteonecrosis	GCST90277400	rs6773302	T	C	T	C	-0.212939	-0.0356828	0.208171	0.207688	0.0218675	0.10276	4.41e-06	0.046381	TRUE	21.078
osteonecrosis	GCST90277401	rs10422283	C	T	C	T	-0.496711	-0.0583335	0.0418264	0.0435252	0.0419094	0.163982	1.77e-06	0.103967	TRUE	22.8253
osteonecrosis	GCST90277401	rs111318873	T	C	T	C	0.525879	0.0238148	0.0252115	0.0214272	0.0600557	0.691705	6.27e-08	0.09719	TRUE	29.2771
osteonecrosis	GCST90277401	rs111479733	C	G	C	G	-0.41032	-0.0650839	0.0574998	0.0608469	0.0362116	0.0723185	3.29e-06	0.0882045	TRUE	21.6403
osteonecrosis	GCST90277401	rs115887173	C	T	C	T	0.421884	0.0345892	0.0362232	0.0363958	0.045846	0.450579	1.05e-06	0.0864199	TRUE	23.8319
osteonecrosis	GCST90277401	rs11757625	A	G	A	G	0.176786	0.00971123	0.461716	0.453352	0.0170738	0.569511	8.66e-07	0.0359332	TRUE	24.2049
osteonecrosis	GCST90277401	rs144456859	A	G	A	G	0.956107	-0.228269	0.00453795	0.0038901	0.140579	0.104453	1.56e-06	0.199036	TRUE	23.0754
osteonecrosis	GCST90277401	rs148308717	T	G	T	G	0.484567	0.0639048	0.0246802	0.0283799	0.0537023	0.234072	1.39e-06	0.100396	TRUE	23.2957
osteonecrosis	GCST90277401	rs191149092	A	C	A	C	0.585857	0.0035711	0.0147919	0.0159349	0.0729409	0.960952	2.23e-06	0.123819	TRUE	22.3877
osteonecrosis	GCST90277401	rs245874	T	C	T	C	0.179558	0.00317487	0.572853	0.574943	0.0171891	0.853462	1.07e-06	0.036803	TRUE	23.8036
osteonecrosis	GCST90277401	rs2798070	C	T	C	T	-0.172206	0.00379234	0.413492	0.403105	0.0173297	0.826778	2.81e-06	0.0367616	TRUE	21.9436
osteonecrosis	GCST90277401	rs6773302	T	C	T	C	-0.212939	-0.031398	0.208171	0.207688	0.0211643	0.137957	4.41e-06	0.046381	TRUE	21.078
osteonecrosis	GCST90277402	rs10422283	C	T	C	T	-0.496711	-0.038423	0.0418264	0.0435252	0.04162	0.355925	1.77e-06	0.103967	TRUE	22.8253
osteonecrosis	GCST90277402	rs111318873	T	C	T	C	0.525879	-0.0151295	0.0252115	0.0214272	0.0589463	0.797437	6.27e-08	0.09719	TRUE	29.2771
osteonecrosis	GCST90277402	rs111479733	C	G	C	G	-0.41032	-0.0544205	0.0574998	0.0608469	0.0357826	0.128326	3.29e-06	0.0882045	TRUE	21.6403
osteonecrosis	GCST90277402	rs115887173	C	T	C	T	0.421884	0.0409532	0.0362232	0.0363958	0.045931	0.372608	1.05e-06	0.0864199	TRUE	23.8319
osteonecrosis	GCST90277402	rs11757625	A	G	A	G	0.176786	0.00312305	0.461716	0.453352	0.0169185	0.853547	8.66e-07	0.0359332	TRUE	24.2049
osteonecrosis	GCST90277402	rs144456859	A	G	A	G	0.956107	-0.311233	0.00453795	0.0038901	0.140429	0.0266963	1.56e-06	0.199036	TRUE	23.0754
osteonecrosis	GCST90277402	rs148308717	T	G	T	G	0.484567	0.0425104	0.0246802	0.0283799	0.0530718	0.423141	1.39e-06	0.100396	TRUE	23.2957
osteonecrosis	GCST90277402	rs191149092	A	C	A	C	0.585857	0.0543423	0.0147919	0.0159349	0.0730776	0.457112	2.23e-06	0.123819	TRUE	22.3877
osteonecrosis	GCST90277402	rs245874	T	C	T	C	0.179558	0.00537044	0.572853	0.574943	0.0169958	0.752015	1.07e-06	0.036803	TRUE	23.8036
osteonecrosis	GCST90277402	rs2798070	C	T	C	T	-0.172206	-0.00395469	0.413492	0.403105	0.0171508	0.81764	2.81e-06	0.0367616	TRUE	21.9436
osteonecrosis	GCST90277402	rs6773302	T	C	T	C	-0.212939	-0.0315125	0.208171	0.207688	0.020974	0.133	4.41e-06	0.046381	TRUE	21.078
osteonecrosis	GCST90277403	rs10422283	C	T	C	T	-0.496711	-0.035484	0.0418264	0.0435252	0.043467	0.414315	1.77e-06	0.103967	TRUE	22.8253
osteonecrosis	GCST90277403	rs111318873	T	C	T	C	0.525879	-0.010683	0.0252115	0.0214272	0.0621436	0.863508	6.27e-08	0.09719	TRUE	29.2771
osteonecrosis	GCST90277403	rs111479733	C	G	C	G	-0.41032	-0.0564723	0.0574998	0.0608469	0.0377477	0.134677	3.29e-06	0.0882045	TRUE	21.6403
osteonecrosis	GCST90277403	rs115887173	C	T	C	T	0.421884	0.0488387	0.0362232	0.0363958	0.0477635	0.30656	1.05e-06	0.0864199	TRUE	23.8319
osteonecrosis	GCST90277403	rs11757625	A	G	A	G	0.176786	0.00315872	0.461716	0.453352	0.0177698	0.858913	8.66e-07	0.0359332	TRUE	24.2049
osteonecrosis	GCST90277403	rs144456859	A	G	A	G	0.956107	-0.259493	0.00453795	0.0038901	0.156087	0.0964517	1.56e-06	0.199036	TRUE	23.0754
osteonecrosis	GCST90277403	rs148308717	T	G	T	G	0.484567	-0.00098378	0.0246802	0.0283799	0.0549384	0.985705	1.39e-06	0.100396	TRUE	23.2957
osteonecrosis	GCST90277403	rs191149092	A	C	A	C	0.585857	0.0143553	0.0147919	0.0159349	0.0767427	0.851615	2.23e-06	0.123819	TRUE	22.3877
osteonecrosis	GCST90277403	rs245874	T	C	T	C	0.179558	0.0150216	0.572853	0.574943	0.0178164	0.399166	1.07e-06	0.036803	TRUE	23.8036
osteonecrosis	GCST90277403	rs2798070	C	T	C	T	-0.172206	0.00975523	0.413492	0.403105	0.017961	0.587041	2.81e-06	0.0367616	TRUE	21.9436
osteonecrosis	GCST90277403	rs6773302	T	C	T	C	-0.212939	-0.0447638	0.208171	0.207688	0.0219641	0.0415738	4.41e-06	0.046381	TRUE	21.078
osteonecrosis	GCST90277404	rs10422283	C	T	C	T	-0.496711	0.00731234	0.0418264	0.0435252	0.0415961	0.860457	1.77e-06	0.103967	TRUE	22.8253
osteonecrosis	GCST90277404	rs111318873	T	C	T	C	0.525879	0.0200369	0.0252115	0.0214272	0.0586701	0.732714	6.27e-08	0.09719	TRUE	29.2771
osteonecrosis	GCST90277404	rs111479733	C	G	C	G	-0.41032	-0.0610676	0.0574998	0.0608469	0.0356512	0.0867648	3.29e-06	0.0882045	TRUE	21.6403
osteonecrosis	GCST90277404	rs115887173	C	T	C	T	0.421884	-0.0141893	0.0362232	0.0363958	0.0455293	0.755306	1.05e-06	0.0864199	TRUE	23.8319
osteonecrosis	GCST90277404	rs11757625	A	G	A	G	0.176786	-0.00794339	0.461716	0.453352	0.01687	0.637744	8.66e-07	0.0359332	TRUE	24.2049
osteonecrosis	GCST90277404	rs144456859	A	G	A	G	0.956107	-0.27581	0.00453795	0.0038901	0.1392	0.0475739	1.56e-06	0.199036	TRUE	23.0754
osteonecrosis	GCST90277404	rs148308717	T	G	T	G	0.484567	0.0601783	0.0246802	0.0283799	0.0531506	0.257562	1.39e-06	0.100396	TRUE	23.2957
osteonecrosis	GCST90277404	rs191149092	A	C	A	C	0.585857	0.0151222	0.0147919	0.0159349	0.0725187	0.834817	2.23e-06	0.123819	TRUE	22.3877
osteonecrosis	GCST90277404	rs245874	T	C	T	C	0.179558	0.00424411	0.572853	0.574943	0.0169576	0.802372	1.07e-06	0.036803	TRUE	23.8036
osteonecrosis	GCST90277404	rs2798070	C	T	C	T	-0.172206	0.00646134	0.413492	0.403105	0.0171103	0.705708	2.81e-06	0.0367616	TRUE	21.9436
osteonecrosis	GCST90277404	rs6773302	T	C	T	C	-0.212939	-0.0355678	0.208171	0.207688	0.0209124	0.0890075	4.41e-06	0.046381	TRUE	21.078
osteonecrosis	GCST90277405	rs10422283	C	T	C	T	-0.496711	0.0126035	0.0418264	0.0435252	0.0416241	0.762047	1.77e-06	0.103967	TRUE	22.8253
osteonecrosis	GCST90277405	rs111318873	T	C	T	C	0.525879	-0.0342557	0.0252115	0.0214272	0.0587527	0.559864	6.27e-08	0.09719	TRUE	29.2771
osteonecrosis	GCST90277405	rs111479733	C	G	C	G	-0.41032	-0.0455548	0.0574998	0.0608469	0.0356257	0.201028	3.29e-06	0.0882045	TRUE	21.6403
osteonecrosis	GCST90277405	rs115887173	C	T	C	T	0.421884	-0.0169901	0.0362232	0.0363958	0.0455153	0.708939	1.05e-06	0.0864199	TRUE	23.8319
osteonecrosis	GCST90277405	rs11757625	A	G	A	G	0.176786	-0.00393697	0.461716	0.453352	0.016863	0.815399	8.66e-07	0.0359332	TRUE	24.2049
osteonecrosis	GCST90277405	rs144456859	A	G	A	G	0.956107	-0.357299	0.00453795	0.0038901	0.139099	0.0102254	1.56e-06	0.199036	TRUE	23.0754
osteonecrosis	GCST90277405	rs148308717	T	G	T	G	0.484567	0.0448896	0.0246802	0.0283799	0.0530409	0.397383	1.39e-06	0.100396	TRUE	23.2957
osteonecrosis	GCST90277405	rs191149092	A	C	A	C	0.585857	0.0411933	0.0147919	0.0159349	0.0724879	0.569851	2.23e-06	0.123819	TRUE	22.3877
osteonecrosis	GCST90277405	rs245874	T	C	T	C	0.179558	0.00353446	0.572853	0.574943	0.0169387	0.834712	1.07e-06	0.036803	TRUE	23.8036
osteonecrosis	GCST90277405	rs2798070	C	T	C	T	-0.172206	0.00580713	0.413492	0.403105	0.0170948	0.734083	2.81e-06	0.0367616	TRUE	21.9436
osteonecrosis	GCST90277405	rs6773302	T	C	T	C	-0.212939	-0.0326171	0.208171	0.207688	0.0208925	0.118502	4.41e-06	0.046381	TRUE	21.078
osteonecrosis	GCST90277406	rs10422283	C	T	C	T	-0.496711	-0.0101787	0.0418264	0.0435252	0.0415751	0.806591	1.77e-06	0.103967	TRUE	22.8253
osteonecrosis	GCST90277406	rs111318873	T	C	T	C	0.525879	-0.0526533	0.0252115	0.0214272	0.0588215	0.370726	6.27e-08	0.09719	TRUE	29.2771
osteonecrosis	GCST90277406	rs111479733	C	G	C	G	-0.41032	-0.0262718	0.0574998	0.0608469	0.0356858	0.461618	3.29e-06	0.0882045	TRUE	21.6403
osteonecrosis	GCST90277406	rs115887173	C	T	C	T	0.421884	-0.00183944	0.0362232	0.0363958	0.0455622	0.967796	1.05e-06	0.0864199	TRUE	23.8319
osteonecrosis	GCST90277406	rs11757625	A	G	A	G	0.176786	0.000309709	0.461716	0.453352	0.0168758	0.985354	8.66e-07	0.0359332	TRUE	24.2049
osteonecrosis	GCST90277406	rs144456859	A	G	A	G	0.956107	-0.451162	0.00453795	0.0038901	0.139012	0.00117722	1.56e-06	0.199036	TRUE	23.0754
osteonecrosis	GCST90277406	rs148308717	T	G	T	G	0.484567	0.0205278	0.0246802	0.0283799	0.0530527	0.698807	1.39e-06	0.100396	TRUE	23.2957
osteonecrosis	GCST90277406	rs191149092	A	C	A	C	0.585857	0.0781217	0.0147919	0.0159349	0.0728532	0.283598	2.23e-06	0.123819	TRUE	22.3877
osteonecrosis	GCST90277406	rs245874	T	C	T	C	0.179558	0.00280705	0.572853	0.574943	0.0169632	0.868568	1.07e-06	0.036803	TRUE	23.8036
osteonecrosis	GCST90277406	rs2798070	C	T	C	T	-0.172206	0.00912877	0.413492	0.403105	0.0171146	0.593766	2.81e-06	0.0367616	TRUE	21.9436
osteonecrosis	GCST90277406	rs6773302	T	C	T	C	-0.212939	-0.0314202	0.208171	0.207688	0.0209193	0.133127	4.41e-06	0.046381	TRUE	21.078
osteonecrosis	GCST90277407	rs10422283	C	T	C	T	-0.496711	-0.0361965	0.0418264	0.0435252	0.0418789	0.387428	1.77e-06	0.103967	TRUE	22.8253
osteonecrosis	GCST90277407	rs111318873	T	C	T	C	0.525879	-0.0442186	0.0252115	0.0214272	0.0593316	0.45611	6.27e-08	0.09719	TRUE	29.2771
osteonecrosis	GCST90277407	rs111479733	C	G	C	G	-0.41032	-0.0165587	0.0574998	0.0608469	0.0359796	0.645357	3.29e-06	0.0882045	TRUE	21.6403
osteonecrosis	GCST90277407	rs115887173	C	T	C	T	0.421884	0.0107097	0.0362232	0.0363958	0.0457597	0.814952	1.05e-06	0.0864199	TRUE	23.8319
osteonecrosis	GCST90277407	rs11757625	A	G	A	G	0.176786	-0.0034301	0.461716	0.453352	0.0169821	0.83993	8.66e-07	0.0359332	TRUE	24.2049
osteonecrosis	GCST90277407	rs144456859	A	G	A	G	0.956107	-0.409874	0.00453795	0.0038901	0.144779	0.0046512	1.56e-06	0.199036	TRUE	23.0754
osteonecrosis	GCST90277407	rs148308717	T	G	T	G	0.484567	-0.00640729	0.0246802	0.0283799	0.053356	0.904414	1.39e-06	0.100396	TRUE	23.2957
osteonecrosis	GCST90277407	rs191149092	A	C	A	C	0.585857	0.0483991	0.0147919	0.0159349	0.0736371	0.511018	2.23e-06	0.123819	TRUE	22.3877
osteonecrosis	GCST90277407	rs245874	T	C	T	C	0.179558	-0.000909385	0.572853	0.574943	0.0170791	0.957537	1.07e-06	0.036803	TRUE	23.8036
osteonecrosis	GCST90277407	rs2798070	C	T	C	T	-0.172206	0.00996468	0.413492	0.403105	0.0172324	0.563099	2.81e-06	0.0367616	TRUE	21.9436
osteonecrosis	GCST90277407	rs6773302	T	C	T	C	-0.212939	-0.0234516	0.208171	0.207688	0.0210575	0.265427	4.41e-06	0.046381	TRUE	21.078
osteonecrosis	GCST90277408	rs10422283	C	T	C	T	-0.496711	-0.0345966	0.0418264	0.0435252	0.0424591	0.415188	1.77e-06	0.103967	TRUE	22.8253
osteonecrosis	GCST90277408	rs111318873	T	C	T	C	0.525879	-0.0529878	0.0252115	0.0214272	0.059894	0.376333	6.27e-08	0.09719	TRUE	29.2771
osteonecrosis	GCST90277408	rs111479733	C	G	C	G	-0.41032	-0.0156073	0.0574998	0.0608469	0.036453	0.668545	3.29e-06	0.0882045	TRUE	21.6403
osteonecrosis	GCST90277408	rs115887173	C	T	C	T	0.421884	0.0305557	0.0362232	0.0363958	0.0467078	0.512998	1.05e-06	0.0864199	TRUE	23.8319
osteonecrosis	GCST90277408	rs11757625	A	G	A	G	0.176786	0.00338078	0.461716	0.453352	0.0172674	0.844776	8.66e-07	0.0359332	TRUE	24.2049
osteonecrosis	GCST90277408	rs144456859	A	G	A	G	0.956107	-0.363021	0.00453795	0.0038901	0.149086	0.0149146	1.56e-06	0.199036	TRUE	23.0754
osteonecrosis	GCST90277408	rs148308717	T	G	T	G	0.484567	0.00193259	0.0246802	0.0283799	0.0544895	0.971706	1.39e-06	0.100396	TRUE	23.2957
osteonecrosis	GCST90277408	rs191149092	A	C	A	C	0.585857	0.0302066	0.0147919	0.0159349	0.0749867	0.687078	2.23e-06	0.123819	TRUE	22.3877
osteonecrosis	GCST90277408	rs245874	T	C	T	C	0.179558	-0.00599089	0.572853	0.574943	0.0173598	0.73002	1.07e-06	0.036803	TRUE	23.8036
osteonecrosis	GCST90277408	rs2798070	C	T	C	T	-0.172206	0.00638184	0.413492	0.403105	0.0175116	0.715534	2.81e-06	0.0367616	TRUE	21.9436
osteonecrosis	GCST90277408	rs6773302	T	C	T	C	-0.212939	-0.0166637	0.208171	0.207688	0.0215124	0.438575	4.41e-06	0.046381	TRUE	21.078
osteonecrosis	GCST90277409	rs10422283	C	T	C	T	-0.496711	0.00508356	0.0418264	0.0435252	0.0441592	0.908352	1.77e-06	0.103967	TRUE	22.8253
osteonecrosis	GCST90277409	rs111318873	T	C	T	C	0.525879	0.00469994	0.0252115	0.0214272	0.0642277	0.941665	6.27e-08	0.09719	TRUE	29.2771
osteonecrosis	GCST90277409	rs111479733	C	G	C	G	-0.41032	-0.0345443	0.0574998	0.0608469	0.0386883	0.371932	3.29e-06	0.0882045	TRUE	21.6403
osteonecrosis	GCST90277409	rs115887173	C	T	C	T	0.421884	0.0241314	0.0362232	0.0363958	0.0495121	0.625991	1.05e-06	0.0864199	TRUE	23.8319
osteonecrosis	GCST90277409	rs11757625	A	G	A	G	0.176786	-0.00333361	0.461716	0.453352	0.0182243	0.85486	8.66e-07	0.0359332	TRUE	24.2049
osteonecrosis	GCST90277409	rs144456859	A	G	A	G	0.956107	-0.213418	0.00453795	0.0038901	0.151072	0.157775	1.56e-06	0.199036	TRUE	23.0754
osteonecrosis	GCST90277409	rs148308717	T	G	T	G	0.484567	0.0215017	0.0246802	0.0283799	0.0565195	0.703627	1.39e-06	0.100396	TRUE	23.2957
osteonecrosis	GCST90277409	rs191149092	A	C	A	C	0.585857	0.148868	0.0147919	0.0159349	0.0781185	0.0567283	2.23e-06	0.123819	TRUE	22.3877
osteonecrosis	GCST90277409	rs245874	T	C	T	C	0.179558	0.0126546	0.572853	0.574943	0.0183267	0.489888	1.07e-06	0.036803	TRUE	23.8036
osteonecrosis	GCST90277409	rs2798070	C	T	C	T	-0.172206	0.0270943	0.413492	0.403105	0.018415	0.141241	2.81e-06	0.0367616	TRUE	21.9436
osteonecrosis	GCST90277409	rs6773302	T	C	T	C	-0.212939	-0.0374043	0.208171	0.207688	0.0225703	0.0975079	4.41e-06	0.046381	TRUE	21.078
osteonecrosis	GCST90277410	rs10422283	C	T	C	T	-0.496711	0.0109065	0.0418264	0.0435252	0.0459878	0.812532	1.77e-06	0.103967	TRUE	22.8253
osteonecrosis	GCST90277410	rs111318873	T	C	T	C	0.525879	0.0433961	0.0252115	0.0214272	0.0652321	0.505895	6.27e-08	0.09719	TRUE	29.2771
osteonecrosis	GCST90277410	rs111479733	C	G	C	G	-0.41032	-0.0249223	0.0574998	0.0608469	0.0395507	0.528613	3.29e-06	0.0882045	TRUE	21.6403
osteonecrosis	GCST90277410	rs115887173	C	T	C	T	0.421884	-0.0581068	0.0362232	0.0363958	0.0497468	0.242815	1.05e-06	0.0864199	TRUE	23.8319
osteonecrosis	GCST90277410	rs11757625	A	G	A	G	0.176786	-0.00621021	0.461716	0.453352	0.0187004	0.739822	8.66e-07	0.0359332	TRUE	24.2049
osteonecrosis	GCST90277410	rs144456859	A	G	A	G	0.956107	-0.220871	0.00453795	0.0038901	0.161787	0.172229	1.56e-06	0.199036	TRUE	23.0754
osteonecrosis	GCST90277410	rs148308717	T	G	T	G	0.484567	0.0400395	0.0246802	0.0283799	0.0582844	0.492111	1.39e-06	0.100396	TRUE	23.2957
osteonecrosis	GCST90277410	rs191149092	A	C	A	C	0.585857	0.0925793	0.0147919	0.0159349	0.0794008	0.24365	2.23e-06	0.123819	TRUE	22.3877
osteonecrosis	GCST90277410	rs245874	T	C	T	C	0.179558	0.00747472	0.572853	0.574943	0.0188013	0.690954	1.07e-06	0.036803	TRUE	23.8036
osteonecrosis	GCST90277410	rs2798070	C	T	C	T	-0.172206	0.0110719	0.413492	0.403105	0.0189881	0.559832	2.81e-06	0.0367616	TRUE	21.9436
osteonecrosis	GCST90277410	rs6773302	T	C	T	C	-0.212939	-0.0114065	0.208171	0.207688	0.0233895	0.625781	4.41e-06	0.046381	TRUE	21.078
osteonecrosis	GCST90277411	rs10422283	C	T	C	T	-0.496711	-0.0300916	0.0418264	0.0435252	0.0469265	0.521369	1.77e-06	0.103967	TRUE	22.8253
osteonecrosis	GCST90277411	rs111318873	T	C	T	C	0.525879	0.0756193	0.0252115	0.0214272	0.0669735	0.258885	6.27e-08	0.09719	TRUE	29.2771
osteonecrosis	GCST90277411	rs111479733	C	G	C	G	-0.41032	-0.0359459	0.0574998	0.0608469	0.040845	0.378851	3.29e-06	0.0882045	TRUE	21.6403
osteonecrosis	GCST90277411	rs115887173	C	T	C	T	0.421884	-0.0371224	0.0362232	0.0363958	0.0528462	0.482401	1.05e-06	0.0864199	TRUE	23.8319
osteonecrosis	GCST90277411	rs11757625	A	G	A	G	0.176786	0.0217133	0.461716	0.453352	0.0193147	0.260964	8.66e-07	0.0359332	TRUE	24.2049
osteonecrosis	GCST90277411	rs144456859	A	G	A	G	0.956107	-0.447421	0.00453795	0.0038901	0.166609	0.00726279	1.56e-06	0.199036	TRUE	23.0754
osteonecrosis	GCST90277411	rs148308717	T	G	T	G	0.484567	0.0639428	0.0246802	0.0283799	0.0610306	0.294792	1.39e-06	0.100396	TRUE	23.2957
osteonecrosis	GCST90277411	rs191149092	A	C	A	C	0.585857	0.0120396	0.0147919	0.0159349	0.0824705	0.883932	2.23e-06	0.123819	TRUE	22.3877
osteonecrosis	GCST90277411	rs245874	T	C	T	C	0.179558	0.00206939	0.572853	0.574943	0.0193934	0.915023	1.07e-06	0.036803	TRUE	23.8036
osteonecrosis	GCST90277411	rs2798070	C	T	C	T	-0.172206	0.00124514	0.413492	0.403105	0.0195773	0.949288	2.81e-06	0.0367616	TRUE	21.9436
osteonecrosis	GCST90277411	rs6773302	T	C	T	C	-0.212939	-0.0621965	0.208171	0.207688	0.0238293	0.00907074	4.41e-06	0.046381	TRUE	21.078
osteonecrosis	GCST90277412	rs10422283	C	T	C	T	-0.496711	-0.0356818	0.0418264	0.0435252	0.0416151	0.391223	1.77e-06	0.103967	TRUE	22.8253
osteonecrosis	GCST90277412	rs111318873	T	C	T	C	0.525879	-0.00225425	0.0252115	0.0214272	0.0586253	0.969323	6.27e-08	0.09719	TRUE	29.2771
osteonecrosis	GCST90277412	rs111479733	C	G	C	G	-0.41032	-0.0363751	0.0574998	0.0608469	0.0356487	0.307567	3.29e-06	0.0882045	TRUE	21.6403
osteonecrosis	GCST90277412	rs115887173	C	T	C	T	0.421884	0.00901976	0.0362232	0.0363958	0.0455492	0.843027	1.05e-06	0.0864199	TRUE	23.8319
osteonecrosis	GCST90277412	rs11757625	A	G	A	G	0.176786	8.98263e-05	0.461716	0.453352	0.0168611	0.995778	8.66e-07	0.0359332	TRUE	24.2049
osteonecrosis	GCST90277412	rs144456859	A	G	A	G	0.956107	-0.377557	0.00453795	0.0038901	0.139092	0.00665216	1.56e-06	0.199036	TRUE	23.0754
osteonecrosis	GCST90277412	rs148308717	T	G	T	G	0.484567	-0.00838476	0.0246802	0.0283799	0.0531691	0.874694	1.39e-06	0.100396	TRUE	23.2957
osteonecrosis	GCST90277412	rs191149092	A	C	A	C	0.585857	0.00688618	0.0147919	0.0159349	0.0728302	0.924671	2.23e-06	0.123819	TRUE	22.3877
osteonecrosis	GCST90277412	rs245874	T	C	T	C	0.179558	-0.0056716	0.572853	0.574943	0.0169509	0.737935	1.07e-06	0.036803	TRUE	23.8036
osteonecrosis	GCST90277412	rs2798070	C	T	C	T	-0.172206	0.00682137	0.413492	0.403105	0.0170988	0.689941	2.81e-06	0.0367616	TRUE	21.9436
osteonecrosis	GCST90277412	rs6773302	T	C	T	C	-0.212939	-0.0274931	0.208171	0.207688	0.0208923	0.18821	4.41e-06	0.046381	TRUE	21.078
osteonecrosis	GCST90277413	rs10422283	C	T	C	T	-0.496711	-0.00968543	0.0418264	0.0435252	0.0416847	0.816267	1.77e-06	0.103967	TRUE	22.8253
osteonecrosis	GCST90277413	rs111318873	T	C	T	C	0.525879	0.00749193	0.0252115	0.0214272	0.0589032	0.898791	6.27e-08	0.09719	TRUE	29.2771
osteonecrosis	GCST90277413	rs111479733	C	G	C	G	-0.41032	-0.047322	0.0574998	0.0608469	0.0357601	0.185756	3.29e-06	0.0882045	TRUE	21.6403
osteonecrosis	GCST90277413	rs115887173	C	T	C	T	0.421884	0.00998257	0.0362232	0.0363958	0.0456319	0.826835	1.05e-06	0.0864199	TRUE	23.8319
osteonecrosis	GCST90277413	rs11757625	A	G	A	G	0.176786	-0.00679209	0.461716	0.453352	0.0168997	0.687755	8.66e-07	0.0359332	TRUE	24.2049
osteonecrosis	GCST90277413	rs144456859	A	G	A	G	0.956107	-0.387492	0.00453795	0.0038901	0.139173	0.00537806	1.56e-06	0.199036	TRUE	23.0754
osteonecrosis	GCST90277413	rs148308717	T	G	T	G	0.484567	-0.0244387	0.0246802	0.0283799	0.0532752	0.646435	1.39e-06	0.100396	TRUE	23.2957
osteonecrosis	GCST90277413	rs191149092	A	C	A	C	0.585857	0.0381813	0.0147919	0.0159349	0.0727617	0.599765	2.23e-06	0.123819	TRUE	22.3877
osteonecrosis	GCST90277413	rs245874	T	C	T	C	0.179558	-0.0140865	0.572853	0.574943	0.0170058	0.40749	1.07e-06	0.036803	TRUE	23.8036
osteonecrosis	GCST90277413	rs2798070	C	T	C	T	-0.172206	0.00959188	0.413492	0.403105	0.0171288	0.575493	2.81e-06	0.0367616	TRUE	21.9436
osteonecrosis	GCST90277413	rs6773302	T	C	T	C	-0.212939	-0.0127648	0.208171	0.207688	0.0209816	0.542941	4.41e-06	0.046381	TRUE	21.078
osteonecrosis	GCST90277414	rs10422283	C	T	C	T	-0.496711	-0.0070917	0.0418264	0.0435252	0.0426488	0.867937	1.77e-06	0.103967	TRUE	22.8253
osteonecrosis	GCST90277414	rs111318873	T	C	T	C	0.525879	0.00412089	0.0252115	0.0214272	0.0605372	0.945727	6.27e-08	0.09719	TRUE	29.2771
osteonecrosis	GCST90277414	rs111479733	C	G	C	G	-0.41032	-0.0459482	0.0574998	0.0608469	0.0364896	0.20798	3.29e-06	0.0882045	TRUE	21.6403
osteonecrosis	GCST90277414	rs115887173	C	T	C	T	0.421884	-0.0150736	0.0362232	0.0363958	0.0464089	0.745332	1.05e-06	0.0864199	TRUE	23.8319
osteonecrosis	GCST90277414	rs11757625	A	G	A	G	0.176786	-0.00107862	0.461716	0.453352	0.0173363	0.95039	8.66e-07	0.0359332	TRUE	24.2049
osteonecrosis	GCST90277414	rs144456859	A	G	A	G	0.956107	-0.393109	0.00453795	0.0038901	0.144718	0.0066151	1.56e-06	0.199036	TRUE	23.0754
osteonecrosis	GCST90277414	rs148308717	T	G	T	G	0.484567	-0.0275014	0.0246802	0.0283799	0.0549058	0.616457	1.39e-06	0.100396	TRUE	23.2957
osteonecrosis	GCST90277414	rs191149092	A	C	A	C	0.585857	0.0409211	0.0147919	0.0159349	0.0739709	0.580128	2.23e-06	0.123819	TRUE	22.3877
osteonecrosis	GCST90277414	rs245874	T	C	T	C	0.179558	-0.00775915	0.572853	0.574943	0.0174203	0.656028	1.07e-06	0.036803	TRUE	23.8036
osteonecrosis	GCST90277414	rs2798070	C	T	C	T	-0.172206	0.0071559	0.413492	0.403105	0.017543	0.683343	2.81e-06	0.0367616	TRUE	21.9436
osteonecrosis	GCST90277414	rs6773302	T	C	T	C	-0.212939	-0.0143645	0.208171	0.207688	0.0214779	0.503627	4.41e-06	0.046381	TRUE	21.078
osteonecrosis	GCST90277415	rs10422283	C	T	C	T	-0.496711	-0.0207406	0.0418264	0.0435252	0.0479903	0.665612	1.77e-06	0.103967	TRUE	22.8253
osteonecrosis	GCST90277415	rs111318873	T	C	T	C	0.525879	0.00365411	0.0252115	0.0214272	0.067454	0.956795	6.27e-08	0.09719	TRUE	29.2771
osteonecrosis	GCST90277415	rs111479733	C	G	C	G	-0.41032	-0.00353919	0.0574998	0.0608469	0.0410301	0.931263	3.29e-06	0.0882045	TRUE	21.6403
osteonecrosis	GCST90277415	rs115887173	C	T	C	T	0.421884	-0.0419463	0.0362232	0.0363958	0.0515778	0.416082	1.05e-06	0.0864199	TRUE	23.8319
osteonecrosis	GCST90277415	rs11757625	A	G	A	G	0.176786	-0.00683671	0.461716	0.453352	0.019371	0.724138	8.66e-07	0.0359332	TRUE	24.2049
osteonecrosis	GCST90277415	rs144456859	A	G	A	G	0.956107	-0.35173	0.00453795	0.0038901	0.167246	0.0355099	1.56e-06	0.199036	TRUE	23.0754
osteonecrosis	GCST90277415	rs148308717	T	G	T	G	0.484567	-0.0099191	0.0246802	0.0283799	0.0618206	0.872527	1.39e-06	0.100396	TRUE	23.2957
osteonecrosis	GCST90277415	rs191149092	A	C	A	C	0.585857	0.0848687	0.0147919	0.0159349	0.0853476	0.320055	2.23e-06	0.123819	TRUE	22.3877
osteonecrosis	GCST90277415	rs245874	T	C	T	C	0.179558	-0.00645232	0.572853	0.574943	0.0195054	0.740799	1.07e-06	0.036803	TRUE	23.8036
osteonecrosis	GCST90277415	rs2798070	C	T	C	T	-0.172206	0.0211073	0.413492	0.403105	0.0196778	0.283456	2.81e-06	0.0367616	TRUE	21.9436
osteonecrosis	GCST90277415	rs6773302	T	C	T	C	-0.212939	-0.0610485	0.208171	0.207688	0.0240348	0.011105	4.41e-06	0.046381	TRUE	21.078
osteonecrosis	GCST90277416	rs10422283	C	T	C	T	-0.496711	0.0368044	0.0418264	0.0435252	0.0439508	0.402374	1.77e-06	0.103967	TRUE	22.8253
osteonecrosis	GCST90277416	rs111318873	T	C	T	C	0.525879	0.0347866	0.0252115	0.0214272	0.0626361	0.578646	6.27e-08	0.09719	TRUE	29.2771
osteonecrosis	GCST90277416	rs111479733	C	G	C	G	-0.41032	-0.0485363	0.0574998	0.0608469	0.0379457	0.200893	3.29e-06	0.0882045	TRUE	21.6403
osteonecrosis	GCST90277416	rs115887173	C	T	C	T	0.421884	-0.0182498	0.0362232	0.0363958	0.0483641	0.705918	1.05e-06	0.0864199	TRUE	23.8319
osteonecrosis	GCST90277416	rs11757625	A	G	A	G	0.176786	-0.00638511	0.461716	0.453352	0.0178588	0.720694	8.66e-07	0.0359332	TRUE	24.2049
osteonecrosis	GCST90277416	rs144456859	A	G	A	G	0.956107	-0.310391	0.00453795	0.0038901	0.150941	0.0397825	1.56e-06	0.199036	TRUE	23.0754
osteonecrosis	GCST90277416	rs148308717	T	G	T	G	0.484567	-0.0380684	0.0246802	0.0283799	0.0566857	0.501864	1.39e-06	0.100396	TRUE	23.2957
osteonecrosis	GCST90277416	rs191149092	A	C	A	C	0.585857	0.112148	0.0147919	0.0159349	0.0778259	0.14962	2.23e-06	0.123819	TRUE	22.3877
osteonecrosis	GCST90277416	rs245874	T	C	T	C	0.179558	-0.0121997	0.572853	0.574943	0.0180199	0.498407	1.07e-06	0.036803	TRUE	23.8036
osteonecrosis	GCST90277416	rs2798070	C	T	C	T	-0.172206	0.00492267	0.413492	0.403105	0.0181987	0.786779	2.81e-06	0.0367616	TRUE	21.9436
osteonecrosis	GCST90277416	rs6773302	T	C	T	C	-0.212939	-0.00468564	0.208171	0.207688	0.022188	0.832749	4.41e-06	0.046381	TRUE	21.078
