# Supplementary material for: Lipid metabolism and osteonecrosis: unraveling causal mechanisms via multi-omics and mendelian randomization
Source: Front Physiol. 2025 Oct 23;16:1642153. doi: 10.3389/fphys.2025.1642153 (PMC12589827; doi:10.3389/fphys.2025.1642153)
Supplement: Supplementary file 7 [file Table6.xlsx]

## Sheet: Sheet1
Lipidomes-ON related SNP and nearest genes
SNP	nearest_genes
rs113130033	RP11-33N16.3
rs11591147	PCSK9
rs12199598	MTCYBP36
rs1260326	GCKR
rs13172653	RP11-317O24.3
rs13396724	AC018462.2,COMMD1
rs137900618	SMC4P1
rs146997505	C13orf42
rs174527	MYRF,TMEM258
rs174584	FADS2
rs1800961	HNF4A
rs182611493	MAU2
rs1980102	RYR3
rs2255531	HNF1A-AS1
rs319552	RP11-632L2.3
rs34500711	GPR107
rs58542926	AC138430.4,TM6SF2
rs62294915	LINC01995
rs7412	APOE
rs7957655	GNPTAB
rs10145681	RAD51B
rs1077834	ALDH1A2,LIPC
rs10779836	GALNT2
rs10850057	RPH3A
rs10889352	DOCK7
rs113277188	CTB-113P19.6
rs13278111	CTD-3247F14.3,RP11-459E5.1
rs136061	TBC1D22A
rs140268092	RPS3AP17
rs144512980	MIR548A1HG
rs1532085	ALDH1A2
rs17231506	CETP
rs174574	FADS2
rs2000827	SMUG1P1
rs2126263	RP11-115J16.1
rs3741298	ZPR1
rs41391244	CHIA
rs41441450	LINC02059
rs4848460	RP11-264N11.1
rs56057593	PARD3B
rs7300883	OASL
rs73241068	TBC1D1
rs79008894	MAML3
rs10248190	LINC-PINT,RP11-36B6.2
rs114541469	MSH2
rs117421874	LINC00448
rs13394815	BRD7P6
rs146085506	LINC01243
rs16916354	PXDNL
rs17231506	CETP
rs1800588	ALDH1A2,LIPC
rs2356187	PKP4
rs28609532	LINC00644
rs4744927	APBA1
rs603424	PKD2L1
rs62311841	PCDH10
rs6453462	TENT2
rs728516	RP11-958J22.3
rs72973984	CARD18
rs77494629	RP11-714E5.2
rs10243115	VWC2
rs10859795	NDUFA12
rs11009204	ITGB1-DT
rs12575589	MAML2
rs1257588	CTD-3104H21.1
rs12903358	LINC02253,LINC02254
rs13044736	PREX1
rs149012657	DNER
rs2911458	PIEZO1
rs4547920	ZNF608
rs55969585	VDAC2P3
rs603424	PKD2L1
rs639060	SCD
rs74644051	POLR1D
rs79014169	PDE4B
rs112713750	AC009542.2,WDR91
rs114488287	RP11-120I21.2
rs11669648	VSTM1
rs117113213	MAFB
rs11780222	RP11-346I3.7
rs12147624	RP5-1021I20.1
rs139001006	SLC22A2
rs144506691	FGF10
rs146893850	PCDH10
rs149615216	LIPG
rs150684478	SYT7
rs1540037	SMUG1P1
rs174566	FADS1,FADS2
rs1748199	DOCK7
rs184003290	ATP8A2
rs2081687	CYP7A1
rs2713348	GAPDHP68
rs34372369	EPHA1
rs34777947	EFCAB10
rs41429348	LOXL1,LOXL1-AS1
rs6115094	RP5-965G21.3
rs62039480	NTAN1,PDXDC1
rs72676136	RPF2P2
rs72830461	OFCC1
rs73107473	NPC1L1
rs7561644	RP11-514N8.1
rs7687811	KLB
rs77470505	RP11-286N22.8
rs780093	GCKR
rs7979473	HNF1A
rs8033940	ALDH1A2,LIPC
rs8736	MBOAT7
rs915894	NOTCH4
rs9551866	RP11-490N5.3
rs964184	ZPR1
rs976947	RP11-136I14.5
rs10468471	RP11-471L13.2
rs10502551	RP11-25I11.1
rs10861498	CASC18
rs113777805	LAMA3
rs117730598	PUM3
rs1260326	GCKR
rs140283718	ZNF536
rs143838492	RP11-438C19.2
rs145055632	TFAP2D
rs1810258	PRKCA
rs187429064	AC138430.4,TM6SF2
rs2736863	ST3GAL1
rs4937417	BARX2
rs6846577	TECRL
rs71556492	SEC63
rs76411296	FAM81A
rs964184	ZPR1
rs10422283	LIPE,LIPE-AS1
rs111318873	LINC00383
rs111479733	LINC02119
rs115887173	ALK
rs11757625	LINC01016
rs144456859	MS4A10
rs148308717	OR2T32P
rs191149092	RAB27A
rs245874	CPVL,RP5-1189D6.2
rs2798070	CCSER2
rs6773302	NCEH1
