# Supplementary material for: Lipid metabolism and osteonecrosis: unraveling causal mechanisms via multi-omics and mendelian randomization
Source: Front Physiol. 2025 Oct 23;16:1642153. doi: 10.3389/fphys.2025.1642153 (PMC12589827; doi:10.3389/fphys.2025.1642153)
Supplement: Supplementary file 9 [file Table4.xlsx]

## Sheet: Sheet1
Supplementary Table 4 the results of MR analysis of 179 lipidomes on osteonecrosis using different methods
exposure	outcome	method	nsnp	b	se	pval	lo_ci	up_ci	or	or_lci95	or_uci95
Sterol ester (27:1/14:0)	osteonecrosis	MR Egger	20	-0.126339	0.221222	0.574996	-0.559935	0.307256	0.881316	0.571246	1.35969
Sterol ester (27:1/14:0)	osteonecrosis	Weighted median	20	0.037811	0.134798	0.779092	-0.226393	0.302015	1.03853	0.797405	1.35258
Sterol ester (27:1/14:0)	osteonecrosis	Inverse variance weighted	20	0.0328557	0.0973274	0.73568	-0.157906	0.223618	1.0334	0.85393	1.25059
Sterol ester (27:1/14:0)	osteonecrosis	Simple mode	20	0.0709334	0.254313	0.783318	-0.42752	0.569387	1.07351	0.652124	1.76718
Sterol ester (27:1/14:0)	osteonecrosis	Weighted mode	20	0.0814254	0.260459	0.757973	-0.429074	0.591925	1.08483	0.651111	1.80746
Sterol ester (27:1/15:0)	osteonecrosis	MR Egger	20	0.129964	0.190092	0.502877	-0.242616	0.502545	1.13879	0.784573	1.65292
Sterol ester (27:1/15:0)	osteonecrosis	Weighted median	20	0.112402	0.132731	0.397082	-0.14775	0.372554	1.11896	0.862647	1.45144
Sterol ester (27:1/15:0)	osteonecrosis	Inverse variance weighted	20	0.142691	0.0973473	0.142704	-0.0481096	0.333492	1.15337	0.953029	1.39583
Sterol ester (27:1/15:0)	osteonecrosis	Simple mode	20	0.0495546	0.27071	0.856695	-0.481037	0.580146	1.0508	0.618142	1.7863
Sterol ester (27:1/15:0)	osteonecrosis	Weighted mode	20	0.039923	0.261725	0.880371	-0.473058	0.552904	1.04073	0.623094	1.73829
Sterol ester (27:1/16:0)	osteonecrosis	MR Egger	34	-0.0108682	0.125286	0.931413	-0.256428	0.234692	0.989191	0.77381	1.26452
Sterol ester (27:1/16:0)	osteonecrosis	Weighted median	34	0.00740767	0.0973238	0.939329	-0.183347	0.198162	1.00744	0.832479	1.21916
Sterol ester (27:1/16:0)	osteonecrosis	Inverse variance weighted	34	0.0272152	0.0639386	0.670366	-0.0981045	0.152535	1.02759	0.906554	1.16478
Sterol ester (27:1/16:0)	osteonecrosis	Simple mode	34	-0.06311	0.17147	0.715184	-0.399191	0.272971	0.93884	0.670863	1.31386
Sterol ester (27:1/16:0)	osteonecrosis	Weighted mode	34	0.00912373	0.129546	0.944278	-0.244786	0.263034	1.00917	0.782872	1.30087
Sterol ester (27:1/16:1)	osteonecrosis	MR Egger	25	-0.0455441	0.235534	0.848371	-0.507191	0.416103	0.955477	0.602185	1.51604
Sterol ester (27:1/16:1)	osteonecrosis	Weighted median	25	0.0475989	0.126212	0.706073	-0.199776	0.294974	1.04875	0.818914	1.34309
Sterol ester (27:1/16:1)	osteonecrosis	Inverse variance weighted	25	0.00495111	0.0958475	0.958803	-0.18291	0.192812	1.00496	0.832843	1.21266
Sterol ester (27:1/16:1)	osteonecrosis	Simple mode	25	0.0907867	0.274495	0.74371	-0.447223	0.628796	1.09504	0.639401	1.87535
Sterol ester (27:1/16:1)	osteonecrosis	Weighted mode	25	0.0907867	0.242392	0.711288	-0.384302	0.565875	1.09504	0.680926	1.76099
Sterol ester (27:1/17:0)	osteonecrosis	MR Egger	28	0.171403	0.221051	0.445099	-0.261858	0.604664	1.18697	0.769621	1.83064
Sterol ester (27:1/17:0)	osteonecrosis	Weighted median	28	0.0325881	0.124411	0.793368	-0.211257	0.276433	1.03312	0.809566	1.31842
Sterol ester (27:1/17:0)	osteonecrosis	Inverse variance weighted	28	0.0556565	0.0835908	0.505526	-0.108182	0.219495	1.05723	0.897465	1.24545
Sterol ester (27:1/17:0)	osteonecrosis	Simple mode	28	0.226726	0.247541	0.367821	-0.258454	0.711906	1.25449	0.772244	2.03787
Sterol ester (27:1/17:0)	osteonecrosis	Weighted mode	28	0.130329	0.217703	0.554392	-0.296368	0.557026	1.1392	0.743514	1.74547
esterified cholesterol	osteonecrosis	MR Egger	18	-0.227534	0.254605	0.384742	-0.726559	0.271492	0.796496	0.48357	1.31192
esterified cholesterol	osteonecrosis	Weighted median	18	0.0403237	0.152877	0.791961	-0.259316	0.339964	1.04115	0.771579	1.4049
esterified cholesterol	osteonecrosis	Inverse variance weighted	18	-0.0485271	0.127507	0.703512	-0.29844	0.201386	0.952632	0.741975	1.2231
esterified cholesterol	osteonecrosis	Simple mode	18	0.0381838	0.286271	0.895457	-0.522908	0.599276	1.03892	0.592794	1.8208
esterified cholesterol	osteonecrosis	Weighted mode	18	0.0523541	0.297077	0.862195	-0.529918	0.634626	1.05375	0.588653	1.88632
Sterol ester (27:1/18:0)	osteonecrosis	MR Egger	26	-0.132842	0.214917	0.542326	-0.554079	0.288396	0.875604	0.574601	1.33428
Sterol ester (27:1/18:0)	osteonecrosis	Weighted median	26	-0.0128619	0.115181	0.911088	-0.238617	0.212893	0.98722	0.787717	1.23725
Sterol ester (27:1/18:0)	osteonecrosis	Inverse variance weighted	26	-0.0456087	0.0787961	0.562712	-0.200049	0.108832	0.955416	0.818691	1.11497
Sterol ester (27:1/18:0)	osteonecrosis	Simple mode	26	-0.0926232	0.19675	0.64189	-0.478254	0.293008	0.911537	0.619865	1.34045
Sterol ester (27:1/18:0)	osteonecrosis	Weighted mode	26	-0.041538	0.176791	0.816157	-0.388049	0.304973	0.959313	0.678379	1.35659
Sterol ester (27:1/18:1)	osteonecrosis	MR Egger	31	-0.11065	0.15194	0.472303	-0.408452	0.187153	0.895252	0.664678	1.20581
Sterol ester (27:1/18:1)	osteonecrosis	Weighted median	31	-0.00950105	0.103841	0.927098	-0.213029	0.194027	0.990544	0.808133	1.21413
Sterol ester (27:1/18:1)	osteonecrosis	Inverse variance weighted	31	-0.0222484	0.0760595	0.769894	-0.171325	0.126828	0.977997	0.842548	1.13522
Sterol ester (27:1/18:1)	osteonecrosis	Simple mode	31	-0.253937	0.197936	0.209343	-0.641892	0.134018	0.775741	0.526296	1.14341
Sterol ester (27:1/18:1)	osteonecrosis	Weighted mode	31	-0.235954	0.193056	0.231146	-0.614343	0.142436	0.789817	0.540996	1.15308
Sterol ester (27:1/18:2)	osteonecrosis	MR Egger	24	-0.0969834	0.151172	0.527797	-0.39328	0.199313	0.907571	0.67484	1.22056
Sterol ester (27:1/18:2)	osteonecrosis	Weighted median	24	-0.00409533	0.110951	0.970556	-0.221559	0.213368	0.995913	0.801269	1.23784
Sterol ester (27:1/18:2)	osteonecrosis	Inverse variance weighted	24	-0.0457471	0.0820919	0.577345	-0.206647	0.115153	0.955284	0.813307	1.12205
Sterol ester (27:1/18:2)	osteonecrosis	Simple mode	24	0.0122231	0.159411	0.939544	-0.300223	0.324669	1.0123	0.740653	1.38357
Sterol ester (27:1/18:2)	osteonecrosis	Weighted mode	24	-0.014936	0.128332	0.908357	-0.266466	0.236594	0.985175	0.766082	1.26693
Sterol ester (27:1/18:3)	osteonecrosis	MR Egger	19	-0.161868	0.189415	0.404672	-0.533121	0.209385	0.850553	0.586771	1.23292
Sterol ester (27:1/18:3)	osteonecrosis	Weighted median	19	0.125476	0.125552	0.317603	-0.120606	0.371558	1.13369	0.886383	1.44999
Sterol ester (27:1/18:3)	osteonecrosis	Inverse variance weighted	19	0.176457	0.0868185	0.0421046	0.00629306	0.346622	1.19298	1.00631	1.41428
Sterol ester (27:1/18:3)	osteonecrosis	Simple mode	19	0.0872312	0.217881	0.693602	-0.339815	0.514278	1.09115	0.711902	1.67243
Sterol ester (27:1/18:3)	osteonecrosis	Weighted mode	19	0.124483	0.182221	0.503215	-0.23267	0.481636	1.13256	0.792415	1.61872
Sterol ester (27:1/20:2)	osteonecrosis	MR Egger	27	-0.042547	0.17575	0.810686	-0.387016	0.301922	0.958345	0.67908	1.35246
Sterol ester (27:1/20:2)	osteonecrosis	Weighted median	27	-0.0841336	0.115151	0.465	-0.309829	0.141562	0.919308	0.733572	1.15207
Sterol ester (27:1/20:2)	osteonecrosis	Inverse variance weighted	27	-0.0388777	0.0709067	0.58349	-0.177855	0.100099	0.961868	0.837064	1.10528
Sterol ester (27:1/20:2)	osteonecrosis	Simple mode	27	-0.25661	0.19369	0.196749	-0.636242	0.123023	0.77367	0.529278	1.13091
Sterol ester (27:1/20:2)	osteonecrosis	Weighted mode	27	-0.141029	0.149701	0.354827	-0.434444	0.152385	0.868464	0.647625	1.16461
Sterol ester (27:1/20:3)	osteonecrosis	MR Egger	30	0.0717361	0.182968	0.697976	-0.286882	0.430354	1.07437	0.7506	1.5378
Sterol ester (27:1/20:3)	osteonecrosis	Weighted median	30	0.113243	0.101875	0.266316	-0.0864322	0.312918	1.1199	0.917198	1.36741
Sterol ester (27:1/20:3)	osteonecrosis	Inverse variance weighted	30	-0.00610375	0.0836138	0.941807	-0.169987	0.157779	0.993915	0.843676	1.17091
Sterol ester (27:1/20:3)	osteonecrosis	Simple mode	30	0.25681	0.209574	0.230287	-0.153955	0.667575	1.2928	0.857311	1.9495
Sterol ester (27:1/20:3)	osteonecrosis	Weighted mode	30	0.25681	0.137874	0.0726713	-0.0134229	0.527043	1.2928	0.986667	1.69392
Sterol ester (27:1/20:4)	osteonecrosis	MR Egger	27	0.017746	0.066967	0.793185	-0.113509	0.149001	1.0179	0.892696	1.16067
Sterol ester (27:1/20:4)	osteonecrosis	Weighted median	27	0.037976	0.0552251	0.491669	-0.0702653	0.146217	1.03871	0.932147	1.15745
Sterol ester (27:1/20:4)	osteonecrosis	Inverse variance weighted	27	0.0356541	0.0467544	0.445712	-0.0559845	0.127293	1.0363	0.945554	1.13575
Sterol ester (27:1/20:4)	osteonecrosis	Simple mode	27	-0.0236047	0.160487	0.884202	-0.33816	0.290951	0.976672	0.713081	1.3377
Sterol ester (27:1/20:4)	osteonecrosis	Weighted mode	27	0.0340409	0.0559695	0.548328	-0.0756593	0.143741	1.03463	0.927132	1.15459
Sterol ester (27:1/20:5)	osteonecrosis	MR Egger	26	0.145352	0.12214	0.245667	-0.0940419	0.384746	1.15645	0.910245	1.46924
Sterol ester (27:1/20:5)	osteonecrosis	Weighted median	26	0.0641939	0.0849137	0.449655	-0.102237	0.230625	1.0663	0.902816	1.25939
Sterol ester (27:1/20:5)	osteonecrosis	Inverse variance weighted	26	0.0111036	0.0689882	0.872134	-0.124113	0.14632	1.01117	0.88328	1.15757
Sterol ester (27:1/20:5)	osteonecrosis	Simple mode	26	0.0304023	0.214677	0.888516	-0.390364	0.451169	1.03087	0.67681	1.57015
Sterol ester (27:1/20:5)	osteonecrosis	Weighted mode	26	0.0686794	0.0855758	0.429795	-0.0990492	0.236408	1.07109	0.905698	1.26669
Sterol ester (27:1/22:6)	osteonecrosis	MR Egger	23	-0.0107523	0.242657	0.965075	-0.48636	0.464855	0.989305	0.614861	1.59178
Sterol ester (27:1/22:6)	osteonecrosis	Weighted median	23	0.0622374	0.119692	0.603078	-0.172359	0.296834	1.06421	0.841677	1.34559
Sterol ester (27:1/22:6)	osteonecrosis	Inverse variance weighted	23	-0.0645404	0.100865	0.522259	-0.262236	0.133156	0.937498	0.769329	1.14243
Sterol ester (27:1/22:6)	osteonecrosis	Simple mode	23	0.0824504	0.221409	0.713166	-0.351511	0.516411	1.08594	0.703624	1.676
Sterol ester (27:1/22:6)	osteonecrosis	Weighted mode	23	0.109716	0.144207	0.45484	-0.172929	0.392361	1.11596	0.841197	1.48047
Ceramide (d40:1)	osteonecrosis	MR Egger	28	-0.0516765	0.176773	0.772352	-0.398151	0.294798	0.949636	0.67156	1.34286
Ceramide (d40:1)	osteonecrosis	Weighted median	28	-0.0263382	0.114587	0.818205	-0.250928	0.198252	0.974006	0.778078	1.21927
Ceramide (d40:1)	osteonecrosis	Inverse variance weighted	28	0.0542439	0.0731297	0.45824	-0.0890904	0.197578	1.05574	0.914763	1.21845
Ceramide (d40:1)	osteonecrosis	Simple mode	28	-0.157547	0.193618	0.422936	-0.537038	0.221945	0.854237	0.584477	1.2485
Ceramide (d40:1)	osteonecrosis	Weighted mode	28	-0.0599029	0.127427	0.642061	-0.309659	0.189853	0.941856	0.733697	1.20907
Ceramide (d40:2)	osteonecrosis	MR Egger	21	-0.0548803	0.193581	0.779859	-0.434298	0.324538	0.946598	0.647719	1.38339
Ceramide (d40:2)	osteonecrosis	Weighted median	21	-0.0512964	0.106523	0.630125	-0.260082	0.157489	0.949997	0.770988	1.17057
Ceramide (d40:2)	osteonecrosis	Inverse variance weighted	21	-0.0634615	0.074893	0.396793	-0.210252	0.0833288	0.93851	0.81038	1.0869
Ceramide (d40:2)	osteonecrosis	Simple mode	21	-0.280722	0.206605	0.189357	-0.685667	0.124223	0.755238	0.503754	1.13227
Ceramide (d40:2)	osteonecrosis	Weighted mode	21	-0.0936777	0.140157	0.511535	-0.368386	0.181031	0.910576	0.69185	1.19845
Ceramide (d42:1)	osteonecrosis	MR Egger	27	0.145666	0.16518	0.386254	-0.178088	0.469419	1.15681	0.836869	1.59906
Ceramide (d42:1)	osteonecrosis	Weighted median	27	0.0798238	0.111931	0.475753	-0.139561	0.299209	1.0831	0.86974	1.34879
Ceramide (d42:1)	osteonecrosis	Inverse variance weighted	27	0.116548	0.07738	0.132023	-0.0351171	0.268212	1.12361	0.965492	1.30762
Ceramide (d42:1)	osteonecrosis	Simple mode	27	0.156424	0.194812	0.429284	-0.225408	0.538256	1.16932	0.798191	1.71302
Ceramide (d42:1)	osteonecrosis	Weighted mode	27	0.0321749	0.14484	0.82594	-0.251711	0.316061	1.0327	0.777469	1.37171
Ceramide (d42:2)	osteonecrosis	MR Egger	29	0.0761601	0.176399	0.669351	-0.269581	0.421901	1.07914	0.763699	1.52486
Ceramide (d42:2)	osteonecrosis	Weighted median	29	0.00756458	0.105719	0.942957	-0.199645	0.214774	1.00759	0.819022	1.23958
Ceramide (d42:2)	osteonecrosis	Inverse variance weighted	29	0.0360147	0.0686297	0.599745	-0.0984996	0.170529	1.03667	0.906196	1.18593
Ceramide (d42:2)	osteonecrosis	Simple mode	29	0.0589098	0.180396	0.746431	-0.294667	0.412487	1.06068	0.74478	1.51057
Ceramide (d42:2)	osteonecrosis	Weighted mode	29	0.0140348	0.124739	0.911219	-0.230453	0.258523	1.01413	0.794174	1.29502
total cholesterol	osteonecrosis	MR Egger	34	-0.09451	0.180404	0.603972	-0.448102	0.259082	0.909819	0.63884	1.29574
total cholesterol	osteonecrosis	Weighted median	34	-0.0657105	0.104541	0.529635	-0.270611	0.13919	0.936402	0.762913	1.14934
total cholesterol	osteonecrosis	Inverse variance weighted	34	-0.0710002	0.0787298	0.367152	-0.225311	0.0833102	0.931462	0.798268	1.08688
total cholesterol	osteonecrosis	Simple mode	34	0.053795	0.229542	0.816155	-0.396108	0.503698	1.05527	0.672934	1.65483
total cholesterol	osteonecrosis	Weighted mode	34	0.0592908	0.221699	0.790796	-0.375239	0.493821	1.06108	0.687125	1.63856
Diacylglycerol (16:0_18:1)	osteonecrosis	MR Egger	22	0.038043	0.197394	0.849117	-0.348849	0.424935	1.03878	0.7055	1.52949
Diacylglycerol (16:0_18:1)	osteonecrosis	Weighted median	22	-0.0044082	0.125086	0.971887	-0.249577	0.240761	0.995602	0.77913	1.27222
Diacylglycerol (16:0_18:1)	osteonecrosis	Inverse variance weighted	22	0.0682437	0.0892743	0.444613	-0.106734	0.243221	1.07063	0.898765	1.27535
Diacylglycerol (16:0_18:1)	osteonecrosis	Simple mode	22	0.116371	0.237182	0.628768	-0.348506	0.581248	1.12341	0.705742	1.78827
Diacylglycerol (16:0_18:1)	osteonecrosis	Weighted mode	22	-0.154272	0.228131	0.506266	-0.601408	0.292864	0.857039	0.54804	1.34026
Diacylglycerol (16:0_18:2)	osteonecrosis	MR Egger	27	-0.232194	0.175754	0.198422	-0.576671	0.112283	0.792792	0.561765	1.11883
Diacylglycerol (16:0_18:2)	osteonecrosis	Weighted median	27	-0.170107	0.112603	0.130868	-0.390809	0.0505939	0.843574	0.67651	1.0519
Diacylglycerol (16:0_18:2)	osteonecrosis	Inverse variance weighted	27	-0.0699617	0.0796484	0.379737	-0.226073	0.0861492	0.93243	0.79766	1.08997
Diacylglycerol (16:0_18:2)	osteonecrosis	Simple mode	27	-0.209296	0.240158	0.391462	-0.680005	0.261414	0.811155	0.506614	1.29876
Diacylglycerol (16:0_18:2)	osteonecrosis	Weighted mode	27	-0.1921	0.188138	0.316636	-0.56085	0.176651	0.825225	0.570724	1.19322
Diacylglycerol (16:1_18:1)	osteonecrosis	MR Egger	22	0.21971	0.224813	0.340095	-0.220924	0.660344	1.24572	0.801777	1.93546
Diacylglycerol (16:1_18:1)	osteonecrosis	Weighted median	22	0.0497805	0.127302	0.695767	-0.199732	0.299293	1.05104	0.81895	1.3489
Diacylglycerol (16:1_18:1)	osteonecrosis	Inverse variance weighted	22	-0.0220391	0.0969198	0.820116	-0.212002	0.167924	0.978202	0.808963	1.18285
Diacylglycerol (16:1_18:1)	osteonecrosis	Simple mode	22	0.178655	0.262056	0.502852	-0.334975	0.692285	1.19561	0.715356	1.99828
Diacylglycerol (16:1_18:1)	osteonecrosis	Weighted mode	22	0.160471	0.267881	0.555555	-0.364576	0.685518	1.17406	0.694491	1.9848
Diacylglycerol (18:1_18:1)	osteonecrosis	MR Egger	23	-0.0442838	0.195112	0.822645	-0.426704	0.338136	0.956682	0.652657	1.40233
Diacylglycerol (18:1_18:1)	osteonecrosis	Weighted median	23	0.0398686	0.117257	0.733849	-0.189955	0.269693	1.04067	0.826996	1.30956
Diacylglycerol (18:1_18:1)	osteonecrosis	Inverse variance weighted	23	-0.0141971	0.0828499	0.863942	-0.176583	0.148189	0.985903	0.838129	1.15973
Diacylglycerol (18:1_18:1)	osteonecrosis	Simple mode	23	0.207005	0.232337	0.382587	-0.248376	0.662387	1.22999	0.780067	1.93942
Diacylglycerol (18:1_18:1)	osteonecrosis	Weighted mode	23	0.185164	0.18542	0.328836	-0.178258	0.548586	1.20342	0.836726	1.7308
Diacylglycerol (18:1_18:2)	osteonecrosis	MR Egger	36	0.05974	0.151382	0.695579	-0.236968	0.356448	1.06156	0.789016	1.42825
Diacylglycerol (18:1_18:2)	osteonecrosis	Weighted median	36	-0.0288175	0.100296	0.773864	-0.225398	0.167763	0.971594	0.798198	1.18266
Diacylglycerol (18:1_18:2)	osteonecrosis	Inverse variance weighted	36	-0.0117371	0.0667367	0.860395	-0.142541	0.119067	0.988332	0.867152	1.12645
Diacylglycerol (18:1_18:2)	osteonecrosis	Simple mode	36	0.215304	0.210439	0.313272	-0.197157	0.627765	1.24024	0.821062	1.87342
Diacylglycerol (18:1_18:2)	osteonecrosis	Weighted mode	36	-0.0352627	0.151735	0.817584	-0.332664	0.262139	0.965352	0.717011	1.29971
Diacylglycerol (18:1_18:3)	osteonecrosis	MR Egger	22	0.0441448	0.235005	0.85289	-0.416466	0.504755	1.04513	0.659373	1.65658
Diacylglycerol (18:1_18:3)	osteonecrosis	Weighted median	22	-0.0472205	0.12658	0.709113	-0.295318	0.200877	0.953877	0.744295	1.22247
Diacylglycerol (18:1_18:3)	osteonecrosis	Inverse variance weighted	22	0.0375802	0.0920482	0.683078	-0.142834	0.217995	1.0383	0.866898	1.24358
Diacylglycerol (18:1_18:3)	osteonecrosis	Simple mode	22	-0.0650278	0.235939	0.785539	-0.527468	0.397412	0.937041	0.590097	1.48797
Diacylglycerol (18:1_18:3)	osteonecrosis	Weighted mode	22	-0.144766	0.220682	0.518953	-0.577303	0.287771	0.865225	0.561411	1.33345
Phosphatidylcholine (16:0_0:0)	osteonecrosis	MR Egger	30	-0.0902547	0.240007	0.709714	-0.560669	0.380159	0.913698	0.570827	1.46252
Phosphatidylcholine (16:0_0:0)	osteonecrosis	Weighted median	30	0.171303	0.127287	0.178368	-0.0781804	0.420786	1.18685	0.924798	1.52316
Phosphatidylcholine (16:0_0:0)	osteonecrosis	Inverse variance weighted	30	-0.0446495	0.11311	0.693031	-0.266344	0.177045	0.956333	0.766175	1.19369
Phosphatidylcholine (16:0_0:0)	osteonecrosis	Simple mode	30	0.29607	0.275705	0.291737	-0.244312	0.836452	1.34456	0.783243	2.30816
Phosphatidylcholine (16:0_0:0)	osteonecrosis	Weighted mode	30	0.29607	0.236754	0.221099	-0.167967	0.760108	1.34456	0.845381	2.13851
Phosphatidylcholine (18:0_0:0)	osteonecrosis	MR Egger	27	0.147194	0.177843	0.415694	-0.201379	0.495767	1.15858	0.817602	1.64176
Phosphatidylcholine (18:0_0:0)	osteonecrosis	Weighted median	27	-0.0275277	0.122038	0.821538	-0.266721	0.211666	0.972848	0.765887	1.23573
Phosphatidylcholine (18:0_0:0)	osteonecrosis	Inverse variance weighted	27	-0.0854205	0.0873527	0.328133	-0.256632	0.0857907	0.918126	0.773653	1.08958
Phosphatidylcholine (18:0_0:0)	osteonecrosis	Simple mode	27	0.0147124	0.245367	0.952645	-0.466207	0.495632	1.01482	0.627378	1.64153
Phosphatidylcholine (18:0_0:0)	osteonecrosis	Weighted mode	27	0.120788	0.253358	0.637524	-0.375794	0.61737	1.12839	0.686744	1.85405
Phosphatidylcholine (18:1_0:0)	osteonecrosis	MR Egger	21	0.197226	0.299118	0.517578	-0.389046	0.783498	1.21802	0.677703	2.18912
Phosphatidylcholine (18:1_0:0)	osteonecrosis	Weighted median	21	0.17755	0.134553	0.186981	-0.0861726	0.441273	1.19429	0.917436	1.55469
Phosphatidylcholine (18:1_0:0)	osteonecrosis	Inverse variance weighted	21	0.140883	0.0986204	0.153138	-0.0524132	0.334179	1.15129	0.948937	1.39679
Phosphatidylcholine (18:1_0:0)	osteonecrosis	Simple mode	21	0.188859	0.24697	0.453377	-0.295202	0.672919	1.20787	0.744381	1.95995
Phosphatidylcholine (18:1_0:0)	osteonecrosis	Weighted mode	21	0.204933	0.232063	0.387679	-0.249911	0.659777	1.22744	0.77887	1.93436
Phosphatidylcholine (18:2_0:0)	osteonecrosis	MR Egger	17	-0.459661	0.264989	0.103299	-0.979039	0.0597176	0.631498	0.375672	1.06154
Phosphatidylcholine (18:2_0:0)	osteonecrosis	Weighted median	17	0.0285754	0.144507	0.843245	-0.254658	0.311809	1.02899	0.775182	1.36589
Phosphatidylcholine (18:2_0:0)	osteonecrosis	Inverse variance weighted	17	-0.001958	0.104115	0.984996	-0.206023	0.202107	0.998044	0.813815	1.22398
Phosphatidylcholine (18:2_0:0)	osteonecrosis	Simple mode	17	0.0931566	0.251631	0.71608	-0.400039	0.586353	1.09763	0.670294	1.79742
Phosphatidylcholine (18:2_0:0)	osteonecrosis	Weighted mode	17	0.0172582	0.231665	0.941539	-0.436805	0.471322	1.01741	0.646097	1.60211
Phosphatidylcholine (20:4_0:0)	osteonecrosis	MR Egger	27	0.0635753	0.0831347	0.451593	-0.0993687	0.226519	1.06564	0.905409	1.25423
Phosphatidylcholine (20:4_0:0)	osteonecrosis	Weighted median	27	0.0578658	0.0630621	0.358828	-0.0657358	0.181467	1.05957	0.936378	1.19898
Phosphatidylcholine (20:4_0:0)	osteonecrosis	Inverse variance weighted	27	0.0633633	0.0521339	0.224215	-0.0388191	0.165546	1.06541	0.961925	1.18004
Phosphatidylcholine (20:4_0:0)	osteonecrosis	Simple mode	27	-0.0463841	0.178476	0.796996	-0.396198	0.30343	0.954675	0.672874	1.3545
Phosphatidylcholine (20:4_0:0)	osteonecrosis	Weighted mode	27	0.0516855	0.0712205	0.474498	-0.0879066	0.191278	1.05304	0.915846	1.2108
Phosphatidylethanolamine (18:0_0:0)	osteonecrosis	MR Egger	19	0.0608004	0.224051	0.789375	-0.378339	0.49994	1.06269	0.684998	1.64862
Phosphatidylethanolamine (18:0_0:0)	osteonecrosis	Weighted median	19	0.130931	0.133557	0.326918	-0.13084	0.392703	1.13989	0.877358	1.48098
Phosphatidylethanolamine (18:0_0:0)	osteonecrosis	Inverse variance weighted	19	0.0941819	0.0926389	0.309317	-0.0873903	0.275754	1.09876	0.916319	1.31752
Phosphatidylethanolamine (18:0_0:0)	osteonecrosis	Simple mode	19	0.173612	0.230649	0.461357	-0.278461	0.625684	1.18959	0.756948	1.86952
Phosphatidylethanolamine (18:0_0:0)	osteonecrosis	Weighted mode	19	0.196802	0.220039	0.382915	-0.234475	0.628079	1.2175	0.790986	1.87401
Phosphatidylethanolamine (18:1_0:0)	osteonecrosis	MR Egger	17	0.163903	0.179442	0.375479	-0.187804	0.515609	1.1781	0.828778	1.67466
Phosphatidylethanolamine (18:1_0:0)	osteonecrosis	Weighted median	17	-0.0317243	0.126642	0.802198	-0.279942	0.216494	0.968774	0.755827	1.24172
Phosphatidylethanolamine (18:1_0:0)	osteonecrosis	Inverse variance weighted	17	-0.0180016	0.0924469	0.845609	-0.199198	0.163194	0.982159	0.819388	1.17727
Phosphatidylethanolamine (18:1_0:0)	osteonecrosis	Simple mode	17	-0.102935	0.218101	0.643327	-0.530413	0.324542	0.902185	0.588362	1.3834
Phosphatidylethanolamine (18:1_0:0)	osteonecrosis	Weighted mode	17	-0.121072	0.238578	0.618745	-0.588686	0.346541	0.88597	0.555056	1.41417
Phosphatidylethanolamine (18:2_0:0)	osteonecrosis	MR Egger	27	-0.0137523	0.127015	0.914643	-0.262701	0.235197	0.986342	0.768972	1.26516
Phosphatidylethanolamine (18:2_0:0)	osteonecrosis	Weighted median	27	-0.0701825	0.093569	0.453218	-0.253578	0.113213	0.932224	0.776019	1.11987
Phosphatidylethanolamine (18:2_0:0)	osteonecrosis	Inverse variance weighted	27	0.00321944	0.067448	0.96193	-0.128979	0.135417	1.00322	0.878993	1.14501
Phosphatidylethanolamine (18:2_0:0)	osteonecrosis	Simple mode	27	-0.0810288	0.201498	0.690874	-0.475966	0.313908	0.922167	0.621285	1.36876
Phosphatidylethanolamine (18:2_0:0)	osteonecrosis	Weighted mode	27	-0.0810288	0.0863703	0.356799	-0.250315	0.0882571	0.922167	0.778556	1.09227
Phosphatidylcholine (14:0_16:0)	osteonecrosis	MR Egger	19	-0.101813	0.229218	0.662517	-0.551081	0.347454	0.903198	0.576327	1.41546
Phosphatidylcholine (14:0_16:0)	osteonecrosis	Weighted median	19	0.130747	0.129282	0.311856	-0.122645	0.38414	1.13968	0.884577	1.46835
Phosphatidylcholine (14:0_16:0)	osteonecrosis	Inverse variance weighted	19	0.131332	0.0946562	0.1653	-0.0541941	0.316858	1.14035	0.947248	1.37281
Phosphatidylcholine (14:0_16:0)	osteonecrosis	Simple mode	19	0.264898	0.2544	0.311538	-0.233727	0.763522	1.3033	0.791578	2.14582
Phosphatidylcholine (14:0_16:0)	osteonecrosis	Weighted mode	19	0.264898	0.250767	0.304782	-0.226607	0.756402	1.3033	0.797234	2.1306
Phosphatidylcholine (14:0_18:1)	osteonecrosis	MR Egger	18	0.40424	0.3049	0.20352	-0.193364	1.00184	1.49816	0.824182	2.7233
Phosphatidylcholine (14:0_18:1)	osteonecrosis	Weighted median	18	0.0452189	0.146462	0.757519	-0.241848	0.332285	1.04626	0.785176	1.39415
Phosphatidylcholine (14:0_18:1)	osteonecrosis	Inverse variance weighted	18	0.0501284	0.104695	0.632078	-0.155074	0.255331	1.05141	0.856352	1.29089
Phosphatidylcholine (14:0_18:1)	osteonecrosis	Simple mode	18	-0.00145772	0.282637	0.995945	-0.555427	0.552511	0.998543	0.573827	1.73761
Phosphatidylcholine (14:0_18:1)	osteonecrosis	Weighted mode	18	-0.00145772	0.283499	0.995957	-0.557116	0.554201	0.998543	0.572859	1.74055
Phosphatidylcholine (14:0_18:2)	osteonecrosis	MR Egger	26	0.206477	0.209005	0.333055	-0.203173	0.616127	1.22934	0.816137	1.85174
Phosphatidylcholine (14:0_18:2)	osteonecrosis	Weighted median	26	-0.197614	0.118898	0.0965041	-0.430655	0.0354266	0.820686	0.650083	1.03606
Phosphatidylcholine (14:0_18:2)	osteonecrosis	Inverse variance weighted	26	-0.0849451	0.0848724	0.316896	-0.251295	0.0814049	0.918563	0.777793	1.08481
Phosphatidylcholine (14:0_18:2)	osteonecrosis	Simple mode	26	-0.217863	0.19604	0.277004	-0.6021	0.166375	0.804236	0.54766	1.18102
Phosphatidylcholine (14:0_18:2)	osteonecrosis	Weighted mode	26	-0.211256	0.162676	0.205923	-0.530101	0.107589	0.809567	0.588545	1.11359
Phosphatidylcholine (15:0_18:1)	osteonecrosis	MR Egger	19	0.0510542	0.259022	0.846084	-0.456629	0.558737	1.05238	0.633415	1.74846
Phosphatidylcholine (15:0_18:1)	osteonecrosis	Weighted median	19	0.0996224	0.140399	0.477973	-0.175559	0.374804	1.10475	0.838988	1.45471
Phosphatidylcholine (15:0_18:1)	osteonecrosis	Inverse variance weighted	19	0.06357	0.103743	0.540033	-0.139767	0.266907	1.06563	0.869561	1.30592
Phosphatidylcholine (15:0_18:1)	osteonecrosis	Simple mode	19	0.244599	0.249543	0.339985	-0.244505	0.733703	1.27711	0.783092	2.08278
Phosphatidylcholine (15:0_18:1)	osteonecrosis	Weighted mode	19	0.162554	0.264563	0.546622	-0.355989	0.681097	1.17651	0.700481	1.97605
Phosphatidylcholine (15:0_18:2)	osteonecrosis	MR Egger	39	0.0705275	0.12615	0.579478	-0.176727	0.317781	1.07307	0.838009	1.37408
Phosphatidylcholine (15:0_18:2)	osteonecrosis	Weighted median	39	-0.0872467	0.100737	0.386446	-0.284692	0.110199	0.916451	0.752246	1.1165
Phosphatidylcholine (15:0_18:2)	osteonecrosis	Inverse variance weighted	39	-0.0759238	0.0613042	0.215539	-0.19608	0.0442323	0.926887	0.821946	1.04523
Phosphatidylcholine (15:0_18:2)	osteonecrosis	Simple mode	39	-0.00671531	0.188023	0.971696	-0.375241	0.36181	0.993307	0.687124	1.43593
Phosphatidylcholine (15:0_18:2)	osteonecrosis	Weighted mode	39	-0.0731477	0.0992866	0.46581	-0.267749	0.121454	0.929464	0.765099	1.12914
Phosphatidylcholine (16:0_16:0)	osteonecrosis	MR Egger	24	-0.106843	0.233887	0.652283	-0.56526	0.351575	0.898667	0.568212	1.4213
Phosphatidylcholine (16:0_16:0)	osteonecrosis	Weighted median	24	-0.028255	0.119659	0.813333	-0.262788	0.206278	0.97214	0.768905	1.22909
Phosphatidylcholine (16:0_16:0)	osteonecrosis	Inverse variance weighted	24	0.00180552	0.0830463	0.982654	-0.160965	0.164576	1.00181	0.851322	1.17889
Phosphatidylcholine (16:0_16:0)	osteonecrosis	Simple mode	24	-0.245086	0.224502	0.286275	-0.68511	0.194938	0.782637	0.504035	1.21524
Phosphatidylcholine (16:0_16:0)	osteonecrosis	Weighted mode	24	0.0113916	0.183496	0.951035	-0.348261	0.371045	1.01146	0.705914	1.44925
Phosphatidylcholine (16:0_16:1)	osteonecrosis	MR Egger	18	-0.307514	0.302933	0.325152	-0.901263	0.286234	0.735272	0.406057	1.3314
Phosphatidylcholine (16:0_16:1)	osteonecrosis	Weighted median	18	-0.159069	0.147107	0.279555	-0.447398	0.12926	0.852937	0.639289	1.13799
Phosphatidylcholine (16:0_16:1)	osteonecrosis	Inverse variance weighted	18	-0.0769157	0.10767	0.475002	-0.287949	0.134118	0.925968	0.7498	1.14353
Phosphatidylcholine (16:0_16:1)	osteonecrosis	Simple mode	18	-0.222364	0.284354	0.444973	-0.779699	0.33497	0.800624	0.458544	1.3979
Phosphatidylcholine (16:0_16:1)	osteonecrosis	Weighted mode	18	-0.222364	0.297975	0.465711	-0.806394	0.361666	0.800624	0.446465	1.43572
phosphatidylcholine	osteonecrosis	MR Egger	22	-0.283724	0.247924	0.265971	-0.769656	0.202208	0.752975	0.463173	1.2241
phosphatidylcholine	osteonecrosis	Weighted median	22	0.253957	0.141308	0.0723059	-0.0230067	0.53092	1.28912	0.977256	1.7005
phosphatidylcholine	osteonecrosis	Inverse variance weighted	22	0.0932883	0.11541	0.418905	-0.132915	0.319491	1.09778	0.87554	1.37643
phosphatidylcholine	osteonecrosis	Simple mode	22	0.314211	0.269404	0.256561	-0.213821	0.842243	1.36918	0.807493	2.32157
phosphatidylcholine	osteonecrosis	Weighted mode	22	0.279287	0.252991	0.282109	-0.216576	0.77515	1.32219	0.805271	2.17092
Phosphatidylcholine (16:0_18:0)	osteonecrosis	MR Egger	39	0.177494	0.202462	0.386318	-0.219331	0.574318	1.19422	0.803056	1.77592
Phosphatidylcholine (16:0_18:0)	osteonecrosis	Weighted median	39	-0.152157	0.107441	0.156719	-0.362741	0.0584269	0.858854	0.695767	1.06017
Phosphatidylcholine (16:0_18:0)	osteonecrosis	Inverse variance weighted	39	-0.0746156	0.0812373	0.358363	-0.233841	0.0846096	0.9281	0.791488	1.08829
Phosphatidylcholine (16:0_18:0)	osteonecrosis	Simple mode	39	-0.263393	0.236125	0.27165	-0.726198	0.199413	0.76844	0.483745	1.22069
Phosphatidylcholine (16:0_18:0)	osteonecrosis	Weighted mode	39	-0.190533	0.186954	0.31458	-0.556963	0.175897	0.826519	0.572947	1.19232
Phosphatidylcholine (16:0_18:1)	osteonecrosis	MR Egger	20	0.212878	0.314734	0.507402	-0.404001	0.829756	1.23723	0.667644	2.29276
Phosphatidylcholine (16:0_18:1)	osteonecrosis	Weighted median	20	-0.117485	0.143003	0.411329	-0.397771	0.162801	0.889154	0.671816	1.1768
Phosphatidylcholine (16:0_18:1)	osteonecrosis	Inverse variance weighted	20	-0.0520313	0.101687	0.608875	-0.251338	0.147276	0.949299	0.777759	1.15867
Phosphatidylcholine (16:0_18:1)	osteonecrosis	Simple mode	20	-0.252725	0.298043	0.407021	-0.836889	0.331438	0.776681	0.433056	1.39297
Phosphatidylcholine (16:0_18:1)	osteonecrosis	Weighted mode	20	-0.22992	0.268693	0.402829	-0.756559	0.296719	0.794597	0.469279	1.34544
Phosphatidylcholine (16:0_18:2)	osteonecrosis	MR Egger	36	-0.0162014	0.142119	0.909909	-0.294755	0.262352	0.983929	0.744714	1.29998
Phosphatidylcholine (16:0_18:2)	osteonecrosis	Weighted median	36	-0.0736034	0.100838	0.465439	-0.271245	0.124038	0.92904	0.76243	1.13206
Phosphatidylcholine (16:0_18:2)	osteonecrosis	Inverse variance weighted	36	-0.0931546	0.065802	0.156869	-0.222126	0.0358173	0.911053	0.800814	1.03647
Phosphatidylcholine (16:0_18:2)	osteonecrosis	Simple mode	36	0.0704578	0.188611	0.710984	-0.29922	0.440135	1.073	0.741396	1.55292
Phosphatidylcholine (16:0_18:2)	osteonecrosis	Weighted mode	36	-0.0589847	0.105301	0.578943	-0.265374	0.147405	0.942721	0.766919	1.15882
Phosphatidylcholine (16:0_18:3)	osteonecrosis	MR Egger	22	0.0382457	0.243448	0.876741	-0.438912	0.515404	1.03899	0.644737	1.67431
Phosphatidylcholine (16:0_18:3)	osteonecrosis	Weighted median	22	0.150881	0.1431	0.29171	-0.129594	0.431357	1.16286	0.878452	1.53935
Phosphatidylcholine (16:0_18:3)	osteonecrosis	Inverse variance weighted	22	0.0794611	0.0947807	0.401824	-0.106309	0.265231	1.0827	0.899147	1.30373
Phosphatidylcholine (16:0_18:3)	osteonecrosis	Simple mode	22	0.333518	0.286867	0.258024	-0.22874	0.895777	1.39587	0.795535	2.44924
Phosphatidylcholine (16:0_18:3)	osteonecrosis	Weighted mode	22	0.322536	0.258278	0.225484	-0.183689	0.828761	1.38062	0.832194	2.29048
Phosphatidylcholine (16:0_20:1)	osteonecrosis	MR Egger	12	0.0340405	0.447551	0.940872	-0.843159	0.91124	1.03463	0.430349	2.4874
Phosphatidylcholine (16:0_20:1)	osteonecrosis	Weighted median	12	-0.0344002	0.16427	0.834126	-0.35637	0.287569	0.966185	0.700214	1.33318
Phosphatidylcholine (16:0_20:1)	osteonecrosis	Inverse variance weighted	12	0.0807576	0.133397	0.544918	-0.1807	0.342215	1.08411	0.834686	1.40806
Phosphatidylcholine (16:0_20:1)	osteonecrosis	Simple mode	12	-0.139332	0.284115	0.633481	-0.696198	0.417534	0.869939	0.498477	1.51821
Phosphatidylcholine (16:0_20:1)	osteonecrosis	Weighted mode	12	-0.156996	0.249779	0.542481	-0.646562	0.33257	0.854708	0.523844	1.39455
Phosphatidylcholine (16:0_20:2)	osteonecrosis	MR Egger	28	0.0837176	0.158325	0.601449	-0.226598	0.394034	1.08732	0.797241	1.48295
Phosphatidylcholine (16:0_20:2)	osteonecrosis	Weighted median	28	-0.0796963	0.116697	0.494648	-0.308422	0.149029	0.923397	0.734605	1.16071
Phosphatidylcholine (16:0_20:2)	osteonecrosis	Inverse variance weighted	28	-0.0644993	0.0787961	0.413038	-0.21894	0.089941	0.937537	0.80337	1.09411
Phosphatidylcholine (16:0_20:2)	osteonecrosis	Simple mode	28	0.085405	0.223689	0.705596	-0.353025	0.523835	1.08916	0.70256	1.68849
Phosphatidylcholine (16:0_20:2)	osteonecrosis	Weighted mode	28	-0.0492095	0.127159	0.701797	-0.298442	0.200023	0.951982	0.741973	1.22143
Phosphatidylcholine (16:0_20:3)	osteonecrosis	MR Egger	20	0.229362	0.253643	0.377795	-0.267777	0.726502	1.2578	0.765078	2.06783
Phosphatidylcholine (16:0_20:3)	osteonecrosis	Weighted median	20	0.345153	0.1413	0.0145782	0.0682044	0.622101	1.41221	1.07058	1.86284
Phosphatidylcholine (16:0_20:3)	osteonecrosis	Inverse variance weighted	20	0.08852	0.121776	0.467282	-0.150161	0.327201	1.09256	0.86057	1.38708
Phosphatidylcholine (16:0_20:3)	osteonecrosis	Simple mode	20	0.507142	0.298237	0.105354	-0.077403	1.09169	1.66054	0.925517	2.97929
Phosphatidylcholine (16:0_20:3)	osteonecrosis	Weighted mode	20	0.507142	0.225898	0.0368661	0.0643808	0.949903	1.66054	1.0665	2.58546
Phosphatidylcholine (16:0_20:4)	osteonecrosis	MR Egger	23	0.146669	0.242227	0.551334	-0.328096	0.621434	1.15797	0.720294	1.8616
Phosphatidylcholine (16:0_20:4)	osteonecrosis	Weighted median	23	0.172328	0.130373	0.186233	-0.0832032	0.427858	1.18807	0.920164	1.53397
Phosphatidylcholine (16:0_20:4)	osteonecrosis	Inverse variance weighted	23	0.143639	0.0922021	0.119263	-0.0370769	0.324355	1.15447	0.963602	1.38314
Phosphatidylcholine (16:0_20:4)	osteonecrosis	Simple mode	23	0.398619	0.274415	0.160446	-0.139234	0.936471	1.48977	0.870024	2.55096
Phosphatidylcholine (16:0_20:4)	osteonecrosis	Weighted mode	23	0.381993	0.257686	0.152418	-0.123071	0.887058	1.4652	0.884201	2.42797
Phosphatidylcholine (16:0_20:5)	osteonecrosis	MR Egger	24	0.0884512	0.124026	0.48324	-0.15464	0.331542	1.09248	0.856724	1.39311
Phosphatidylcholine (16:0_20:5)	osteonecrosis	Weighted median	24	0.0774625	0.0960154	0.419798	-0.110728	0.265653	1.08054	0.895183	1.30428
Phosphatidylcholine (16:0_20:5)	osteonecrosis	Inverse variance weighted	24	0.0389004	0.0692433	0.574257	-0.0968164	0.174617	1.03967	0.907723	1.19079
Phosphatidylcholine (16:0_20:5)	osteonecrosis	Simple mode	24	0.281874	0.205028	0.182437	-0.119981	0.683729	1.32561	0.886938	1.98125
Phosphatidylcholine (16:0_20:5)	osteonecrosis	Weighted mode	24	0.0769494	0.0954994	0.428635	-0.110229	0.264128	1.07999	0.895629	1.3023
Phosphatidylcholine (16:0_22:4)	osteonecrosis	MR Egger	27	0.0558101	0.168287	0.742928	-0.274032	0.385652	1.0574	0.760308	1.47057
Phosphatidylcholine (16:0_22:4)	osteonecrosis	Weighted median	27	0.101603	0.109198	0.352138	-0.112424	0.31563	1.10694	0.893665	1.37112
Phosphatidylcholine (16:0_22:4)	osteonecrosis	Inverse variance weighted	27	0.055106	0.0772669	0.475728	-0.0963372	0.206549	1.05665	0.908158	1.22943
Phosphatidylcholine (16:0_22:4)	osteonecrosis	Simple mode	27	0.194102	0.217741	0.380871	-0.23267	0.620874	1.21422	0.792415	1.86055
Phosphatidylcholine (16:0_22:4)	osteonecrosis	Weighted mode	27	0.120012	0.117091	0.314833	-0.109487	0.349511	1.12751	0.896293	1.41837
Phosphatidylcholine (16:0_22:5)	osteonecrosis	MR Egger	29	0.0595886	0.105227	0.575876	-0.146656	0.265833	1.0614	0.863591	1.30452
Phosphatidylcholine (16:0_22:5)	osteonecrosis	Weighted median	29	0.0744768	0.0858846	0.385847	-0.093857	0.242811	1.07732	0.910413	1.27483
Phosphatidylcholine (16:0_22:5)	osteonecrosis	Inverse variance weighted	29	0.102861	0.0606475	0.0898773	-0.0160082	0.22173	1.10834	0.984119	1.24823
Phosphatidylcholine (16:0_22:5)	osteonecrosis	Simple mode	29	0.0845063	0.189323	0.65877	-0.286567	0.45558	1.08818	0.750837	1.57709
Phosphatidylcholine (16:0_22:5)	osteonecrosis	Weighted mode	29	0.0787819	0.0872353	0.374179	-0.0921992	0.249763	1.08197	0.911923	1.28372
Phosphatidylcholine (16:0_22:6)	osteonecrosis	MR Egger	23	-0.0468304	0.201219	0.818222	-0.44122	0.347559	0.954249	0.643251	1.41561
Phosphatidylcholine (16:0_22:6)	osteonecrosis	Weighted median	23	0.0544139	0.13313	0.682741	-0.206522	0.315349	1.05592	0.813409	1.37074
Phosphatidylcholine (16:0_22:6)	osteonecrosis	Inverse variance weighted	23	0.063317	0.0940435	0.500773	-0.121008	0.247642	1.06536	0.886027	1.281
Phosphatidylcholine (16:0_22:6)	osteonecrosis	Simple mode	23	-0.0156927	0.253707	0.951238	-0.512959	0.481574	0.98443	0.598721	1.61862
Phosphatidylcholine (16:0_22:6)	osteonecrosis	Weighted mode	23	0.0030052	0.240808	0.990155	-0.468978	0.474989	1.00301	0.625641	1.608
Phosphatidylcholine (16:1_18:0)	osteonecrosis	MR Egger	19	-0.246177	0.225864	0.290951	-0.688871	0.196516	0.781784	0.502143	1.21716
Phosphatidylcholine (16:1_18:0)	osteonecrosis	Weighted median	19	-0.123552	0.133486	0.354665	-0.385184	0.138081	0.883776	0.680326	1.14807
Phosphatidylcholine (16:1_18:0)	osteonecrosis	Inverse variance weighted	19	-0.116391	0.097789	0.233958	-0.308057	0.0752756	0.890127	0.734873	1.07818
Phosphatidylcholine (16:1_18:0)	osteonecrosis	Simple mode	19	-0.101364	0.244473	0.683316	-0.58053	0.377802	0.903604	0.559601	1.45907
Phosphatidylcholine (16:1_18:0)	osteonecrosis	Weighted mode	19	-0.112795	0.253291	0.661398	-0.609246	0.383655	0.893333	0.543761	1.46764
Phosphatidylcholine (16:1_18:1)	osteonecrosis	MR Egger	28	-0.01971	0.193976	0.919846	-0.399903	0.360483	0.980483	0.670385	1.43402
Phosphatidylcholine (16:1_18:1)	osteonecrosis	Weighted median	28	-0.0857795	0.114991	0.455688	-0.311162	0.139603	0.917797	0.732595	1.14982
Phosphatidylcholine (16:1_18:1)	osteonecrosis	Inverse variance weighted	28	-0.0472426	0.0773787	0.541505	-0.198905	0.10442	0.953856	0.819628	1.11007
Phosphatidylcholine (16:1_18:1)	osteonecrosis	Simple mode	28	-0.113234	0.212653	0.598748	-0.530035	0.303567	0.892942	0.588585	1.35468
Phosphatidylcholine (16:1_18:1)	osteonecrosis	Weighted mode	28	-0.122493	0.181985	0.506608	-0.479183	0.234198	0.884712	0.619289	1.26389
Phosphatidylcholine (16:1_18:2)	osteonecrosis	MR Egger	25	-0.0634355	0.128504	0.626238	-0.315304	0.188433	0.938535	0.729567	1.20736
Phosphatidylcholine (16:1_18:2)	osteonecrosis	Weighted median	25	-0.0671899	0.0938431	0.474003	-0.251122	0.116743	0.935018	0.777927	1.12383
Phosphatidylcholine (16:1_18:2)	osteonecrosis	Inverse variance weighted	25	-0.0610761	0.0655108	0.351178	-0.189477	0.067325	0.940752	0.827392	1.06964
Phosphatidylcholine (16:1_18:2)	osteonecrosis	Simple mode	25	-0.188234	0.192055	0.336812	-0.564662	0.188194	0.828421	0.568552	1.20707
Phosphatidylcholine (16:1_18:2)	osteonecrosis	Weighted mode	25	-0.0871939	0.0960611	0.373065	-0.275474	0.101086	0.916499	0.759212	1.10637
Phosphatidylcholine (16:1_20:4)	osteonecrosis	MR Egger	21	0.158502	0.152963	0.313112	-0.141305	0.458308	1.17175	0.868225	1.5814
Phosphatidylcholine (16:1_20:4)	osteonecrosis	Weighted median	21	0.0895168	0.101196	0.37638	-0.108828	0.287861	1.09365	0.896885	1.33357
Phosphatidylcholine (16:1_20:4)	osteonecrosis	Inverse variance weighted	21	0.0771831	0.0710612	0.277413	-0.0620968	0.216463	1.08024	0.939792	1.24168
Phosphatidylcholine (16:1_20:4)	osteonecrosis	Simple mode	21	0.0456451	0.190074	0.812664	-0.326901	0.418191	1.0467	0.721155	1.51921
Phosphatidylcholine (16:1_20:4)	osteonecrosis	Weighted mode	21	0.0798369	0.106769	0.463312	-0.129431	0.289105	1.08311	0.878595	1.33523
Phosphatidylcholine (17:0_18:1)	osteonecrosis	MR Egger	20	0.0696522	0.204742	0.737647	-0.331642	0.470946	1.07214	0.717744	1.60151
Phosphatidylcholine (17:0_18:1)	osteonecrosis	Weighted median	20	0.117517	0.129725	0.364992	-0.136744	0.371778	1.1247	0.872194	1.45031
Phosphatidylcholine (17:0_18:1)	osteonecrosis	Inverse variance weighted	20	-0.00879156	0.096961	0.927754	-0.198835	0.181252	0.991247	0.819685	1.19872
Phosphatidylcholine (17:0_18:1)	osteonecrosis	Simple mode	20	0.141545	0.236226	0.556123	-0.321459	0.604549	1.15205	0.725091	1.83043
Phosphatidylcholine (17:0_18:1)	osteonecrosis	Weighted mode	20	0.136518	0.22909	0.558265	-0.312498	0.585534	1.14628	0.731617	1.79595
Phosphatidylcholine (17:0_18:2)	osteonecrosis	MR Egger	25	-0.11424	0.233858	0.629819	-0.572602	0.344121	0.892043	0.564056	1.41075
Phosphatidylcholine (17:0_18:2)	osteonecrosis	Weighted median	25	-0.10983	0.120832	0.363375	-0.346661	0.127	0.895986	0.707045	1.13542
Phosphatidylcholine (17:0_18:2)	osteonecrosis	Inverse variance weighted	25	-0.0571007	0.0921327	0.535412	-0.237681	0.123479	0.944499	0.788454	1.13143
Phosphatidylcholine (17:0_18:2)	osteonecrosis	Simple mode	25	-0.10859	0.227917	0.638066	-0.555308	0.338128	0.897098	0.573895	1.40232
Phosphatidylcholine (17:0_18:2)	osteonecrosis	Weighted mode	25	-0.122753	0.129153	0.35136	-0.375893	0.130387	0.884482	0.686676	1.13927
Phosphatidylcholine (17:0_20:4)	osteonecrosis	MR Egger	28	0.0359959	0.0816358	0.662906	-0.12401	0.196002	1.03665	0.883371	1.21653
Phosphatidylcholine (17:0_20:4)	osteonecrosis	Weighted median	28	0.049408	0.0665638	0.457926	-0.081057	0.179873	1.05065	0.922141	1.19707
Phosphatidylcholine (17:0_20:4)	osteonecrosis	Inverse variance weighted	28	0.0734708	0.0532072	0.167328	-0.0308154	0.177757	1.07624	0.969655	1.19453
Phosphatidylcholine (17:0_20:4)	osteonecrosis	Simple mode	28	0.281914	0.209128	0.188846	-0.127977	0.691805	1.32566	0.879873	1.99732
Phosphatidylcholine (17:0_20:4)	osteonecrosis	Weighted mode	28	0.0568881	0.0702786	0.425324	-0.0808581	0.194634	1.05854	0.922325	1.21487
Phosphatidylcholine (18:0_18:1)	osteonecrosis	MR Egger	31	0.241278	0.255427	0.352664	-0.259359	0.741914	1.27287	0.771546	2.09995
Phosphatidylcholine (18:0_18:1)	osteonecrosis	Weighted median	31	0.0449352	0.122457	0.713659	-0.195081	0.284952	1.04596	0.822768	1.3297
Phosphatidylcholine (18:0_18:1)	osteonecrosis	Inverse variance weighted	31	0.0533779	0.106791	0.617191	-0.155933	0.262689	1.05483	0.855617	1.30042
Phosphatidylcholine (18:0_18:1)	osteonecrosis	Simple mode	31	0.205236	0.316049	0.521034	-0.414221	0.824693	1.22781	0.660855	2.28118
Phosphatidylcholine (18:0_18:1)	osteonecrosis	Weighted mode	31	0.197702	0.282768	0.489833	-0.356522	0.751926	1.2186	0.700107	2.12108
Phosphatidylcholine (18:0_18:2)	osteonecrosis	MR Egger	33	0.0226879	0.190099	0.90577	-0.349905	0.395281	1.02295	0.704755	1.4848
Phosphatidylcholine (18:0_18:2)	osteonecrosis	Weighted median	33	-0.0998049	0.118581	0.399978	-0.332224	0.132614	0.905014	0.717327	1.14181
Phosphatidylcholine (18:0_18:2)	osteonecrosis	Inverse variance weighted	33	-0.0951494	0.0755137	0.207659	-0.243156	0.0528575	0.909237	0.784149	1.05428
Phosphatidylcholine (18:0_18:2)	osteonecrosis	Simple mode	33	0.155646	0.220897	0.486149	-0.277311	0.588603	1.16841	0.757819	1.80147
Phosphatidylcholine (18:0_18:2)	osteonecrosis	Weighted mode	33	-0.0646014	0.131575	0.626787	-0.322488	0.193285	0.937441	0.724345	1.21323
Phosphatidylcholine (18:0_18:3)	osteonecrosis	MR Egger	23	0.185432	0.178123	0.309698	-0.163689	0.534552	1.20374	0.849006	1.70668
Phosphatidylcholine (18:0_18:3)	osteonecrosis	Weighted median	23	0.238669	0.128683	0.0636383	-0.0135496	0.490888	1.26956	0.986542	1.63377
Phosphatidylcholine (18:0_18:3)	osteonecrosis	Inverse variance weighted	23	0.141776	0.0908013	0.118433	-0.0361947	0.319746	1.15232	0.964453	1.37678
Phosphatidylcholine (18:0_18:3)	osteonecrosis	Simple mode	23	0.300427	0.249724	0.241749	-0.189032	0.789885	1.35044	0.82776	2.20314
Phosphatidylcholine (18:0_18:3)	osteonecrosis	Weighted mode	23	0.308639	0.238965	0.209912	-0.159732	0.777009	1.36157	0.852373	2.17496
Phosphatidylcholine (18:0_20:2)	osteonecrosis	MR Egger	17	-0.130082	0.192374	0.509212	-0.507135	0.246972	0.878024	0.602218	1.28014
Phosphatidylcholine (18:0_20:2)	osteonecrosis	Weighted median	17	-0.113381	0.113134	0.316255	-0.335125	0.108362	0.89281	0.715249	1.11445
Phosphatidylcholine (18:0_20:2)	osteonecrosis	Inverse variance weighted	17	-0.133587	0.0853393	0.117498	-0.300852	0.033678	0.874951	0.740187	1.03425
Phosphatidylcholine (18:0_20:2)	osteonecrosis	Simple mode	17	0.0352186	0.208904	0.868234	-0.374232	0.44467	1.03585	0.687817	1.55997
Phosphatidylcholine (18:0_20:2)	osteonecrosis	Weighted mode	17	-0.0792494	0.12104	0.521938	-0.316488	0.157989	0.923809	0.728704	1.17115
Phosphatidylcholine (18:0_20:3)	osteonecrosis	MR Egger	27	-0.0176516	0.202751	0.931317	-0.415043	0.379739	0.982503	0.660312	1.4619
Phosphatidylcholine (18:0_20:3)	osteonecrosis	Weighted median	27	0.0312933	0.123289	0.799635	-0.210354	0.27294	1.03179	0.810297	1.31382
Phosphatidylcholine (18:0_20:3)	osteonecrosis	Inverse variance weighted	27	0.0450117	0.082316	0.584505	-0.116328	0.206351	1.04604	0.890184	1.22918
Phosphatidylcholine (18:0_20:3)	osteonecrosis	Simple mode	27	0.0648886	0.244131	0.792494	-0.413607	0.543384	1.06704	0.661261	1.72182
Phosphatidylcholine (18:0_20:3)	osteonecrosis	Weighted mode	27	0.0476287	0.232834	0.839508	-0.408726	0.503984	1.04878	0.664496	1.6553
Phosphatidylcholine (18:0_20:4)	osteonecrosis	MR Egger	25	0.0338189	0.0694758	0.631026	-0.102354	0.169992	1.0344	0.90271	1.18529
Phosphatidylcholine (18:0_20:4)	osteonecrosis	Weighted median	25	0.036071	0.0521302	0.488975	-0.0661043	0.138246	1.03673	0.936033	1.14826
Phosphatidylcholine (18:0_20:4)	osteonecrosis	Inverse variance weighted	25	0.0256313	0.0481053	0.594161	-0.0686551	0.119918	1.02596	0.933649	1.1274
Phosphatidylcholine (18:0_20:4)	osteonecrosis	Simple mode	25	0.00366292	0.183974	0.98428	-0.356925	0.364251	1.00367	0.699825	1.43944
Phosphatidylcholine (18:0_20:4)	osteonecrosis	Weighted mode	25	0.0353978	0.0560171	0.533419	-0.0743957	0.145191	1.03603	0.928304	1.15626
Phosphatidylcholine (18:0_20:5)	osteonecrosis	MR Egger	25	0.114802	0.111662	0.314588	-0.104057	0.33366	1.12165	0.901174	1.39607
Phosphatidylcholine (18:0_20:5)	osteonecrosis	Weighted median	25	0.0637127	0.0833394	0.444571	-0.0996326	0.227058	1.06579	0.90517	1.2549
Phosphatidylcholine (18:0_20:5)	osteonecrosis	Inverse variance weighted	25	0.0200976	0.0690178	0.770903	-0.115177	0.155372	1.0203	0.891208	1.16809
Phosphatidylcholine (18:0_20:5)	osteonecrosis	Simple mode	25	-0.383265	0.244273	0.129739	-0.86204	0.0955103	0.681632	0.4223	1.10022
Phosphatidylcholine (18:0_20:5)	osteonecrosis	Weighted mode	25	0.0672822	0.0839448	0.430704	-0.0972496	0.231814	1.0696	0.907329	1.26089
Phosphatidylcholine (18:0_22:5)	osteonecrosis	MR Egger	28	0.128322	0.148423	0.395182	-0.162587	0.419231	1.13692	0.849942	1.52079
Phosphatidylcholine (18:0_22:5)	osteonecrosis	Weighted median	28	0.102852	0.110177	0.350551	-0.113094	0.318798	1.10833	0.893067	1.37547
Phosphatidylcholine (18:0_22:5)	osteonecrosis	Inverse variance weighted	28	0.127374	0.0707549	0.071827	-0.0113057	0.266053	1.13584	0.988758	1.3048
Phosphatidylcholine (18:0_22:5)	osteonecrosis	Simple mode	28	0.0773825	0.187523	0.683117	-0.290163	0.444928	1.08046	0.748142	1.56038
Phosphatidylcholine (18:0_22:5)	osteonecrosis	Weighted mode	28	0.0918112	0.122774	0.461039	-0.148825	0.332447	1.09616	0.86172	1.39438
Phosphatidylcholine (18:0_22:6)	osteonecrosis	MR Egger	24	-0.00969955	0.258615	0.97042	-0.516584	0.497185	0.990347	0.596555	1.64409
Phosphatidylcholine (18:0_22:6)	osteonecrosis	Weighted median	24	-0.0887873	0.119758	0.458458	-0.323513	0.145939	0.91504	0.723602	1.15713
Phosphatidylcholine (18:0_22:6)	osteonecrosis	Inverse variance weighted	24	0.00301561	0.087088	0.972377	-0.167677	0.173708	1.00302	0.845627	1.18971
Phosphatidylcholine (18:0_22:6)	osteonecrosis	Simple mode	24	-0.249192	0.23581	0.3016	-0.711378	0.212995	0.779431	0.490967	1.23738
Phosphatidylcholine (18:0_22:6)	osteonecrosis	Weighted mode	24	-0.235446	0.197481	0.245322	-0.62251	0.151617	0.790218	0.536596	1.16371
Phosphatidylcholine (18:1_18:1)	osteonecrosis	MR Egger	22	-0.265445	0.208849	0.218317	-0.67479	0.1439	0.766865	0.509264	1.15477
Phosphatidylcholine (18:1_18:1)	osteonecrosis	Weighted median	22	-0.126889	0.125453	0.311803	-0.372778	0.118999	0.880831	0.688818	1.12637
Phosphatidylcholine (18:1_18:1)	osteonecrosis	Inverse variance weighted	22	-0.177565	0.0853889	0.037573	-0.344927	-0.0102025	0.837307	0.708272	0.989849
Phosphatidylcholine (18:1_18:1)	osteonecrosis	Simple mode	22	-0.0753343	0.200356	0.710687	-0.468033	0.317364	0.927433	0.626233	1.3735
Phosphatidylcholine (18:1_18:1)	osteonecrosis	Weighted mode	22	-0.0970468	0.160392	0.551623	-0.411416	0.217322	0.907513	0.662711	1.24274
Phosphatidylcholine (18:1_18:2)	osteonecrosis	MR Egger	21	-0.0578058	0.16051	0.722715	-0.372405	0.256793	0.943833	0.689075	1.29278
Phosphatidylcholine (18:1_18:2)	osteonecrosis	Weighted median	21	-0.0675427	0.0937388	0.471192	-0.251271	0.116185	0.934688	0.777812	1.1232
Phosphatidylcholine (18:1_18:2)	osteonecrosis	Inverse variance weighted	21	-0.107053	0.0840369	0.202703	-0.271766	0.0576588	0.898478	0.762033	1.05935
Phosphatidylcholine (18:1_18:2)	osteonecrosis	Simple mode	21	-0.117021	0.213128	0.589039	-0.534752	0.30071	0.889566	0.585815	1.35082
Phosphatidylcholine (18:1_18:2)	osteonecrosis	Weighted mode	21	-0.0663309	0.0922242	0.480316	-0.24709	0.114428	0.935821	0.78107	1.12123
Phosphatidylcholine (18:1_18:3)	osteonecrosis	MR Egger	18	0.175633	0.224645	0.445733	-0.264671	0.615938	1.192	0.767458	1.85139
Phosphatidylcholine (18:1_18:3)	osteonecrosis	Weighted median	18	0.0506583	0.135763	0.709046	-0.215437	0.316753	1.05196	0.806189	1.37266
Phosphatidylcholine (18:1_18:3)	osteonecrosis	Inverse variance weighted	18	-0.016978	0.103591	0.869814	-0.220017	0.186061	0.983165	0.802506	1.2045
Phosphatidylcholine (18:1_18:3)	osteonecrosis	Simple mode	18	0.0549294	0.270752	0.841639	-0.475745	0.585604	1.05647	0.621422	1.79608
Phosphatidylcholine (18:1_18:3)	osteonecrosis	Weighted mode	18	0.0503928	0.252802	0.844364	-0.445098	0.545884	1.05168	0.640761	1.72613
Phosphatidylcholine (18:1_20:2)	osteonecrosis	MR Egger	23	0.0296192	0.113985	0.797509	-0.193792	0.253031	1.03006	0.823829	1.28792
Phosphatidylcholine (18:1_20:2)	osteonecrosis	Weighted median	23	-0.0526549	0.0802878	0.511935	-0.210019	0.104709	0.948707	0.810569	1.11039
Phosphatidylcholine (18:1_20:2)	osteonecrosis	Inverse variance weighted	23	-0.0534674	0.0603245	0.37544	-0.171703	0.0647686	0.947937	0.842229	1.06691
Phosphatidylcholine (18:1_20:2)	osteonecrosis	Simple mode	23	-0.0555772	0.175473	0.754436	-0.399505	0.28835	0.945939	0.670652	1.33422
Phosphatidylcholine (18:1_20:2)	osteonecrosis	Weighted mode	23	-0.0555772	0.0860891	0.525229	-0.224312	0.113157	0.945939	0.799066	1.11981
Phosphatidylcholine (18:1_20:3)	osteonecrosis	MR Egger	25	0.0821463	0.19887	0.683385	-0.30764	0.471932	1.08561	0.73518	1.60309
Phosphatidylcholine (18:1_20:3)	osteonecrosis	Weighted median	25	-0.00229913	0.12035	0.984758	-0.238186	0.233588	0.997704	0.788056	1.26312
Phosphatidylcholine (18:1_20:3)	osteonecrosis	Inverse variance weighted	25	0.0633972	0.0821993	0.440552	-0.0977135	0.224508	1.06545	0.906909	1.25171
Phosphatidylcholine (18:1_20:3)	osteonecrosis	Simple mode	25	-0.0820382	0.231411	0.726051	-0.535604	0.371528	0.921237	0.585316	1.44995
Phosphatidylcholine (18:1_20:3)	osteonecrosis	Weighted mode	25	-0.0820382	0.248703	0.744364	-0.569495	0.405419	0.921237	0.565811	1.49993
Phosphatidylcholine (18:1_20:4)	osteonecrosis	MR Egger	26	0.160699	0.0864941	0.0754907	-0.00882927	0.330228	1.17433	0.99121	1.39128
Phosphatidylcholine (18:1_20:4)	osteonecrosis	Weighted median	26	0.0631834	0.0682948	0.354884	-0.0706744	0.197041	1.06522	0.931765	1.21779
Phosphatidylcholine (18:1_20:4)	osteonecrosis	Inverse variance weighted	26	-0.00491159	0.055247	0.92916	-0.113196	0.103373	0.9951	0.892976	1.1089
Phosphatidylcholine (18:1_20:4)	osteonecrosis	Simple mode	26	0.0325851	0.198302	0.8708	-0.356087	0.421257	1.03312	0.700411	1.52388
Phosphatidylcholine (18:1_20:4)	osteonecrosis	Weighted mode	26	0.0618941	0.0720652	0.398576	-0.0793536	0.203142	1.06385	0.923713	1.22525
Phosphatidylcholine (18:2_18:2)	osteonecrosis	MR Egger	23	0.0316241	0.188544	0.868402	-0.337922	0.40117	1.03213	0.713251	1.49357
Phosphatidylcholine (18:2_18:2)	osteonecrosis	Weighted median	23	-0.115057	0.130809	0.379085	-0.371442	0.141328	0.891315	0.689739	1.1518
Phosphatidylcholine (18:2_18:2)	osteonecrosis	Inverse variance weighted	23	-0.13789	0.086565	0.11118	-0.307558	0.031777	0.871194	0.73524	1.03229
Phosphatidylcholine (18:2_18:2)	osteonecrosis	Simple mode	23	-0.105198	0.244716	0.671466	-0.584841	0.374445	0.900146	0.557194	1.45418
Phosphatidylcholine (18:2_18:2)	osteonecrosis	Weighted mode	23	-0.0991246	0.155064	0.529261	-0.40305	0.2048	0.90563	0.668279	1.22728
Phosphatidylcholine (18:2_20:1)	osteonecrosis	MR Egger	17	-0.0651984	0.267358	0.810642	-0.589219	0.458823	0.936882	0.55476	1.58221
Phosphatidylcholine (18:2_20:1)	osteonecrosis	Weighted median	17	-0.0435645	0.142282	0.759465	-0.322438	0.235309	0.957371	0.724381	1.2653
Phosphatidylcholine (18:2_20:1)	osteonecrosis	Inverse variance weighted	17	-0.0986972	0.102857	0.33728	-0.300298	0.102903	0.906017	0.740598	1.10838
Phosphatidylcholine (18:2_20:1)	osteonecrosis	Simple mode	17	0.0790932	0.235025	0.740844	-0.381556	0.539742	1.08231	0.682798	1.71556
Phosphatidylcholine (18:2_20:1)	osteonecrosis	Weighted mode	17	0.0461617	0.230706	0.843932	-0.406023	0.498346	1.04724	0.666295	1.646
Phosphatidylcholine (18:2_20:3)	osteonecrosis	MR Egger	21	0.120381	0.269214	0.659817	-0.407278	0.64804	1.12793	0.665459	1.91179
Phosphatidylcholine (18:2_20:3)	osteonecrosis	Weighted median	21	-0.0956323	0.13052	0.463739	-0.351451	0.160186	0.908798	0.703666	1.17373
Phosphatidylcholine (18:2_20:3)	osteonecrosis	Inverse variance weighted	21	-0.107677	0.111019	0.3321	-0.325275	0.109921	0.897918	0.722329	1.11619
Phosphatidylcholine (18:2_20:3)	osteonecrosis	Simple mode	21	0.112721	0.251086	0.658306	-0.379407	0.604849	1.11932	0.684267	1.83097
Phosphatidylcholine (18:2_20:3)	osteonecrosis	Weighted mode	21	-0.0909732	0.166006	0.589748	-0.416344	0.234398	0.913042	0.659453	1.26415
Phosphatidylcholine (18:2_20:4)	osteonecrosis	MR Egger	31	0.137375	0.198025	0.493373	-0.250754	0.525504	1.14726	0.778214	1.69131
Phosphatidylcholine (18:2_20:4)	osteonecrosis	Weighted median	31	0.188878	0.10999	0.0859379	-0.0267027	0.404458	1.20789	0.973651	1.49849
Phosphatidylcholine (18:2_20:4)	osteonecrosis	Inverse variance weighted	31	0.142902	0.0771058	0.0638353	-0.00822498	0.29403	1.15362	0.991809	1.34182
Phosphatidylcholine (18:2_20:4)	osteonecrosis	Simple mode	31	0.282393	0.199731	0.167695	-0.10908	0.673866	1.3263	0.896659	1.96181
Phosphatidylcholine (18:2_20:4)	osteonecrosis	Weighted mode	31	0.244516	0.165473	0.149917	-0.0798118	0.568844	1.277	0.92329	1.76622
Phosphatidylcholine (O-16:0_16:0)	osteonecrosis	MR Egger	20	0.239356	0.220167	0.291312	-0.192172	0.670884	1.27043	0.825165	1.95597
Phosphatidylcholine (O-16:0_16:0)	osteonecrosis	Weighted median	20	0.0121896	0.139349	0.930294	-0.260934	0.285314	1.01226	0.770331	1.33018
Phosphatidylcholine (O-16:0_16:0)	osteonecrosis	Inverse variance weighted	20	0.0879028	0.0996873	0.377893	-0.107484	0.28329	1.09188	0.898091	1.32749
Phosphatidylcholine (O-16:0_16:0)	osteonecrosis	Simple mode	20	-0.126876	0.264734	0.637226	-0.645755	0.392003	0.880843	0.524267	1.47994
Phosphatidylcholine (O-16:0_16:0)	osteonecrosis	Weighted mode	20	-0.115659	0.245578	0.643028	-0.596991	0.365674	0.890779	0.550465	1.44149
Phosphatidylcholine (O-16:0_16:1)	osteonecrosis	MR Egger	17	-0.296591	0.288245	0.319809	-0.861552	0.26837	0.743348	0.422506	1.30783
Phosphatidylcholine (O-16:0_16:1)	osteonecrosis	Weighted median	17	-0.0859059	0.131046	0.512119	-0.342755	0.170944	0.917681	0.709812	1.18642
Phosphatidylcholine (O-16:0_16:1)	osteonecrosis	Inverse variance weighted	17	-0.263142	0.100445	0.00879897	-0.460013	-0.0662701	0.768633	0.631275	0.935878
Phosphatidylcholine (O-16:0_16:1)	osteonecrosis	Simple mode	17	-0.0479693	0.222798	0.832251	-0.484653	0.388715	0.953163	0.615911	1.47508
Phosphatidylcholine (O-16:0_16:1)	osteonecrosis	Weighted mode	17	-0.0803853	0.212114	0.70969	-0.496129	0.335358	0.922761	0.608883	1.39844
Phosphatidylcholine (O-16:0_18:1)	osteonecrosis	MR Egger	22	-0.559424	0.240566	0.0306822	-1.03093	-0.0879142	0.571538	0.356674	0.915839
Phosphatidylcholine (O-16:0_18:1)	osteonecrosis	Weighted median	22	-0.0764784	0.135134	0.571432	-0.341341	0.188384	0.926373	0.710816	1.2073
Phosphatidylcholine (O-16:0_18:1)	osteonecrosis	Inverse variance weighted	22	-0.0972315	0.0918557	0.289817	-0.277269	0.0828058	0.907346	0.757851	1.08633
Phosphatidylcholine (O-16:0_18:1)	osteonecrosis	Simple mode	22	-0.173576	0.229794	0.458426	-0.623972	0.276821	0.840653	0.535812	1.31893
Phosphatidylcholine (O-16:0_18:1)	osteonecrosis	Weighted mode	22	-0.133493	0.217701	0.546333	-0.560187	0.293201	0.875034	0.571102	1.34071
Phosphatidylcholine (O-16:0_18:2)	osteonecrosis	MR Egger	20	-0.193388	0.214848	0.379944	-0.61449	0.227714	0.824162	0.540917	1.25573
Phosphatidylcholine (O-16:0_18:2)	osteonecrosis	Weighted median	20	-0.0897096	0.128432	0.484867	-0.341437	0.162018	0.914197	0.710748	1.17588
Phosphatidylcholine (O-16:0_18:2)	osteonecrosis	Inverse variance weighted	20	-0.00337889	0.0918298	0.970648	-0.183365	0.176608	0.996627	0.832464	1.19316
Phosphatidylcholine (O-16:0_18:2)	osteonecrosis	Simple mode	20	-0.0627963	0.235908	0.79296	-0.525177	0.399584	0.939135	0.591451	1.4912
Phosphatidylcholine (O-16:0_18:2)	osteonecrosis	Weighted mode	20	-0.107851	0.177668	0.551012	-0.456082	0.240379	0.897761	0.633762	1.27173
Phosphatidylcholine (O-16:0_20:3)	osteonecrosis	MR Egger	16	0.172004	0.270972	0.535818	-0.359102	0.703109	1.18768	0.698303	2.02002
Phosphatidylcholine (O-16:0_20:3)	osteonecrosis	Weighted median	16	-0.0569582	0.148538	0.701379	-0.348092	0.234176	0.944634	0.706034	1.26387
Phosphatidylcholine (O-16:0_20:3)	osteonecrosis	Inverse variance weighted	16	0.0648662	0.11653	0.577768	-0.163533	0.293265	1.06702	0.849139	1.3408
Phosphatidylcholine (O-16:0_20:3)	osteonecrosis	Simple mode	16	-0.13473	0.291157	0.650192	-0.705397	0.435937	0.873952	0.493912	1.54641
Phosphatidylcholine (O-16:0_20:3)	osteonecrosis	Weighted mode	16	-0.1109	0.225453	0.629911	-0.552787	0.330987	0.895028	0.575344	1.39234
Phosphatidylcholine (O-16:0_20:4)	osteonecrosis	MR Egger	29	0.186019	0.111899	0.108003	-0.0333024	0.40534	1.20445	0.967246	1.49981
Phosphatidylcholine (O-16:0_20:4)	osteonecrosis	Weighted median	29	0.0790884	0.0922723	0.391379	-0.101765	0.259942	1.0823	0.903241	1.29686
Phosphatidylcholine (O-16:0_20:4)	osteonecrosis	Inverse variance weighted	29	0.0462141	0.0632256	0.464816	-0.077708	0.170136	1.0473	0.925235	1.18547
Phosphatidylcholine (O-16:0_20:4)	osteonecrosis	Simple mode	29	-0.0152995	0.198074	0.938981	-0.403525	0.372926	0.984817	0.667961	1.45198
Phosphatidylcholine (O-16:0_20:4)	osteonecrosis	Weighted mode	29	0.0677378	0.0922263	0.468766	-0.113026	0.248501	1.07008	0.893128	1.2821
Phosphatidylcholine (O-16:0_22:5)	osteonecrosis	MR Egger	16	-0.143977	0.286101	0.62262	-0.704734	0.41678	0.865907	0.49424	1.51707
Phosphatidylcholine (O-16:0_22:5)	osteonecrosis	Weighted median	16	-0.0890223	0.142677	0.532666	-0.36867	0.190625	0.914825	0.691654	1.21001
Phosphatidylcholine (O-16:0_22:5)	osteonecrosis	Inverse variance weighted	16	-0.032776	0.129331	0.799938	-0.286265	0.220713	0.967755	0.751063	1.24697
Phosphatidylcholine (O-16:0_22:5)	osteonecrosis	Simple mode	16	-0.103641	0.297349	0.73227	-0.686445	0.479163	0.901549	0.503362	1.61472
Phosphatidylcholine (O-16:0_22:5)	osteonecrosis	Weighted mode	16	0.0905696	0.193558	0.646569	-0.288804	0.469943	1.0948	0.749159	1.5999
Phosphatidylcholine (O-16:1_16:0)	osteonecrosis	MR Egger	18	0.291475	0.263414	0.284857	-0.224816	0.807767	1.3384	0.798663	2.24289
Phosphatidylcholine (O-16:1_16:0)	osteonecrosis	Weighted median	18	0.067316	0.130033	0.60468	-0.187549	0.322181	1.06963	0.828988	1.38013
Phosphatidylcholine (O-16:1_16:0)	osteonecrosis	Inverse variance weighted	18	0.0189928	0.107647	0.859952	-0.191996	0.229982	1.01917	0.82531	1.25858
Phosphatidylcholine (O-16:1_16:0)	osteonecrosis	Simple mode	18	-0.297798	0.242749	0.236628	-0.773585	0.17799	0.742452	0.461356	1.19481
Phosphatidylcholine (O-16:1_16:0)	osteonecrosis	Weighted mode	18	0.140933	0.194108	0.477684	-0.239519	0.521384	1.15135	0.787006	1.68436
Phosphatidylcholine (O-16:1_18:0)	osteonecrosis	MR Egger	17	-0.246749	0.244528	0.328936	-0.726024	0.232525	0.781337	0.483829	1.26178
Phosphatidylcholine (O-16:1_18:0)	osteonecrosis	Weighted median	17	-0.256511	0.152985	0.0936001	-0.556362	0.0433399	0.773746	0.573291	1.04429
Phosphatidylcholine (O-16:1_18:0)	osteonecrosis	Inverse variance weighted	17	-0.188919	0.108902	0.0827813	-0.402366	0.0245277	0.827853	0.668736	1.02483
Phosphatidylcholine (O-16:1_18:0)	osteonecrosis	Simple mode	17	-0.452831	0.294277	0.143396	-1.02961	0.123952	0.635825	0.357145	1.13196
Phosphatidylcholine (O-16:1_18:0)	osteonecrosis	Weighted mode	17	-0.407248	0.259575	0.136234	-0.916016	0.101519	0.665479	0.40011	1.10685
Phosphatidylcholine (O-16:1_18:1)	osteonecrosis	MR Egger	25	-0.360642	0.216624	0.109512	-0.785226	0.0639413	0.697228	0.456017	1.06603
Phosphatidylcholine (O-16:1_18:1)	osteonecrosis	Weighted median	25	-0.129048	0.121095	0.286571	-0.366395	0.108299	0.878932	0.693229	1.11438
Phosphatidylcholine (O-16:1_18:1)	osteonecrosis	Inverse variance weighted	25	-0.136019	0.0884559	0.12412	-0.309393	0.0373543	0.872826	0.733892	1.03806
Phosphatidylcholine (O-16:1_18:1)	osteonecrosis	Simple mode	25	-0.100973	0.227024	0.660472	-0.545941	0.343994	0.903957	0.579296	1.41057
Phosphatidylcholine (O-16:1_18:1)	osteonecrosis	Weighted mode	25	-0.0955052	0.218695	0.666229	-0.524147	0.333137	0.908914	0.59206	1.39534
Phosphatidylcholine (O-16:1_18:2)	osteonecrosis	MR Egger	26	0.177181	0.179779	0.334185	-0.175185	0.529547	1.19385	0.839302	1.69816
Phosphatidylcholine (O-16:1_18:2)	osteonecrosis	Weighted median	26	0.0827112	0.11547	0.473808	-0.143611	0.309033	1.08623	0.866225	1.36211
Phosphatidylcholine (O-16:1_18:2)	osteonecrosis	Inverse variance weighted	26	0.111852	0.0849877	0.188142	-0.0547241	0.278428	1.11835	0.946746	1.32105
Phosphatidylcholine (O-16:1_18:2)	osteonecrosis	Simple mode	26	0.0398652	0.205746	0.84793	-0.363397	0.443128	1.04067	0.69531	1.55757
Phosphatidylcholine (O-16:1_18:2)	osteonecrosis	Weighted mode	26	0.00759172	0.19218	0.968803	-0.369082	0.384265	1.00762	0.691369	1.46853
Phosphatidylcholine (O-16:1_20:3)	osteonecrosis	MR Egger	25	0.268691	0.247471	0.28884	-0.216352	0.753733	1.30825	0.805452	2.12492
Phosphatidylcholine (O-16:1_20:3)	osteonecrosis	Weighted median	25	0.0962433	0.12185	0.429616	-0.142583	0.33507	1.10103	0.867115	1.39804
Phosphatidylcholine (O-16:1_20:3)	osteonecrosis	Inverse variance weighted	25	0.0891625	0.0908905	0.326598	-0.0889828	0.267308	1.09326	0.914861	1.30644
Phosphatidylcholine (O-16:1_20:3)	osteonecrosis	Simple mode	25	0.236211	0.243016	0.340747	-0.240101	0.712523	1.26644	0.786548	2.03913
Phosphatidylcholine (O-16:1_20:3)	osteonecrosis	Weighted mode	25	-0.00121476	0.258043	0.996283	-0.506979	0.50455	0.998786	0.602312	1.65624
Phosphatidylcholine (O-16:1_20:4)	osteonecrosis	MR Egger	24	0.175203	0.12312	0.168757	-0.0661129	0.416518	1.19149	0.936025	1.51667
Phosphatidylcholine (O-16:1_20:4)	osteonecrosis	Weighted median	24	0.0786232	0.0845855	0.352624	-0.0871644	0.244411	1.0818	0.916526	1.27687
Phosphatidylcholine (O-16:1_20:4)	osteonecrosis	Inverse variance weighted	24	0.100068	0.0640144	0.118002	-0.0254	0.225536	1.10525	0.97492	1.25299
Phosphatidylcholine (O-16:1_20:4)	osteonecrosis	Simple mode	24	0.102867	0.174507	0.56129	-0.239166	0.4449	1.10834	0.787284	1.56033
Phosphatidylcholine (O-16:1_20:4)	osteonecrosis	Weighted mode	24	0.0918666	0.085081	0.291445	-0.0748922	0.258625	1.09622	0.927843	1.29515
phosphatidylcholine	osteonecrosis	MR Egger	13	0.0344774	0.26467	0.898708	-0.484275	0.55323	1.03508	0.616144	1.73886
phosphatidylcholine	osteonecrosis	Weighted median	13	0.0498075	0.147878	0.736256	-0.240033	0.339648	1.05107	0.786602	1.40445
phosphatidylcholine	osteonecrosis	Inverse variance weighted	13	0.0105343	0.101735	0.91753	-0.188867	0.209936	1.01059	0.827897	1.2336
phosphatidylcholine	osteonecrosis	Simple mode	13	-0.16763	0.255899	0.524784	-0.669192	0.333931	0.845666	0.512122	1.39645
phosphatidylcholine	osteonecrosis	Weighted mode	13	-0.134882	0.228163	0.565381	-0.582082	0.312318	0.873819	0.558734	1.36659
Phosphatidylcholine (O-17:0_15:0)	osteonecrosis	MR Egger	19	-0.0828403	0.171398	0.635033	-0.41878	0.253099	0.920498	0.657849	1.28801
Phosphatidylcholine (O-17:0_15:0)	osteonecrosis	Weighted median	19	0.0151355	0.133426	0.909684	-0.246379	0.27665	1.01525	0.781626	1.31871
Phosphatidylcholine (O-17:0_15:0)	osteonecrosis	Inverse variance weighted	19	-0.00398581	0.0964347	0.967032	-0.192998	0.185026	0.996022	0.824484	1.20325
Phosphatidylcholine (O-17:0_15:0)	osteonecrosis	Simple mode	19	0.154984	0.239387	0.525532	-0.314214	0.624181	1.16764	0.730363	1.86672
Phosphatidylcholine (O-17:0_15:0)	osteonecrosis	Weighted mode	19	0.183949	0.233409	0.440895	-0.273532	0.641431	1.20195	0.760688	1.8992
phosphatidylcholine	osteonecrosis	MR Egger	33	-0.0405731	0.215114	0.851626	-0.462196	0.38105	0.960239	0.629899	1.46382
phosphatidylcholine	osteonecrosis	Weighted median	33	0.109255	0.116383	0.347859	-0.118856	0.337366	1.11545	0.887935	1.40125
phosphatidylcholine	osteonecrosis	Inverse variance weighted	33	0.101401	0.0818688	0.215502	-0.059062	0.261864	1.10672	0.942648	1.29935
phosphatidylcholine	osteonecrosis	Simple mode	33	0.255412	0.221164	0.256702	-0.178069	0.688893	1.29099	0.836884	1.99151
phosphatidylcholine	osteonecrosis	Weighted mode	33	0.138839	0.214968	0.522975	-0.282498	0.560176	1.14894	0.753898	1.75098
Phosphatidylcholine (O-18:0_14:0)	osteonecrosis	MR Egger	17	-0.0324453	0.211493	0.880119	-0.446972	0.382081	0.968075	0.639562	1.46533
Phosphatidylcholine (O-18:0_14:0)	osteonecrosis	Weighted median	17	0.127134	0.140279	0.364779	-0.147813	0.402082	1.13557	0.862593	1.49493
Phosphatidylcholine (O-18:0_14:0)	osteonecrosis	Inverse variance weighted	17	0.106875	0.103804	0.303203	-0.0965804	0.310331	1.1128	0.907937	1.36388
Phosphatidylcholine (O-18:0_14:0)	osteonecrosis	Simple mode	17	0.140539	0.257629	0.592929	-0.364414	0.645491	1.15089	0.694604	1.90692
Phosphatidylcholine (O-18:0_14:0)	osteonecrosis	Weighted mode	17	0.131147	0.264912	0.627287	-0.38808	0.650374	1.14014	0.678358	1.91626
Phosphatidylcholine (O-18:0_16:1)	osteonecrosis	MR Egger	15	-0.395986	0.300724	0.210655	-0.985404	0.193433	0.673016	0.373288	1.21341
Phosphatidylcholine (O-18:0_16:1)	osteonecrosis	Weighted median	15	-0.169258	0.139155	0.223859	-0.442002	0.103485	0.844291	0.642749	1.10903
Phosphatidylcholine (O-18:0_16:1)	osteonecrosis	Inverse variance weighted	15	-0.20783	0.105661	0.0491887	-0.414925	-0.000734553	0.812345	0.66039	0.999266
Phosphatidylcholine (O-18:0_16:1)	osteonecrosis	Simple mode	15	-0.12072	0.236965	0.618378	-0.58517	0.343731	0.886282	0.557011	1.4102
Phosphatidylcholine (O-18:0_16:1)	osteonecrosis	Weighted mode	15	-0.0627375	0.233963	0.792494	-0.521306	0.395831	0.93919	0.593745	1.48562
Phosphatidylcholine (O-18:0_20:4)	osteonecrosis	MR Egger	21	-0.166952	0.189888	0.390269	-0.539133	0.205228	0.84624	0.583254	1.2278
Phosphatidylcholine (O-18:0_20:4)	osteonecrosis	Weighted median	21	0.0696843	0.106112	0.511369	-0.138295	0.277663	1.07217	0.870842	1.32004
Phosphatidylcholine (O-18:0_20:4)	osteonecrosis	Inverse variance weighted	21	-0.0113075	0.0954825	0.905731	-0.198453	0.175838	0.988756	0.819998	1.19225
Phosphatidylcholine (O-18:0_20:4)	osteonecrosis	Simple mode	21	0.0326131	0.200801	0.872609	-0.360957	0.426183	1.03315	0.697009	1.5314
Phosphatidylcholine (O-18:0_20:4)	osteonecrosis	Weighted mode	21	0.0752843	0.113712	0.51549	-0.147592	0.29816	1.07819	0.862783	1.34738
Phosphatidylcholine (O-18:1_16:0)	osteonecrosis	MR Egger	29	0.0832916	0.238298	0.729405	-0.383772	0.550356	1.08686	0.681286	1.73387
Phosphatidylcholine (O-18:1_16:0)	osteonecrosis	Weighted median	29	-0.0908351	0.115164	0.430259	-0.316556	0.134885	0.913168	0.728654	1.14441
Phosphatidylcholine (O-18:1_16:0)	osteonecrosis	Inverse variance weighted	29	-0.0455455	0.0804072	0.571098	-0.203144	0.112053	0.955476	0.816161	1.11857
Phosphatidylcholine (O-18:1_16:0)	osteonecrosis	Simple mode	29	-0.207384	0.232068	0.379134	-0.662237	0.247469	0.812707	0.515696	1.28078
Phosphatidylcholine (O-18:1_16:0)	osteonecrosis	Weighted mode	29	-0.18007	0.220985	0.422034	-0.6132	0.25306	0.835212	0.541615	1.28796
Phosphatidylcholine (O-18:1_18:2)	osteonecrosis	MR Egger	24	-0.027735	0.180501	0.879282	-0.381518	0.326048	0.972646	0.682824	1.38548
Phosphatidylcholine (O-18:1_18:2)	osteonecrosis	Weighted median	24	-0.118846	0.119328	0.31927	-0.352728	0.115037	0.887945	0.702768	1.12191
Phosphatidylcholine (O-18:1_18:2)	osteonecrosis	Inverse variance weighted	24	-0.0256497	0.0805539	0.750169	-0.183535	0.132236	0.974676	0.832322	1.14138
Phosphatidylcholine (O-18:1_18:2)	osteonecrosis	Simple mode	24	0.132799	0.208622	0.5307	-0.276099	0.541697	1.14202	0.758738	1.71892
Phosphatidylcholine (O-18:1_18:2)	osteonecrosis	Weighted mode	24	-0.0752275	0.133379	0.578204	-0.33665	0.186195	0.927532	0.714159	1.20466
Phosphatidylcholine (O-18:1_20:3)	osteonecrosis	MR Egger	20	-0.289521	0.239429	0.242224	-0.758801	0.17976	0.748622	0.468227	1.19693
Phosphatidylcholine (O-18:1_20:3)	osteonecrosis	Weighted median	20	-0.105529	0.12635	0.403599	-0.353175	0.142117	0.899848	0.702454	1.15271
Phosphatidylcholine (O-18:1_20:3)	osteonecrosis	Inverse variance weighted	20	0.0223933	0.109221	0.837551	-0.19168	0.236467	1.02265	0.825571	1.26677
Phosphatidylcholine (O-18:1_20:3)	osteonecrosis	Simple mode	20	-0.136726	0.236836	0.570514	-0.600924	0.327473	0.872209	0.548305	1.38746
Phosphatidylcholine (O-18:1_20:3)	osteonecrosis	Weighted mode	20	-0.14358	0.133233	0.294679	-0.404716	0.117557	0.866252	0.667166	1.12475
Phosphatidylcholine (O-18:1_20:4)	osteonecrosis	MR Egger	22	0.0888617	0.163123	0.591947	-0.23086	0.408584	1.09293	0.79385	1.50469
Phosphatidylcholine (O-18:1_20:4)	osteonecrosis	Weighted median	22	0.100638	0.11005	0.360467	-0.11506	0.316337	1.10588	0.891312	1.37209
Phosphatidylcholine (O-18:1_20:4)	osteonecrosis	Inverse variance weighted	22	-0.00543253	0.0782684	0.944664	-0.158839	0.147974	0.994582	0.853134	1.15948
Phosphatidylcholine (O-18:1_20:4)	osteonecrosis	Simple mode	22	-0.0315029	0.20089	0.876887	-0.425247	0.362241	0.968988	0.653608	1.43655
Phosphatidylcholine (O-18:1_20:4)	osteonecrosis	Weighted mode	22	0.068692	0.118014	0.566718	-0.162615	0.299999	1.07111	0.849918	1.34986
Phosphatidylcholine (O-18:2_16:0)	osteonecrosis	MR Egger	26	-0.0108151	0.193222	0.955827	-0.38953	0.3679	0.989243	0.677375	1.4447
Phosphatidylcholine (O-18:2_16:0)	osteonecrosis	Weighted median	26	-0.0960229	0.121451	0.429161	-0.334068	0.142022	0.908443	0.716005	1.1526
Phosphatidylcholine (O-18:2_16:0)	osteonecrosis	Inverse variance weighted	26	-0.15767	0.0962607	0.101433	-0.346341	0.0310013	0.854132	0.707271	1.03149
Phosphatidylcholine (O-18:2_16:0)	osteonecrosis	Simple mode	26	0.0912602	0.238333	0.705022	-0.375872	0.558392	1.09555	0.68669	1.74786
Phosphatidylcholine (O-18:2_16:0)	osteonecrosis	Weighted mode	26	-0.022993	0.182413	0.900701	-0.380522	0.334536	0.977269	0.683504	1.39729
Phosphatidylcholine (O-18:2_18:1)	osteonecrosis	MR Egger	17	0.253305	0.306837	0.422004	-0.348096	0.854707	1.28828	0.706031	2.35068
Phosphatidylcholine (O-18:2_18:1)	osteonecrosis	Weighted median	17	-0.150602	0.14475	0.298141	-0.434311	0.133108	0.86019	0.647711	1.14237
Phosphatidylcholine (O-18:2_18:1)	osteonecrosis	Inverse variance weighted	17	-0.197275	0.103232	0.0560054	-0.39961	0.00505905	0.820965	0.670582	1.00507
Phosphatidylcholine (O-18:2_18:1)	osteonecrosis	Simple mode	17	-0.118787	0.27348	0.669834	-0.654808	0.417235	0.887997	0.519542	1.51776
Phosphatidylcholine (O-18:2_18:1)	osteonecrosis	Weighted mode	17	-0.141175	0.21866	0.527664	-0.569749	0.287398	0.868337	0.565668	1.33295
Phosphatidylcholine (O-18:2_18:2)	osteonecrosis	MR Egger	17	-0.348165	0.273319	0.222104	-0.883871	0.18754	0.705982	0.413181	1.20628
Phosphatidylcholine (O-18:2_18:2)	osteonecrosis	Weighted median	17	-0.155383	0.144761	0.283103	-0.439114	0.128349	0.856087	0.644607	1.13695
Phosphatidylcholine (O-18:2_18:2)	osteonecrosis	Inverse variance weighted	17	-0.209561	0.111897	0.0610962	-0.42888	0.00975761	0.81094	0.651238	1.00981
Phosphatidylcholine (O-18:2_18:2)	osteonecrosis	Simple mode	17	-0.137591	0.241696	0.577076	-0.611314	0.336132	0.871455	0.542637	1.39952
Phosphatidylcholine (O-18:2_18:2)	osteonecrosis	Weighted mode	17	-0.144307	0.200919	0.482969	-0.538107	0.249493	0.865622	0.583852	1.28337
Phosphatidylcholine (O-18:2_20:4)	osteonecrosis	MR Egger	22	0.109315	0.197094	0.585294	-0.276989	0.495619	1.11551	0.758063	1.64151
Phosphatidylcholine (O-18:2_20:4)	osteonecrosis	Weighted median	22	0.036022	0.114271	0.752584	-0.187949	0.259993	1.03668	0.828657	1.29692
Phosphatidylcholine (O-18:2_20:4)	osteonecrosis	Inverse variance weighted	22	-0.00439894	0.0839129	0.958192	-0.168868	0.16007	0.995611	0.84462	1.17359
Phosphatidylcholine (O-18:2_20:4)	osteonecrosis	Simple mode	22	-0.00245803	0.194029	0.990012	-0.382756	0.377839	0.997545	0.68198	1.45913
Phosphatidylcholine (O-18:2_20:4)	osteonecrosis	Weighted mode	22	0.0766822	0.17083	0.658116	-0.258145	0.411509	1.0797	0.772483	1.50909
Phosphatidylethanolamine (16:0_18:2)	osteonecrosis	MR Egger	21	-0.250576	0.125521	0.0604363	-0.496596	-0.0045546	0.778353	0.608599	0.995456
Phosphatidylethanolamine (16:0_18:2)	osteonecrosis	Weighted median	21	-0.00151314	0.0803303	0.984972	-0.158961	0.155934	0.998488	0.85303	1.16875
Phosphatidylethanolamine (16:0_18:2)	osteonecrosis	Inverse variance weighted	21	0.0378805	0.0592797	0.522815	-0.0783077	0.154069	1.03861	0.92468	1.16657
Phosphatidylethanolamine (16:0_18:2)	osteonecrosis	Simple mode	21	0.0559293	0.156785	0.725033	-0.25137	0.363229	1.05752	0.777735	1.43796
Phosphatidylethanolamine (16:0_18:2)	osteonecrosis	Weighted mode	21	-0.0657588	0.0809621	0.42623	-0.224445	0.092927	0.936357	0.79896	1.09738
Phosphatidylethanolamine (16:0_20:4)	osteonecrosis	MR Egger	25	-0.0170494	0.101795	0.868451	-0.216568	0.182469	0.983095	0.805278	1.20018
Phosphatidylethanolamine (16:0_20:4)	osteonecrosis	Weighted median	25	0.00332911	0.0747511	0.964477	-0.143183	0.149841	1.00333	0.866595	1.16165
Phosphatidylethanolamine (16:0_20:4)	osteonecrosis	Inverse variance weighted	25	-0.0454108	0.0551845	0.41057	-0.153572	0.0627508	0.955605	0.857639	1.06476
Phosphatidylethanolamine (16:0_20:4)	osteonecrosis	Simple mode	25	0.00934952	0.147778	0.950077	-0.280295	0.298994	1.00939	0.755561	1.3485
Phosphatidylethanolamine (16:0_20:4)	osteonecrosis	Weighted mode	25	-0.0297299	0.070039	0.674999	-0.167006	0.107546	0.970708	0.846194	1.11354
Phosphatidylethanolamine (18:0_18:2)	osteonecrosis	MR Egger	29	0.0186181	0.104081	0.859367	-0.185381	0.222618	1.01879	0.830787	1.24934
Phosphatidylethanolamine (18:0_18:2)	osteonecrosis	Weighted median	29	-0.0839486	0.0793589	0.290131	-0.239492	0.0715948	0.919478	0.787028	1.07422
Phosphatidylethanolamine (18:0_18:2)	osteonecrosis	Inverse variance weighted	29	-0.0692783	0.0531853	0.192717	-0.173522	0.0349649	0.933067	0.840699	1.03558
Phosphatidylethanolamine (18:0_18:2)	osteonecrosis	Simple mode	29	-0.0952911	0.136055	0.489465	-0.361959	0.171376	0.909108	0.696311	1.18694
Phosphatidylethanolamine (18:0_18:2)	osteonecrosis	Weighted mode	29	-0.0747795	0.0895393	0.410699	-0.250277	0.100718	0.927948	0.778585	1.10596
Phosphatidylethanolamine (18:0_20:4)	osteonecrosis	MR Egger	20	-0.0940839	0.149753	0.537725	-0.387601	0.199433	0.910206	0.678683	1.22071
Phosphatidylethanolamine (18:0_20:4)	osteonecrosis	Weighted median	20	-0.00685032	0.0837014	0.934772	-0.170905	0.157204	0.993173	0.842902	1.17023
Phosphatidylethanolamine (18:0_20:4)	osteonecrosis	Inverse variance weighted	20	0.0127187	0.0685828	0.852875	-0.121703	0.147141	1.0128	0.885411	1.15852
Phosphatidylethanolamine (18:0_20:4)	osteonecrosis	Simple mode	20	-0.0873197	0.136097	0.528798	-0.354069	0.17943	0.916384	0.701826	1.19654
Phosphatidylethanolamine (18:0_20:4)	osteonecrosis	Weighted mode	20	0.0136591	0.0907394	0.881933	-0.16419	0.191508	1.01375	0.848581	1.21107
Phosphatidylethanolamine (18:1_18:1)	osteonecrosis	MR Egger	22	-0.314558	0.17403	0.0857521	-0.655656	0.0265412	0.730112	0.519101	1.0269
Phosphatidylethanolamine (18:1_18:1)	osteonecrosis	Weighted median	22	-0.19112	0.105979	0.0713281	-0.398838	0.016598	0.826034	0.6711	1.01674
Phosphatidylethanolamine (18:1_18:1)	osteonecrosis	Inverse variance weighted	22	-0.105685	0.0739208	0.152802	-0.250569	0.0392	0.899708	0.778357	1.03998
Phosphatidylethanolamine (18:1_18:1)	osteonecrosis	Simple mode	22	-0.223584	0.186347	0.243568	-0.588824	0.141656	0.799648	0.55498	1.15218
Phosphatidylethanolamine (18:1_18:1)	osteonecrosis	Weighted mode	22	-0.155785	0.113525	0.184465	-0.378293	0.0667234	0.855743	0.68503	1.069
Phosphatidylethanolamine (O-16:1_18:2)	osteonecrosis	MR Egger	18	0.102686	0.188875	0.594162	-0.267509	0.472882	1.10814	0.765283	1.60461
Phosphatidylethanolamine (O-16:1_18:2)	osteonecrosis	Weighted median	18	-0.113639	0.120056	0.343868	-0.348948	0.121671	0.89258	0.70543	1.12938
Phosphatidylethanolamine (O-16:1_18:2)	osteonecrosis	Inverse variance weighted	18	0.00558364	0.0903041	0.950697	-0.171412	0.18258	1.0056	0.842474	1.20031
Phosphatidylethanolamine (O-16:1_18:2)	osteonecrosis	Simple mode	18	-0.187852	0.235306	0.435689	-0.649051	0.273347	0.828737	0.522542	1.31436
Phosphatidylethanolamine (O-16:1_18:2)	osteonecrosis	Weighted mode	18	-0.207853	0.224767	0.368038	-0.648397	0.23269	0.812326	0.522883	1.26199
Phosphatidylethanolamine (O-16:1_20:4)	osteonecrosis	MR Egger	23	0.0768126	0.204708	0.711253	-0.324416	0.478041	1.07984	0.72295	1.61291
Phosphatidylethanolamine (O-16:1_20:4)	osteonecrosis	Weighted median	23	0.0897683	0.122483	0.463618	-0.150299	0.329836	1.09392	0.860451	1.39074
Phosphatidylethanolamine (O-16:1_20:4)	osteonecrosis	Inverse variance weighted	23	-0.00780324	0.0827006	0.924827	-0.169896	0.15429	0.992227	0.843752	1.16683
Phosphatidylethanolamine (O-16:1_20:4)	osteonecrosis	Simple mode	23	-0.0953814	0.21692	0.664438	-0.520544	0.329782	0.909026	0.594197	1.39066
Phosphatidylethanolamine (O-16:1_20:4)	osteonecrosis	Weighted mode	23	0.0809795	0.145431	0.583269	-0.204065	0.366024	1.08435	0.815409	1.44199
Phosphatidylethanolamine (O-16:1_22:5)	osteonecrosis	MR Egger	17	-0.199929	0.190876	0.311486	-0.574046	0.174187	0.818788	0.563242	1.19028
Phosphatidylethanolamine (O-16:1_22:5)	osteonecrosis	Weighted median	17	-0.0175134	0.132685	0.89499	-0.277575	0.242549	0.982639	0.757618	1.27449
Phosphatidylethanolamine (O-16:1_22:5)	osteonecrosis	Inverse variance weighted	17	-0.0138206	0.100132	0.890222	-0.21008	0.182438	0.986274	0.81052	1.20014
Phosphatidylethanolamine (O-16:1_22:5)	osteonecrosis	Simple mode	17	-0.0316914	0.221321	0.887927	-0.465481	0.402099	0.968806	0.627833	1.49496
Phosphatidylethanolamine (O-16:1_22:5)	osteonecrosis	Weighted mode	17	-0.0538604	0.239515	0.824925	-0.523309	0.415588	0.947564	0.592556	1.51526
Phosphatidylethanolamine (O-18:1_18:2)	osteonecrosis	MR Egger	28	-0.0752267	0.180551	0.680354	-0.429107	0.278653	0.927533	0.65109	1.32135
Phosphatidylethanolamine (O-18:1_18:2)	osteonecrosis	Weighted median	28	-0.116924	0.119975	0.329773	-0.352075	0.118227	0.889653	0.703227	1.1255
Phosphatidylethanolamine (O-18:1_18:2)	osteonecrosis	Inverse variance weighted	28	-0.0576664	0.0776742	0.457836	-0.209908	0.094575	0.943965	0.810659	1.09919
Phosphatidylethanolamine (O-18:1_18:2)	osteonecrosis	Simple mode	28	0.00706584	0.220427	0.974664	-0.42497	0.439102	1.00709	0.653789	1.55131
Phosphatidylethanolamine (O-18:1_18:2)	osteonecrosis	Weighted mode	28	-0.114014	0.166348	0.498936	-0.440057	0.212028	0.892245	0.644	1.23618
Phosphatidylethanolamine (O-18:1_20:4)	osteonecrosis	MR Egger	28	0.310315	0.167104	0.0746725	-0.0172088	0.637838	1.36385	0.982938	1.89239
Phosphatidylethanolamine (O-18:1_20:4)	osteonecrosis	Weighted median	28	0.114813	0.116745	0.325387	-0.114008	0.343634	1.12166	0.892251	1.41006
Phosphatidylethanolamine (O-18:1_20:4)	osteonecrosis	Inverse variance weighted	28	0.133819	0.075328	0.0756522	-0.0138235	0.281462	1.14319	0.986272	1.32507
Phosphatidylethanolamine (O-18:1_20:4)	osteonecrosis	Simple mode	28	0.290113	0.207584	0.173622	-0.116752	0.696978	1.33658	0.889806	2.00768
Phosphatidylethanolamine (O-18:1_20:4)	osteonecrosis	Weighted mode	28	0.122109	0.132348	0.364369	-0.137293	0.381511	1.12988	0.871715	1.4645
Phosphatidylethanolamine (O-18:2_18:1)	osteonecrosis	MR Egger	22	0.0277296	0.226152	0.903636	-0.415529	0.470988	1.02812	0.659991	1.60158
Phosphatidylethanolamine (O-18:2_18:1)	osteonecrosis	Weighted median	22	-0.100609	0.129397	0.436853	-0.354227	0.15301	0.904287	0.701716	1.16534
Phosphatidylethanolamine (O-18:2_18:1)	osteonecrosis	Inverse variance weighted	22	-0.122936	0.102429	0.23006	-0.323697	0.0778252	0.88432	0.72347	1.08093
Phosphatidylethanolamine (O-18:2_18:1)	osteonecrosis	Simple mode	22	-0.141234	0.275326	0.613326	-0.680873	0.398405	0.868286	0.506175	1.48945
Phosphatidylethanolamine (O-18:2_18:1)	osteonecrosis	Weighted mode	22	-0.153537	0.246193	0.539575	-0.636075	0.329	0.857669	0.529366	1.38958
Phosphatidylethanolamine (O-18:2_18:2)	osteonecrosis	MR Egger	16	-0.255586	0.214314	0.252857	-0.675641	0.164469	0.774463	0.50883	1.17877
Phosphatidylethanolamine (O-18:2_18:2)	osteonecrosis	Weighted median	16	-0.0223657	0.150361	0.881754	-0.317073	0.272342	0.977883	0.728277	1.31304
Phosphatidylethanolamine (O-18:2_18:2)	osteonecrosis	Inverse variance weighted	16	-0.0273558	0.0992173	0.782766	-0.221822	0.16711	0.973015	0.801058	1.18188
Phosphatidylethanolamine (O-18:2_18:2)	osteonecrosis	Simple mode	16	0.0252966	0.25225	0.921447	-0.469113	0.519706	1.02562	0.625557	1.68153
Phosphatidylethanolamine (O-18:2_18:2)	osteonecrosis	Weighted mode	16	0.00590414	0.213794	0.978332	-0.413132	0.42494	1.00592	0.661575	1.5295
Phosphatidylethanolamine (O-18:2_20:4)	osteonecrosis	MR Egger	26	0.337079	0.20021	0.105218	-0.0553322	0.72949	1.40085	0.946171	2.07402
Phosphatidylethanolamine (O-18:2_20:4)	osteonecrosis	Weighted median	26	0.150278	0.123094	0.222149	-0.0909873	0.391543	1.16216	0.913029	1.47926
Phosphatidylethanolamine (O-18:2_20:4)	osteonecrosis	Inverse variance weighted	26	0.056898	0.082985	0.492939	-0.105753	0.219549	1.05855	0.899647	1.24551
Phosphatidylethanolamine (O-18:2_20:4)	osteonecrosis	Simple mode	26	0.22694	0.208825	0.287515	-0.182356	0.636236	1.25475	0.833305	1.88936
Phosphatidylethanolamine (O-18:2_20:4)	osteonecrosis	Weighted mode	26	0.215382	0.170573	0.218349	-0.118941	0.549706	1.24034	0.88786	1.73274
Phosphatidylinositol (16:0_18:1)	osteonecrosis	MR Egger	18	0.441997	0.295029	0.153563	-0.13626	1.02025	1.55581	0.872616	2.7739
Phosphatidylinositol (16:0_18:1)	osteonecrosis	Weighted median	18	-0.0644184	0.156462	0.680545	-0.371084	0.242247	0.937613	0.689986	1.27411
Phosphatidylinositol (16:0_18:1)	osteonecrosis	Inverse variance weighted	18	0.0543857	0.120606	0.652036	-0.182003	0.290774	1.05589	0.833599	1.33746
Phosphatidylinositol (16:0_18:1)	osteonecrosis	Simple mode	18	-0.192982	0.302108	0.531475	-0.785114	0.399149	0.824496	0.456068	1.49056
Phosphatidylinositol (16:0_18:1)	osteonecrosis	Weighted mode	18	-0.199399	0.273817	0.476392	-0.736081	0.337283	0.819223	0.478987	1.40114
Phosphatidylinositol (16:0_18:2)	osteonecrosis	MR Egger	23	-0.238039	0.191724	0.228085	-0.613819	0.13774	0.788172	0.54128	1.14768
Phosphatidylinositol (16:0_18:2)	osteonecrosis	Weighted median	23	-0.107501	0.108734	0.322831	-0.320619	0.105618	0.898076	0.7257	1.1114
Phosphatidylinositol (16:0_18:2)	osteonecrosis	Inverse variance weighted	23	-0.119791	0.0759769	0.114869	-0.268706	0.0291233	0.887105	0.764368	1.02955
Phosphatidylinositol (16:0_18:2)	osteonecrosis	Simple mode	23	-0.135862	0.186615	0.474272	-0.501628	0.229904	0.872963	0.605544	1.25848
Phosphatidylinositol (16:0_18:2)	osteonecrosis	Weighted mode	23	-0.101795	0.133757	0.454714	-0.363959	0.16037	0.903215	0.69492	1.17394
Phosphatidylinositol (16:0_20:4)	osteonecrosis	MR Egger	23	0.185783	0.194021	0.349189	-0.194498	0.566063	1.20416	0.823248	1.76132
Phosphatidylinositol (16:0_20:4)	osteonecrosis	Weighted median	23	0.150353	0.110534	0.173756	-0.0662946	0.367	1.16224	0.935855	1.4434
Phosphatidylinositol (16:0_20:4)	osteonecrosis	Inverse variance weighted	23	0.00860567	0.0821096	0.916529	-0.152329	0.16954	1.00864	0.858706	1.18476
Phosphatidylinositol (16:0_20:4)	osteonecrosis	Simple mode	23	0.20815	0.217598	0.349175	-0.218343	0.634643	1.2314	0.80385	1.88635
Phosphatidylinositol (16:0_20:4)	osteonecrosis	Weighted mode	23	0.213397	0.19722	0.290961	-0.173155	0.599948	1.23788	0.841007	1.82202
Phosphatidylinositol (18:0_18:1)	osteonecrosis	MR Egger	24	-0.328444	0.23358	0.173654	-0.786262	0.129373	0.720043	0.455545	1.13811
Phosphatidylinositol (18:0_18:1)	osteonecrosis	Weighted median	24	-0.188124	0.109798	0.0866453	-0.403328	0.0270799	0.828512	0.668093	1.02745
Phosphatidylinositol (18:0_18:1)	osteonecrosis	Inverse variance weighted	24	-0.0908291	0.0874136	0.298771	-0.26216	0.0805015	0.913174	0.769388	1.08383
Phosphatidylinositol (18:0_18:1)	osteonecrosis	Simple mode	24	-0.425727	0.191428	0.0362524	-0.800926	-0.0505285	0.653295	0.448913	0.950727
Phosphatidylinositol (18:0_18:1)	osteonecrosis	Weighted mode	24	-0.249993	0.127842	0.0627821	-0.500563	0.000577696	0.778806	0.606189	1.00058
Phosphatidylinositol (18:0_18:2)	osteonecrosis	MR Egger	35	-0.0605858	0.0959731	0.532207	-0.248693	0.127522	0.941213	0.779819	1.13601
Phosphatidylinositol (18:0_18:2)	osteonecrosis	Weighted median	35	-0.0913486	0.0781978	0.242736	-0.244616	0.061919	0.912699	0.783005	1.06388
Phosphatidylinositol (18:0_18:2)	osteonecrosis	Inverse variance weighted	35	-0.150437	0.0521368	0.00390882	-0.252625	-0.0482489	0.860332	0.776759	0.952897
Phosphatidylinositol (18:0_18:2)	osteonecrosis	Simple mode	35	-0.297518	0.160271	0.0720886	-0.611649	0.0166139	0.742659	0.542456	1.01675
Phosphatidylinositol (18:0_18:2)	osteonecrosis	Weighted mode	35	-0.0903798	0.0808171	0.271268	-0.248781	0.0680217	0.913584	0.779751	1.07039
Phosphatidylinositol (18:0_20:3)	osteonecrosis	MR Egger	33	0.0143483	0.131826	0.914029	-0.244031	0.272728	1.01445	0.783463	1.31354
Phosphatidylinositol (18:0_20:3)	osteonecrosis	Weighted median	33	-0.0444042	0.086373	0.607184	-0.213695	0.124887	0.956567	0.807594	1.13302
Phosphatidylinositol (18:0_20:3)	osteonecrosis	Inverse variance weighted	33	-0.00961894	0.0626733	0.878022	-0.132459	0.113221	0.990427	0.875939	1.11988
Phosphatidylinositol (18:0_20:3)	osteonecrosis	Simple mode	33	0.141469	0.17747	0.431243	-0.206373	0.489311	1.15197	0.81353	1.63119
Phosphatidylinositol (18:0_20:3)	osteonecrosis	Weighted mode	33	-0.0376022	0.0904113	0.680258	-0.214808	0.139604	0.963096	0.806696	1.14982
Phosphatidylinositol (18:0_20:4)	osteonecrosis	MR Egger	32	0.00369732	0.138459	0.978873	-0.267682	0.275077	1.0037	0.765151	1.31663
Phosphatidylinositol (18:0_20:4)	osteonecrosis	Weighted median	32	0.0802451	0.0937322	0.391936	-0.10347	0.26396	1.08355	0.901703	1.30208
Phosphatidylinositol (18:0_20:4)	osteonecrosis	Inverse variance weighted	32	0.0683538	0.0635303	0.281961	-0.0561656	0.192873	1.07074	0.945383	1.21273
Phosphatidylinositol (18:0_20:4)	osteonecrosis	Simple mode	32	0.292779	0.182379	0.118561	-0.0646832	0.650241	1.34015	0.937364	1.916
Phosphatidylinositol (18:0_20:4)	osteonecrosis	Weighted mode	32	0.0854359	0.0953266	0.37703	-0.101404	0.272276	1.08919	0.903568	1.31295
Phosphatidylinositol (18:1_18:1)	osteonecrosis	MR Egger	23	-0.261603	0.236598	0.28137	-0.725336	0.20213	0.769817	0.484162	1.22401
Phosphatidylinositol (18:1_18:1)	osteonecrosis	Weighted median	23	-0.197132	0.119304	0.0984635	-0.430968	0.036704	0.821082	0.64988	1.03739
Phosphatidylinositol (18:1_18:1)	osteonecrosis	Inverse variance weighted	23	-0.0915719	0.0981136	0.350652	-0.283875	0.100731	0.912496	0.752861	1.10598
Phosphatidylinositol (18:1_18:1)	osteonecrosis	Simple mode	23	-0.212438	0.216945	0.338116	-0.63765	0.212775	0.808611	0.528533	1.23711
Phosphatidylinositol (18:1_18:1)	osteonecrosis	Weighted mode	23	-0.250802	0.177001	0.170504	-0.597725	0.0961205	0.778176	0.550062	1.10089
Phosphatidylinositol (18:1_18:2)	osteonecrosis	MR Egger	26	0.279575	0.255417	0.284564	-0.221043	0.780193	1.32257	0.801682	2.18189
Phosphatidylinositol (18:1_18:2)	osteonecrosis	Weighted median	26	-0.134471	0.121812	0.269627	-0.373222	0.10428	0.874178	0.688512	1.10991
Phosphatidylinositol (18:1_18:2)	osteonecrosis	Inverse variance weighted	26	-0.0407439	0.0869313	0.639291	-0.211129	0.129642	0.960075	0.809669	1.13842
Phosphatidylinositol (18:1_18:2)	osteonecrosis	Simple mode	26	-0.0462174	0.214597	0.831228	-0.466828	0.374393	0.954834	0.626988	1.45411
Phosphatidylinositol (18:1_18:2)	osteonecrosis	Weighted mode	26	-0.122819	0.166453	0.467469	-0.449068	0.203429	0.884423	0.638223	1.2256
Phosphatidylinositol (18:1_20:4)	osteonecrosis	MR Egger	28	-0.00529517	0.174364	0.976005	-0.347049	0.336459	0.994719	0.706771	1.39998
Phosphatidylinositol (18:1_20:4)	osteonecrosis	Weighted median	28	-0.0291821	0.105708	0.782498	-0.236369	0.178005	0.97124	0.789489	1.19483
Phosphatidylinositol (18:1_20:4)	osteonecrosis	Inverse variance weighted	28	-0.0286081	0.0772734	0.711219	-0.180064	0.122848	0.971797	0.835217	1.13071
Phosphatidylinositol (18:1_20:4)	osteonecrosis	Simple mode	28	-0.00869594	0.224745	0.96942	-0.449195	0.431804	0.991342	0.638141	1.54003
Phosphatidylinositol (18:1_20:4)	osteonecrosis	Weighted mode	28	-0.00349183	0.194839	0.985833	-0.385376	0.378392	0.996514	0.680195	1.45994
Sphingomyelin (d32:1)	osteonecrosis	MR Egger	30	-0.103279	0.110637	0.358545	-0.320127	0.113569	0.901875	0.726057	1.12027
Sphingomyelin (d32:1)	osteonecrosis	Weighted median	30	-0.0253526	0.0957073	0.791088	-0.212939	0.162234	0.974966	0.808206	1.17614
Sphingomyelin (d32:1)	osteonecrosis	Inverse variance weighted	30	-0.016231	0.0647718	0.802133	-0.143184	0.110722	0.9839	0.866595	1.11708
Sphingomyelin (d32:1)	osteonecrosis	Simple mode	30	-0.078012	0.193253	0.689411	-0.456788	0.300764	0.924953	0.633315	1.35089
Sphingomyelin (d32:1)	osteonecrosis	Weighted mode	30	-0.0378201	0.10273	0.715435	-0.239171	0.163531	0.962886	0.78728	1.17766
Sphingomyelin (d34:0)	osteonecrosis	MR Egger	27	0.0661019	0.116725	0.576235	-0.162679	0.294883	1.06834	0.849864	1.34297
Sphingomyelin (d34:0)	osteonecrosis	Weighted median	27	0.0490867	0.0970984	0.613183	-0.141226	0.2394	1.05031	0.868293	1.27049
Sphingomyelin (d34:0)	osteonecrosis	Inverse variance weighted	27	-0.015487	0.067152	0.817605	-0.147105	0.116131	0.984632	0.863203	1.12314
Sphingomyelin (d34:0)	osteonecrosis	Simple mode	27	-0.208168	0.174668	0.244106	-0.550517	0.13418	0.81207	0.576651	1.1436
Sphingomyelin (d34:0)	osteonecrosis	Weighted mode	27	0.110184	0.118152	0.359628	-0.121395	0.341763	1.11648	0.885684	1.40743
Sphingomyelin (d34:1)	osteonecrosis	MR Egger	32	-0.0126345	0.133495	0.925227	-0.274285	0.249016	0.987445	0.760115	1.28276
Sphingomyelin (d34:1)	osteonecrosis	Weighted median	32	-0.0172276	0.0974594	0.859692	-0.208248	0.173793	0.98292	0.812006	1.18981
Sphingomyelin (d34:1)	osteonecrosis	Inverse variance weighted	32	0.0659917	0.0697293	0.343946	-0.0706778	0.202661	1.06822	0.931762	1.22466
Sphingomyelin (d34:1)	osteonecrosis	Simple mode	32	-0.0898692	0.187022	0.634227	-0.456433	0.276695	0.914051	0.633539	1.31876
Sphingomyelin (d34:1)	osteonecrosis	Weighted mode	32	-0.112615	0.151808	0.463777	-0.410159	0.184929	0.893495	0.663545	1.20313
Sphingomyelin (d34:2)	osteonecrosis	MR Egger	27	-0.0426296	0.175189	0.809732	-0.386	0.300741	0.958266	0.67977	1.35086
Sphingomyelin (d34:2)	osteonecrosis	Weighted median	27	-0.0275775	0.111025	0.803833	-0.245187	0.190032	0.972799	0.782558	1.20929
Sphingomyelin (d34:2)	osteonecrosis	Inverse variance weighted	27	-0.0553258	0.0791897	0.484772	-0.210538	0.0998861	0.946177	0.810149	1.10505
Sphingomyelin (d34:2)	osteonecrosis	Simple mode	27	-0.218438	0.247127	0.384846	-0.702806	0.265931	0.803773	0.495194	1.30464
Sphingomyelin (d34:2)	osteonecrosis	Weighted mode	27	0.0478615	0.20596	0.818061	-0.35582	0.451543	1.04903	0.700599	1.57073
Sphingomyelin (d36:1)	osteonecrosis	MR Egger	35	-0.0680329	0.16233	0.677856	-0.386199	0.250133	0.93423	0.679635	1.2842
Sphingomyelin (d36:1)	osteonecrosis	Weighted median	35	-0.0986892	0.0938707	0.293106	-0.282676	0.0852973	0.906024	0.753764	1.08904
Sphingomyelin (d36:1)	osteonecrosis	Inverse variance weighted	35	-0.0397828	0.068337	0.560462	-0.173723	0.0941578	0.960998	0.840529	1.09873
Sphingomyelin (d36:1)	osteonecrosis	Simple mode	35	-0.136417	0.18786	0.472706	-0.504622	0.231787	0.872478	0.603734	1.26085
Sphingomyelin (d36:1)	osteonecrosis	Weighted mode	35	-0.177866	0.185614	0.344696	-0.541669	0.185936	0.837054	0.581776	1.20435
Sphingomyelin (d36:2)	osteonecrosis	MR Egger	24	-0.0312694	0.18372	0.866407	-0.39136	0.328821	0.969214	0.676137	1.38933
Sphingomyelin (d36:2)	osteonecrosis	Weighted median	24	0.142252	0.118482	0.229898	-0.0899729	0.374477	1.15287	0.913956	1.45423
Sphingomyelin (d36:2)	osteonecrosis	Inverse variance weighted	24	0.0542422	0.0804395	0.500106	-0.103419	0.211904	1.05574	0.901749	1.23603
Sphingomyelin (d36:2)	osteonecrosis	Simple mode	24	-0.111006	0.220194	0.618967	-0.542587	0.320575	0.894933	0.581242	1.37792
Sphingomyelin (d36:2)	osteonecrosis	Weighted mode	24	0.13745	0.161053	0.402213	-0.178213	0.453113	1.14734	0.836764	1.5732
Sphingomyelin (d38:1)	osteonecrosis	MR Egger	38	0.0279671	0.111887	0.804041	-0.191332	0.247266	1.02836	0.825859	1.28052
Sphingomyelin (d38:1)	osteonecrosis	Weighted median	38	-0.033092	0.0954725	0.728882	-0.220218	0.154034	0.96745	0.802344	1.16653
Sphingomyelin (d38:1)	osteonecrosis	Inverse variance weighted	38	-0.0114231	0.0575559	0.842677	-0.124233	0.101386	0.988642	0.883174	1.1067
Sphingomyelin (d38:1)	osteonecrosis	Simple mode	38	0.0644133	0.167395	0.702591	-0.263682	0.392508	1.06653	0.768218	1.48069
Sphingomyelin (d38:1)	osteonecrosis	Weighted mode	38	-0.0408732	0.118367	0.731819	-0.272873	0.191127	0.959951	0.761189	1.21061
Sphingomyelin (d38:2)	osteonecrosis	MR Egger	31	-0.2411	0.146374	0.110321	-0.527993	0.0457923	0.785763	0.589788	1.04686
Sphingomyelin (d38:2)	osteonecrosis	Weighted median	31	-0.129883	0.095207	0.1725	-0.316488	0.0567229	0.878198	0.728704	1.05836
Sphingomyelin (d38:2)	osteonecrosis	Inverse variance weighted	31	-0.0632392	0.0710626	0.373515	-0.202522	0.0760435	0.938719	0.816669	1.07901
Sphingomyelin (d38:2)	osteonecrosis	Simple mode	31	-0.108872	0.20439	0.598189	-0.509476	0.291733	0.896846	0.600811	1.33874
Sphingomyelin (d38:2)	osteonecrosis	Weighted mode	31	-0.194223	0.128722	0.141798	-0.446519	0.0580733	0.823474	0.639852	1.05979
Sphingomyelin (d40:1)	osteonecrosis	MR Egger	43	0.0858804	0.107295	0.428084	-0.124417	0.296178	1.08968	0.883011	1.34471
Sphingomyelin (d40:1)	osteonecrosis	Weighted median	43	0.122604	0.0935977	0.190229	-0.0608477	0.306055	1.13044	0.940967	1.35806
Sphingomyelin (d40:1)	osteonecrosis	Inverse variance weighted	43	0.0628577	0.0599601	0.294489	-0.0546641	0.180379	1.06488	0.946803	1.19767
Sphingomyelin (d40:1)	osteonecrosis	Simple mode	43	0.095075	0.163539	0.564106	-0.225462	0.415612	1.09974	0.798147	1.5153
Sphingomyelin (d40:1)	osteonecrosis	Weighted mode	43	0.128918	0.123496	0.302502	-0.113135	0.37097	1.1376	0.893031	1.44914
Sphingomyelin (d40:2)	osteonecrosis	MR Egger	36	0.13863	0.133817	0.307532	-0.123652	0.400912	1.1487	0.883687	1.49319
Sphingomyelin (d40:2)	osteonecrosis	Weighted median	36	0.0137233	0.101547	0.892499	-0.185309	0.212755	1.01382	0.830848	1.23708
Sphingomyelin (d40:2)	osteonecrosis	Inverse variance weighted	36	0.0350388	0.0658458	0.594633	-0.0940189	0.164097	1.03566	0.910266	1.17833
Sphingomyelin (d40:2)	osteonecrosis	Simple mode	36	0.262093	0.197423	0.192915	-0.124856	0.649041	1.29965	0.882624	1.91371
Sphingomyelin (d40:2)	osteonecrosis	Weighted mode	36	0.0715664	0.146253	0.62766	-0.21509	0.358223	1.07419	0.806469	1.43078
Sphingomyelin (d42:2)	osteonecrosis	MR Egger	38	0.0681861	0.12434	0.586812	-0.175519	0.311892	1.07056	0.839021	1.36601
Sphingomyelin (d42:2)	osteonecrosis	Weighted median	38	0.0269465	0.0889689	0.761985	-0.147432	0.201325	1.02731	0.862921	1.22302
Sphingomyelin (d42:2)	osteonecrosis	Inverse variance weighted	38	0.045742	0.0650327	0.481826	-0.0817221	0.173206	1.0468	0.921528	1.18911
Sphingomyelin (d42:2)	osteonecrosis	Simple mode	38	0.0528515	0.187785	0.779935	-0.315207	0.42091	1.05427	0.729638	1.52335
Sphingomyelin (d42:2)	osteonecrosis	Weighted mode	38	0.0626714	0.179549	0.729031	-0.289244	0.414587	1.06468	0.74883	1.51374
triacylglycerol 46:1	osteonecrosis	MR Egger	22	-0.036258	0.20842	0.863641	-0.444762	0.372246	0.964391	0.640977	1.45099
triacylglycerol 46:1	osteonecrosis	Weighted median	22	0.0357592	0.120813	0.767239	-0.201034	0.272552	1.03641	0.817885	1.31331
triacylglycerol 46:1	osteonecrosis	Inverse variance weighted	22	0.149746	0.0889748	0.0923728	-0.024645	0.324136	1.16154	0.975656	1.38284
triacylglycerol 46:1	osteonecrosis	Simple mode	22	-0.011306	0.243276	0.963372	-0.488127	0.465515	0.988758	0.613775	1.59283
triacylglycerol 46:1	osteonecrosis	Weighted mode	22	-0.000837254	0.239394	0.997243	-0.470049	0.468375	0.999163	0.624971	1.5974
triacylglycerol 46:2	osteonecrosis	MR Egger	23	0.111285	0.196428	0.577031	-0.273714	0.496283	1.11771	0.760549	1.6426
triacylglycerol 46:2	osteonecrosis	Weighted median	23	0.080668	0.115479	0.484833	-0.145671	0.307007	1.08401	0.864442	1.35935
triacylglycerol 46:2	osteonecrosis	Inverse variance weighted	23	0.0590648	0.0821019	0.471889	-0.101855	0.219985	1.06084	0.903161	1.24606
triacylglycerol 46:2	osteonecrosis	Simple mode	23	0.050234	0.23554	0.833079	-0.411425	0.511893	1.05152	0.662705	1.66845
triacylglycerol 46:2	osteonecrosis	Weighted mode	23	0.115058	0.200729	0.572322	-0.278371	0.508487	1.12194	0.757016	1.66277
triacylglycerol 48:0	osteonecrosis	MR Egger	20	0.1511	0.188114	0.432317	-0.217603	0.519803	1.16311	0.804445	1.6817
triacylglycerol 48:0	osteonecrosis	Weighted median	20	0.0528356	0.119028	0.657121	-0.18046	0.286131	1.05426	0.834886	1.33127
triacylglycerol 48:0	osteonecrosis	Inverse variance weighted	20	0.0450113	0.0900104	0.617027	-0.131409	0.221432	1.04604	0.876859	1.24786
triacylglycerol 48:0	osteonecrosis	Simple mode	20	0.0584753	0.216759	0.790245	-0.366373	0.483323	1.06022	0.693244	1.62145
triacylglycerol 48:0	osteonecrosis	Weighted mode	20	0.0689932	0.212147	0.748573	-0.346814	0.4848	1.07143	0.706937	1.62385
triacylglycerol 48:1	osteonecrosis	MR Egger	24	0.53088	0.23691	0.0354561	0.0665362	0.995223	1.70043	1.0688	2.70533
triacylglycerol 48:1	osteonecrosis	Weighted median	24	0.017971	0.137461	0.895985	-0.251453	0.287395	1.01813	0.77767	1.33295
triacylglycerol 48:1	osteonecrosis	Inverse variance weighted	24	0.112313	0.0988503	0.255876	-0.0814337	0.30606	1.11886	0.921794	1.35806
triacylglycerol 48:1	osteonecrosis	Simple mode	24	-0.0910007	0.273198	0.74208	-0.626469	0.444468	0.913017	0.534476	1.55966
triacylglycerol 48:1	osteonecrosis	Weighted mode	24	-0.0787478	0.26404	0.768196	-0.596267	0.438771	0.924273	0.550864	1.5508
triacylglycerol 48:2	osteonecrosis	MR Egger	24	0.443433	0.213819	0.0499998	0.0243485	0.862518	1.55805	1.02465	2.36912
triacylglycerol 48:2	osteonecrosis	Weighted median	24	0.103142	0.126722	0.415691	-0.145234	0.351517	1.10865	0.86482	1.42122
triacylglycerol 48:2	osteonecrosis	Inverse variance weighted	24	0.133416	0.0917463	0.145896	-0.0464069	0.313239	1.14273	0.954653	1.36785
triacylglycerol 48:2	osteonecrosis	Simple mode	24	0.135752	0.260371	0.607087	-0.374575	0.64608	1.1454	0.687581	1.90805
triacylglycerol 48:2	osteonecrosis	Weighted mode	24	0.190943	0.242716	0.439493	-0.284781	0.666667	1.21039	0.752179	1.94773
triacylglycerol 48:3	osteonecrosis	MR Egger	27	0.653307	0.222171	0.00696189	0.217852	1.08876	1.92189	1.2434	2.9706
triacylglycerol 48:3	osteonecrosis	Weighted median	27	0.195073	0.117433	0.0966846	-0.0350955	0.425241	1.2154	0.965513	1.52996
triacylglycerol 48:3	osteonecrosis	Inverse variance weighted	27	0.125047	0.0862187	0.146963	-0.0439421	0.294035	1.1332	0.957009	1.34183
triacylglycerol 48:3	osteonecrosis	Simple mode	27	0.227127	0.234018	0.340713	-0.231548	0.685802	1.25499	0.793305	1.98536
triacylglycerol 48:3	osteonecrosis	Weighted mode	27	0.250096	0.217607	0.260895	-0.176413	0.676605	1.28415	0.838271	1.96719
triacylglycerol 49:1	osteonecrosis	MR Egger	25	-0.0344655	0.19743	0.862945	-0.421429	0.352498	0.966122	0.656109	1.42262
triacylglycerol 49:1	osteonecrosis	Weighted median	25	0.0809867	0.118281	0.493533	-0.150843	0.312817	1.08436	0.859982	1.36727
triacylglycerol 49:1	osteonecrosis	Inverse variance weighted	25	0.117635	0.0869161	0.175918	-0.0527206	0.287991	1.12483	0.948645	1.33374
triacylglycerol 49:1	osteonecrosis	Simple mode	25	0.113876	0.241692	0.641779	-0.359841	0.587593	1.12061	0.697788	1.79965
triacylglycerol 49:1	osteonecrosis	Weighted mode	25	0.103112	0.226925	0.653634	-0.341661	0.547884	1.10862	0.710589	1.72959
Triacylglycerol (49:2)	osteonecrosis	MR Egger	17	0.505986	0.222878	0.0383652	0.0691451	0.942827	1.65862	1.07159	2.56723
Triacylglycerol (49:2)	osteonecrosis	Weighted median	17	0.128733	0.145747	0.377096	-0.156932	0.414397	1.13739	0.854762	1.51346
Triacylglycerol (49:2)	osteonecrosis	Inverse variance weighted	17	0.25355	0.0997748	0.0110464	0.0579918	0.449109	1.28859	1.05971	1.56692
Triacylglycerol (49:2)	osteonecrosis	Simple mode	17	0.0981176	0.262089	0.713046	-0.415577	0.611812	1.10309	0.659959	1.84377
Triacylglycerol (49:2)	osteonecrosis	Weighted mode	17	0.123439	0.260577	0.642104	-0.387293	0.634171	1.13138	0.678892	1.88546
triacylglycerol 50:1	osteonecrosis	MR Egger	26	0.15235	0.177247	0.398551	-0.195054	0.499754	1.16457	0.82279	1.64832
triacylglycerol 50:1	osteonecrosis	Weighted median	26	0.0597477	0.120766	0.620784	-0.176954	0.296449	1.06157	0.837819	1.34507
triacylglycerol 50:1	osteonecrosis	Inverse variance weighted	26	0.12383	0.0859524	0.149674	-0.0446364	0.292297	1.13182	0.956345	1.3395
triacylglycerol 50:1	osteonecrosis	Simple mode	26	-0.191933	0.26434	0.47453	-0.710039	0.326173	0.825362	0.491625	1.38565
triacylglycerol 50:1	osteonecrosis	Weighted mode	26	-0.197446	0.244428	0.426834	-0.676525	0.281634	0.820825	0.508381	1.32529
triacylglycerol 50:2	osteonecrosis	MR Egger	19	-0.159214	0.229204	0.496665	-0.608454	0.290025	0.852813	0.544192	1.33646
triacylglycerol 50:2	osteonecrosis	Weighted median	19	0.167709	0.139606	0.229634	-0.105919	0.441336	1.18259	0.899498	1.55478
triacylglycerol 50:2	osteonecrosis	Inverse variance weighted	19	0.0963036	0.0988794	0.330082	-0.0975001	0.290107	1.10109	0.907102	1.33657
triacylglycerol 50:2	osteonecrosis	Simple mode	19	0.437107	0.282327	0.138969	-0.116253	0.990468	1.54822	0.89025	2.69249
triacylglycerol 50:2	osteonecrosis	Weighted mode	19	0.388879	0.257279	0.148017	-0.115388	0.893145	1.47533	0.89102	2.4428
triacylglycerol 50:3	osteonecrosis	MR Egger	30	0.238444	0.181391	0.199333	-0.117081	0.59397	1.26927	0.889513	1.81116
triacylglycerol 50:3	osteonecrosis	Weighted median	30	0.17155	0.110998	0.12222	-0.046006	0.389106	1.18714	0.955036	1.47566
triacylglycerol 50:3	osteonecrosis	Inverse variance weighted	30	0.0264404	0.0780508	0.734792	-0.126539	0.17942	1.02679	0.88114	1.19652
triacylglycerol 50:3	osteonecrosis	Simple mode	30	0.267756	0.241674	0.277	-0.205924	0.741436	1.30703	0.813895	2.09895
triacylglycerol 50:3	osteonecrosis	Weighted mode	30	0.267756	0.222599	0.238758	-0.168538	0.70405	1.30703	0.844899	2.02192
triacylglycerol 50:4	osteonecrosis	MR Egger	31	0.260583	0.196678	0.195542	-0.124905	0.646072	1.29769	0.882581	1.90803
triacylglycerol 50:4	osteonecrosis	Weighted median	31	0.215526	0.108463	0.0469112	0.00293946	0.428113	1.24051	1.00294	1.53436
triacylglycerol 50:4	osteonecrosis	Inverse variance weighted	31	0.0865284	0.0770087	0.261175	-0.0644086	0.237465	1.09038	0.937622	1.26803
triacylglycerol 50:4	osteonecrosis	Simple mode	31	0.324864	0.232171	0.171994	-0.13019	0.779919	1.38384	0.877928	2.1813
triacylglycerol 50:4	osteonecrosis	Weighted mode	31	0.314422	0.204291	0.134264	-0.0859877	0.714832	1.36947	0.917606	2.04384
triacylglycerol 50:5	osteonecrosis	MR Egger	26	0.0409404	0.14159	0.774951	-0.236576	0.318456	1.04179	0.789326	1.375
triacylglycerol 50:5	osteonecrosis	Weighted median	26	0.0310889	0.102317	0.761244	-0.169453	0.231631	1.03158	0.844126	1.26065
triacylglycerol 50:5	osteonecrosis	Inverse variance weighted	26	0.0541106	0.0727777	0.457176	-0.0885338	0.196755	1.0556	0.915272	1.21745
triacylglycerol 50:5	osteonecrosis	Simple mode	26	-0.0183381	0.202913	0.92871	-0.416048	0.379372	0.981829	0.659649	1.46137
triacylglycerol 50:5	osteonecrosis	Weighted mode	26	-0.00806994	0.192911	0.966965	-0.386176	0.370037	0.991963	0.679651	1.44779
triacylglycerol 51:1	osteonecrosis	MR Egger	20	0.0654674	0.221238	0.770682	-0.368158	0.499093	1.06766	0.692008	1.64723
triacylglycerol 51:1	osteonecrosis	Weighted median	20	0.00803607	0.120009	0.946612	-0.227181	0.243254	1.00807	0.796776	1.27539
triacylglycerol 51:1	osteonecrosis	Inverse variance weighted	20	-0.0461903	0.0874997	0.597575	-0.21769	0.125309	0.95486	0.804375	1.1335
triacylglycerol 51:1	osteonecrosis	Simple mode	20	0.0511197	0.220807	0.819391	-0.381662	0.483901	1.05245	0.682726	1.62239
triacylglycerol 51:1	osteonecrosis	Weighted mode	20	0.0511197	0.219363	0.818225	-0.378832	0.481071	1.05245	0.684661	1.61781
triacylglycerol 51:2	osteonecrosis	MR Egger	21	0.102361	0.266418	0.705088	-0.419818	0.62454	1.10778	0.657166	1.86739
triacylglycerol 51:2	osteonecrosis	Weighted median	21	0.195004	0.137398	0.155822	-0.0742958	0.464303	1.21532	0.928397	1.59091
triacylglycerol 51:2	osteonecrosis	Inverse variance weighted	21	0.166352	0.10828	0.124462	-0.0458769	0.378582	1.18099	0.955159	1.46021
triacylglycerol 51:2	osteonecrosis	Simple mode	21	0.295105	0.276463	0.298494	-0.246763	0.836973	1.34327	0.781326	2.30937
triacylglycerol 51:2	osteonecrosis	Weighted mode	21	0.208954	0.222749	0.359398	-0.227633	0.645541	1.23239	0.796417	1.90702
Triacylglycerol (51:3)	osteonecrosis	MR Egger	26	0.19891	0.195078	0.318067	-0.183443	0.581263	1.22007	0.832399	1.7883
Triacylglycerol (51:3)	osteonecrosis	Weighted median	26	0.0990366	0.113801	0.384159	-0.124014	0.322087	1.10411	0.883367	1.38001
Triacylglycerol (51:3)	osteonecrosis	Inverse variance weighted	26	0.133929	0.0847149	0.113892	-0.032112	0.29997	1.14331	0.968398	1.34982
Triacylglycerol (51:3)	osteonecrosis	Simple mode	26	0.179634	0.228148	0.438474	-0.267536	0.626803	1.19678	0.765263	1.87162
Triacylglycerol (51:3)	osteonecrosis	Weighted mode	26	0.119273	0.182071	0.518393	-0.237586	0.476131	1.12668	0.788529	1.60983
Triacylglycerol (51:4)	osteonecrosis	MR Egger	20	-0.0532141	0.181747	0.77303	-0.409438	0.30301	0.948177	0.664023	1.35393
Triacylglycerol (51:4)	osteonecrosis	Weighted median	20	-0.128679	0.117129	0.271941	-0.358253	0.100895	0.879256	0.698897	1.10616
Triacylglycerol (51:4)	osteonecrosis	Inverse variance weighted	20	-0.0980962	0.0799945	0.220091	-0.254885	0.0586929	0.906562	0.775005	1.06045
Triacylglycerol (51:4)	osteonecrosis	Simple mode	20	-0.08196	0.228374	0.723638	-0.529573	0.365653	0.921309	0.588856	1.44146
Triacylglycerol (51:4)	osteonecrosis	Weighted mode	20	-0.0904478	0.204813	0.663755	-0.491881	0.310985	0.913522	0.611475	1.36477
triacylglycerol 52:2	osteonecrosis	MR Egger	24	-0.019529	0.191272	0.919602	-0.394423	0.355365	0.98066	0.674069	1.4267
triacylglycerol 52:2	osteonecrosis	Weighted median	24	0.0440976	0.12638	0.727143	-0.203608	0.291803	1.04508	0.815782	1.33884
triacylglycerol 52:2	osteonecrosis	Inverse variance weighted	24	0.0114727	0.0840148	0.891382	-0.153196	0.176142	1.01154	0.857961	1.19261
triacylglycerol 52:2	osteonecrosis	Simple mode	24	0.188853	0.232558	0.425078	-0.266961	0.644667	1.20786	0.765703	1.90535
triacylglycerol 52:2	osteonecrosis	Weighted mode	24	0.0717783	0.186593	0.70401	-0.293945	0.437502	1.07442	0.745318	1.54883
triacylglycerol 52:3	osteonecrosis	MR Egger	30	0.0855558	0.166731	0.61188	-0.241236	0.412348	1.08932	0.785656	1.51036
triacylglycerol 52:3	osteonecrosis	Weighted median	30	0.157296	0.104682	0.132939	-0.04788	0.362473	1.17034	0.953248	1.43688
triacylglycerol 52:3	osteonecrosis	Inverse variance weighted	30	0.107238	0.0724405	0.138777	-0.0347453	0.249221	1.1132	0.965851	1.28303
triacylglycerol 52:3	osteonecrosis	Simple mode	30	0.292321	0.211205	0.1769	-0.121642	0.706284	1.33953	0.885465	2.02645
triacylglycerol 52:3	osteonecrosis	Weighted mode	30	0.266464	0.155321	0.0969086	-0.0379656	0.570894	1.30534	0.962746	1.76985
triacylglycerol 52:4	osteonecrosis	MR Egger	26	-0.000764457	0.195914	0.996919	-0.384756	0.383227	0.999236	0.680616	1.46701
triacylglycerol 52:4	osteonecrosis	Weighted median	26	0.0746372	0.108098	0.489906	-0.137235	0.286509	1.07749	0.871766	1.33177
triacylglycerol 52:4	osteonecrosis	Inverse variance weighted	26	0.0309883	0.0770605	0.687589	-0.12005	0.182027	1.03147	0.886876	1.19965
triacylglycerol 52:4	osteonecrosis	Simple mode	26	0.26241	0.218744	0.241534	-0.166329	0.691149	1.30006	0.846767	1.99601
triacylglycerol 52:4	osteonecrosis	Weighted mode	26	0.26241	0.175344	0.14703	-0.0812636	0.606083	1.30006	0.921951	1.83324
triacylglycerol 52:5	osteonecrosis	MR Egger	27	-0.186112	0.207483	0.378279	-0.592779	0.220556	0.830181	0.552789	1.24677
triacylglycerol 52:5	osteonecrosis	Weighted median	27	0.0446114	0.108789	0.681751	-0.168614	0.257837	1.04562	0.844835	1.29413
triacylglycerol 52:5	osteonecrosis	Inverse variance weighted	27	0.043168	0.0781757	0.580816	-0.110056	0.196392	1.04411	0.895784	1.217
triacylglycerol 52:5	osteonecrosis	Simple mode	27	0.154219	0.2171	0.483804	-0.271296	0.579734	1.16675	0.762391	1.78556
triacylglycerol 52:5	osteonecrosis	Weighted mode	27	0.154219	0.201276	0.450455	-0.240283	0.548721	1.16675	0.786405	1.73104
triacylglycerol 52:6	osteonecrosis	MR Egger	24	-0.057102	0.181786	0.756392	-0.413403	0.299199	0.944498	0.661396	1.34878
triacylglycerol 52:6	osteonecrosis	Weighted median	24	-0.0493202	0.117332	0.674233	-0.279292	0.180651	0.951876	0.756319	1.198
triacylglycerol 52:6	osteonecrosis	Inverse variance weighted	24	-0.00887316	0.080097	0.911791	-0.165863	0.148117	0.991166	0.847162	1.15965
triacylglycerol 52:6	osteonecrosis	Simple mode	24	-0.130216	0.237423	0.588664	-0.595565	0.335133	0.877906	0.551251	1.39813
triacylglycerol 52:6	osteonecrosis	Weighted mode	24	-0.140759	0.232603	0.551006	-0.596662	0.315144	0.868698	0.550647	1.37046
triacylglycerol 53:2	osteonecrosis	MR Egger	22	-0.0800702	0.275828	0.774583	-0.620693	0.460553	0.923052	0.537572	1.58495
triacylglycerol 53:2	osteonecrosis	Weighted median	22	-0.0252484	0.127965	0.843588	-0.27606	0.225564	0.975068	0.758767	1.25303
triacylglycerol 53:2	osteonecrosis	Inverse variance weighted	22	-0.0115002	0.0905689	0.898958	-0.189015	0.166015	0.988566	0.827774	1.18059
triacylglycerol 53:2	osteonecrosis	Simple mode	22	0.153371	0.258005	0.558563	-0.352319	0.659061	1.16576	0.703056	1.93298
triacylglycerol 53:2	osteonecrosis	Weighted mode	22	-0.0705144	0.198623	0.726118	-0.459815	0.318786	0.931914	0.631401	1.37546
Triacylglycerol (53:3)	osteonecrosis	MR Egger	25	0.0575534	0.195586	0.771197	-0.325795	0.440901	1.05924	0.721953	1.55411
Triacylglycerol (53:3)	osteonecrosis	Weighted median	25	0.0332763	0.114749	0.771822	-0.191632	0.258185	1.03384	0.825611	1.29458
Triacylglycerol (53:3)	osteonecrosis	Inverse variance weighted	25	-0.00581166	0.0778539	0.940495	-0.158405	0.146782	0.994205	0.853504	1.1581
Triacylglycerol (53:3)	osteonecrosis	Simple mode	25	0.17797	0.202183	0.387458	-0.218309	0.57425	1.19479	0.803877	1.7758
Triacylglycerol (53:3)	osteonecrosis	Weighted mode	25	-0.0858815	0.185314	0.647225	-0.449096	0.277333	0.917703	0.638205	1.31961
Triacylglycerol (53:4)	osteonecrosis	MR Egger	34	0.0037244	0.15457	0.980926	-0.299232	0.306681	1.00373	0.741387	1.35891
Triacylglycerol (53:4)	osteonecrosis	Weighted median	34	-0.138337	0.103037	0.179403	-0.340289	0.0636155	0.870805	0.711564	1.06568
Triacylglycerol (53:4)	osteonecrosis	Inverse variance weighted	34	-0.0487281	0.0686687	0.477945	-0.183319	0.0858626	0.95244	0.832503	1.08966
Triacylglycerol (53:4)	osteonecrosis	Simple mode	34	-0.167602	0.201119	0.410641	-0.561795	0.226591	0.845691	0.570185	1.25432
Triacylglycerol (53:4)	osteonecrosis	Weighted mode	34	-0.167602	0.17499	0.345138	-0.510582	0.175378	0.845691	0.600146	1.1917
triacylglycerol 54:3	osteonecrosis	MR Egger	30	-0.324918	0.185543	0.0908659	-0.688583	0.0387467	0.722586	0.502287	1.03951
triacylglycerol 54:3	osteonecrosis	Weighted median	30	-0.0688312	0.112129	0.53931	-0.288604	0.150942	0.933484	0.749309	1.16293
triacylglycerol 54:3	osteonecrosis	Inverse variance weighted	30	-0.0590205	0.0739061	0.424529	-0.203876	0.0858354	0.942687	0.815563	1.08963
triacylglycerol 54:3	osteonecrosis	Simple mode	30	0.211915	0.215262	0.333035	-0.209997	0.633828	1.23604	0.810586	1.88481
triacylglycerol 54:3	osteonecrosis	Weighted mode	30	-0.16038	0.158032	0.318567	-0.470124	0.149363	0.85182	0.624925	1.16109
triacylglycerol 54:4	osteonecrosis	MR Egger	27	-0.227327	0.209182	0.287519	-0.637323	0.18267	0.796661	0.528706	1.20042
triacylglycerol 54:4	osteonecrosis	Weighted median	27	-0.0672332	0.123069	0.584857	-0.308449	0.173983	0.934977	0.734585	1.19003
triacylglycerol 54:4	osteonecrosis	Inverse variance weighted	27	-0.11465	0.0811733	0.157828	-0.27375	0.0444494	0.891678	0.760522	1.04545
triacylglycerol 54:4	osteonecrosis	Simple mode	27	0.280691	0.239817	0.252441	-0.18935	0.750732	1.32404	0.827497	2.11855
triacylglycerol 54:4	osteonecrosis	Weighted mode	27	0.203052	0.158531	0.211559	-0.107669	0.513773	1.22514	0.897925	1.67159
triacylglycerol 54:5	osteonecrosis	MR Egger	27	-0.148659	0.192585	0.447402	-0.526126	0.228808	0.861863	0.59089	1.2571
triacylglycerol 54:5	osteonecrosis	Weighted median	27	-0.0869637	0.117405	0.458867	-0.317078	0.143151	0.91671	0.728274	1.1539
triacylglycerol 54:5	osteonecrosis	Inverse variance weighted	27	-0.0820853	0.0802124	0.306142	-0.239302	0.0751309	0.921193	0.787177	1.07803
triacylglycerol 54:5	osteonecrosis	Simple mode	27	0.259532	0.235335	0.28021	-0.201725	0.720788	1.29632	0.81732	2.05605
triacylglycerol 54:5	osteonecrosis	Weighted mode	27	-0.184004	0.179165	0.313876	-0.535166	0.167159	0.831933	0.585572	1.18194
triacylglycerol 54:6	osteonecrosis	MR Egger	20	-0.176183	0.239541	0.47151	-0.645684	0.293318	0.838465	0.524304	1.34087
triacylglycerol 54:6	osteonecrosis	Weighted median	20	-0.0292917	0.13928	0.833428	-0.302281	0.243697	0.971133	0.739131	1.27596
triacylglycerol 54:6	osteonecrosis	Inverse variance weighted	20	-0.0182531	0.110896	0.869262	-0.235609	0.199103	0.981912	0.790089	1.22031
triacylglycerol 54:6	osteonecrosis	Simple mode	20	0.368848	0.298944	0.232309	-0.217082	0.954777	1.44607	0.804864	2.59809
triacylglycerol 54:6	osteonecrosis	Weighted mode	20	-0.205504	0.24665	0.415093	-0.688938	0.277929	0.814237	0.502109	1.32039
triacylglycerol 54:7	osteonecrosis	MR Egger	26	0.111944	0.180171	0.540247	-0.241191	0.465078	1.11845	0.785691	1.59214
triacylglycerol 54:7	osteonecrosis	Weighted median	26	0.205786	0.117422	0.0796807	-0.0243601	0.435932	1.22849	0.975934	1.5464
triacylglycerol 54:7	osteonecrosis	Inverse variance weighted	26	0.131575	0.082541	0.110924	-0.0302054	0.293355	1.14062	0.970246	1.34092
triacylglycerol 54:7	osteonecrosis	Simple mode	26	0.320886	0.22528	0.166698	-0.120662	0.762434	1.37835	0.886333	2.14349
triacylglycerol 54:7	osteonecrosis	Weighted mode	26	0.300454	0.219303	0.182854	-0.12938	0.730288	1.35047	0.87864	2.07568
triacylglycerol 56:3	osteonecrosis	MR Egger	24	-0.120489	0.201118	0.555228	-0.51468	0.273702	0.886487	0.597692	1.31482
triacylglycerol 56:3	osteonecrosis	Weighted median	24	-0.0512806	0.109228	0.638725	-0.265367	0.162806	0.950012	0.766924	1.17681
triacylglycerol 56:3	osteonecrosis	Inverse variance weighted	24	-0.00881783	0.0788071	0.91091	-0.16328	0.145644	0.991221	0.849353	1.15678
triacylglycerol 56:3	osteonecrosis	Simple mode	24	-0.0231187	0.17854	0.898098	-0.373057	0.32682	0.977147	0.688626	1.38655
triacylglycerol 56:3	osteonecrosis	Weighted mode	24	-0.0873581	0.141295	0.542475	-0.364297	0.189581	0.916349	0.694685	1.20874
triacylglycerol 56:4	osteonecrosis	MR Egger	19	0.194699	0.260567	0.465146	-0.316013	0.70541	1.21494	0.72905	2.02468
triacylglycerol 56:4	osteonecrosis	Weighted median	19	-0.177995	0.125356	0.155631	-0.423693	0.0677023	0.836946	0.654625	1.07005
triacylglycerol 56:4	osteonecrosis	Inverse variance weighted	19	-0.173158	0.102941	0.0925493	-0.374923	0.0286074	0.841005	0.687342	1.02902
triacylglycerol 56:4	osteonecrosis	Simple mode	19	-0.0193977	0.224156	0.931995	-0.458743	0.419948	0.980789	0.632077	1.52188
triacylglycerol 56:4	osteonecrosis	Weighted mode	19	-0.106694	0.180191	0.561136	-0.459868	0.24648	0.898801	0.631367	1.27951
triacylglycerol 56:5	osteonecrosis	MR Egger	24	-0.12188	0.203718	0.555766	-0.521168	0.277408	0.885255	0.593827	1.3197
triacylglycerol 56:5	osteonecrosis	Weighted median	24	0.115715	0.105062	0.270724	-0.0902066	0.321637	1.12268	0.913742	1.37938
triacylglycerol 56:5	osteonecrosis	Inverse variance weighted	24	0.00870328	0.0739904	0.906363	-0.136318	0.153724	1.00874	0.872565	1.16617
triacylglycerol 56:5	osteonecrosis	Simple mode	24	0.234632	0.201245	0.255602	-0.159808	0.629073	1.26444	0.852307	1.87587
triacylglycerol 56:5	osteonecrosis	Weighted mode	24	0.218868	0.205276	0.297393	-0.183473	0.621209	1.24467	0.832374	1.86118
triacylglycerol 56:6	osteonecrosis	MR Egger	27	-0.130789	0.163355	0.430883	-0.450965	0.189387	0.877403	0.637013	1.20851
triacylglycerol 56:6	osteonecrosis	Weighted median	27	0.0541795	0.101946	0.595105	-0.145635	0.253994	1.05567	0.864473	1.28916
triacylglycerol 56:6	osteonecrosis	Inverse variance weighted	27	-0.042126	0.0690938	0.542065	-0.17755	0.0932977	0.958749	0.837319	1.09779
triacylglycerol 56:6	osteonecrosis	Simple mode	27	0.0206475	0.199402	0.918324	-0.370181	0.411476	1.02086	0.690609	1.50904
triacylglycerol 56:6	osteonecrosis	Weighted mode	27	0.0873424	0.14987	0.565058	-0.206403	0.381088	1.09127	0.813505	1.46388
triacylglycerol 56:7	osteonecrosis	MR Egger	33	-0.0287243	0.18333	0.876513	-0.388052	0.330603	0.971684	0.678377	1.39181
triacylglycerol 56:7	osteonecrosis	Weighted median	33	-0.0414704	0.104817	0.692366	-0.246912	0.163971	0.959378	0.78121	1.17818
triacylglycerol 56:7	osteonecrosis	Inverse variance weighted	33	-0.00907418	0.0718368	0.899481	-0.149874	0.131726	0.990967	0.860816	1.1408
triacylglycerol 56:7	osteonecrosis	Simple mode	33	-0.148318	0.242341	0.544849	-0.623306	0.326671	0.862157	0.536169	1.38634
triacylglycerol 56:7	osteonecrosis	Weighted mode	33	-0.180778	0.223741	0.425069	-0.619311	0.257755	0.83462	0.538315	1.29402
triacylglycerol 56:8	osteonecrosis	MR Egger	32	0.0562734	0.20693	0.787527	-0.349308	0.461855	1.05789	0.705176	1.58702
triacylglycerol 56:8	osteonecrosis	Weighted median	32	-0.195953	0.108161	0.0700361	-0.407949	0.0160428	0.822051	0.665012	1.01617
triacylglycerol 56:8	osteonecrosis	Inverse variance weighted	32	-0.0446005	0.0794427	0.574513	-0.200308	0.111107	0.956379	0.818479	1.11751
triacylglycerol 56:8	osteonecrosis	Simple mode	32	-0.227151	0.250329	0.37119	-0.717795	0.263493	0.796801	0.487827	1.30147
triacylglycerol 56:8	osteonecrosis	Weighted mode	32	-0.233189	0.234507	0.327736	-0.692823	0.226444	0.792004	0.500162	1.25413
triacylglycerol 58:7	osteonecrosis	MR Egger	22	-0.386909	0.243037	0.127073	-0.863261	0.0894434	0.679153	0.421784	1.09357
triacylglycerol 58:7	osteonecrosis	Weighted median	22	-0.142954	0.112059	0.20206	-0.362588	0.0766813	0.866794	0.695873	1.0797
triacylglycerol 58:7	osteonecrosis	Inverse variance weighted	22	-0.0529623	0.076463	0.488527	-0.20283	0.0969051	0.948416	0.816417	1.10176
triacylglycerol 58:7	osteonecrosis	Simple mode	22	-0.179858	0.223389	0.429764	-0.6177	0.257984	0.835389	0.539183	1.29432
triacylglycerol 58:7	osteonecrosis	Weighted mode	22	-0.179858	0.208789	0.398727	-0.589084	0.229367	0.835389	0.554835	1.2578
triacylglycerol 58:8	osteonecrosis	MR Egger	28	-0.021887	0.209422	0.917566	-0.432354	0.38858	0.978351	0.64898	1.47489
triacylglycerol 58:8	osteonecrosis	Weighted median	28	-0.0793316	0.123396	0.520286	-0.321187	0.162524	0.923734	0.725288	1.17648
triacylglycerol 58:8	osteonecrosis	Inverse variance weighted	28	-0.0999826	0.0915022	0.274535	-0.279327	0.0793617	0.904853	0.756293	1.0826
triacylglycerol 58:8	osteonecrosis	Simple mode	28	0.250113	0.289991	0.396017	-0.318269	0.818495	1.28417	0.727407	2.26709
triacylglycerol 58:8	osteonecrosis	Weighted mode	28	-0.285331	0.261396	0.28467	-0.797666	0.227005	0.751766	0.450379	1.25484
