# Supplementary material for: Lipid metabolism and osteonecrosis: unraveling causal mechanisms via multi-omics and mendelian randomization
Source: Front Physiol. 2025 Oct 23;16:1642153. doi: 10.3389/fphys.2025.1642153 (PMC12589827; doi:10.3389/fphys.2025.1642153)
Supplement: Supplementary file 10 [file Table5.xlsx]

## Sheet: Sheet1
Supplementary Table 5 the results of MR analysis of osteonecrosis on 179 lipidomes using different methods
exposure	outcome	exposure	method	nsnp	b	se	pval	lo_ci	up_ci	or	or_lci95	or_uci95
osteonecrosis	Sterol ester (27:1/14:0)	lipidomes	MR Egger	11	0.162559	0.0729522	0.0528431	0.0195732	0.305546	1.17652	1.01977	1.35737
osteonecrosis	Sterol ester (27:1/14:0)	lipidomes	Weighted median	11	0.0596082	0.0433754	0.169368	-0.0254077	0.144624	1.06142	0.974912	1.1556
osteonecrosis	Sterol ester (27:1/14:0)	lipidomes	Inverse variance weighted	11	0.0567932	0.0353513	0.108156	-0.0124954	0.126082	1.05844	0.987582	1.13437
osteonecrosis	Sterol ester (27:1/14:0)	lipidomes	Simple mode	11	0.0735745	0.0841166	0.402271	-0.0912941	0.238443	1.07635	0.912749	1.26927
osteonecrosis	Sterol ester (27:1/14:0)	lipidomes	Weighted mode	11	0.0620903	0.0744865	0.423983	-0.0839034	0.208084	1.06406	0.91952	1.23132
osteonecrosis	Sterol ester (27:1/15:0)	lipidomes	MR Egger	11	0.101501	0.0723042	0.19393	-0.0402156	0.243217	1.10683	0.960582	1.27535
osteonecrosis	Sterol ester (27:1/15:0)	lipidomes	Weighted median	11	0.0255949	0.0447206	0.567098	-0.0620574	0.113247	1.02593	0.939829	1.11991
osteonecrosis	Sterol ester (27:1/15:0)	lipidomes	Inverse variance weighted	11	0.0553294	0.0324384	0.0880687	-0.00824992	0.118909	1.05689	0.991784	1.12627
osteonecrosis	Sterol ester (27:1/15:0)	lipidomes	Simple mode	11	0.0195066	0.0712042	0.789697	-0.120054	0.159067	1.0197	0.886873	1.17242
osteonecrosis	Sterol ester (27:1/15:0)	lipidomes	Weighted mode	11	0.0188542	0.0676143	0.786042	-0.11367	0.151378	1.01903	0.892553	1.16344
osteonecrosis	Sterol ester (27:1/16:0)	lipidomes	MR Egger	11	0.108012	0.107175	0.339872	-0.102051	0.318074	1.11406	0.902984	1.37448
osteonecrosis	Sterol ester (27:1/16:0)	lipidomes	Weighted median	11	0.0973098	0.0456523	0.0330444	0.00783134	0.186788	1.1022	1.00786	1.20537
osteonecrosis	Sterol ester (27:1/16:0)	lipidomes	Inverse variance weighted	11	0.053279	0.046486	0.251741	-0.0378335	0.144392	1.05472	0.962873	1.15534
osteonecrosis	Sterol ester (27:1/16:0)	lipidomes	Simple mode	11	0.0862721	0.0756854	0.280904	-0.0620714	0.234616	1.0901	0.939816	1.26442
osteonecrosis	Sterol ester (27:1/16:0)	lipidomes	Weighted mode	11	0.0931777	0.0664032	0.190834	-0.0369726	0.223328	1.09766	0.963703	1.25023
osteonecrosis	Sterol ester (27:1/16:1)	lipidomes	MR Egger	11	0.121415	0.0682462	0.108935	-0.0123474	0.255178	1.12909	0.987729	1.29069
osteonecrosis	Sterol ester (27:1/16:1)	lipidomes	Weighted median	11	0.0615196	0.041888	0.141922	-0.0205808	0.14362	1.06345	0.97963	1.15445
osteonecrosis	Sterol ester (27:1/16:1)	lipidomes	Inverse variance weighted	11	0.0583219	0.0306574	0.0571221	-0.00176663	0.118411	1.06006	0.998235	1.12571
osteonecrosis	Sterol ester (27:1/16:1)	lipidomes	Simple mode	11	0.0884269	0.0776373	0.281263	-0.0637422	0.240596	1.09245	0.938247	1.27201
osteonecrosis	Sterol ester (27:1/16:1)	lipidomes	Weighted mode	11	0.117201	0.0716798	0.133081	-0.0232914	0.257693	1.12435	0.976978	1.29394
osteonecrosis	Sterol ester (27:1/17:0)	lipidomes	MR Egger	11	0.108491	0.0719314	0.165764	-0.032495	0.249476	1.11459	0.968027	1.28335
osteonecrosis	Sterol ester (27:1/17:0)	lipidomes	Weighted median	11	0.0242067	0.0431925	0.575181	-0.0604505	0.108864	1.0245	0.94134	1.11501
osteonecrosis	Sterol ester (27:1/17:0)	lipidomes	Inverse variance weighted	11	0.0479682	0.0321066	0.135168	-0.0149608	0.110897	1.04914	0.985151	1.11728
osteonecrosis	Sterol ester (27:1/17:0)	lipidomes	Simple mode	11	0.00525942	0.0778653	0.947479	-0.147356	0.157875	1.00527	0.862986	1.17102
osteonecrosis	Sterol ester (27:1/17:0)	lipidomes	Weighted mode	11	0.0105605	0.076463	0.892893	-0.139307	0.160428	1.01062	0.869961	1.17401
osteonecrosis	esterified cholesterol	lipidomes	MR Egger	11	0.149512	0.0683655	0.0565304	0.0155157	0.283509	1.16127	1.01564	1.32778
osteonecrosis	esterified cholesterol	lipidomes	Weighted median	11	0.055648	0.0431259	0.196926	-0.0288788	0.140175	1.05723	0.971534	1.15047
osteonecrosis	esterified cholesterol	lipidomes	Inverse variance weighted	11	0.0704913	0.0307172	0.0217419	0.0102856	0.130697	1.07304	1.01034	1.13962
osteonecrosis	esterified cholesterol	lipidomes	Simple mode	11	0.0266934	0.077621	0.738047	-0.125444	0.178831	1.02705	0.882105	1.19582
osteonecrosis	esterified cholesterol	lipidomes	Weighted mode	11	0.0255074	0.0860967	0.773089	-0.143242	0.194257	1.02584	0.866544	1.21441
osteonecrosis	Sterol ester (27:1/18:0)	lipidomes	MR Egger	11	0.021321	0.0683286	0.762121	-0.112603	0.155245	1.02155	0.893505	1.16794
osteonecrosis	Sterol ester (27:1/18:0)	lipidomes	Weighted median	11	0.0609416	0.0402175	0.129697	-0.0178848	0.139768	1.06284	0.982274	1.15001
osteonecrosis	Sterol ester (27:1/18:0)	lipidomes	Inverse variance weighted	11	0.0405061	0.0307039	0.187085	-0.0196735	0.100686	1.04134	0.980519	1.10593
osteonecrosis	Sterol ester (27:1/18:0)	lipidomes	Simple mode	11	0.0716847	0.0620553	0.274875	-0.0499438	0.193313	1.07432	0.951283	1.21326
osteonecrosis	Sterol ester (27:1/18:0)	lipidomes	Weighted mode	11	0.0820748	0.0630643	0.22229	-0.0415313	0.205681	1.08554	0.959319	1.22836
osteonecrosis	Sterol ester (27:1/18:1)	lipidomes	MR Egger	11	0.152373	0.0922119	0.132841	-0.0283628	0.333108	1.16459	0.972036	1.3953
osteonecrosis	Sterol ester (27:1/18:1)	lipidomes	Weighted median	11	0.0704781	0.0476195	0.138866	-0.0228561	0.163812	1.07302	0.977403	1.17799
osteonecrosis	Sterol ester (27:1/18:1)	lipidomes	Inverse variance weighted	11	0.0526458	0.0423743	0.214089	-0.0304078	0.135699	1.05406	0.97005	1.14534
osteonecrosis	Sterol ester (27:1/18:1)	lipidomes	Simple mode	11	0.102993	0.0916939	0.287584	-0.0767271	0.282713	1.10848	0.926143	1.32672
osteonecrosis	Sterol ester (27:1/18:1)	lipidomes	Weighted mode	11	0.119694	0.094694	0.234897	-0.0659068	0.305294	1.12715	0.936218	1.35702
osteonecrosis	Sterol ester (27:1/18:2)	lipidomes	MR Egger	11	0.0809422	0.0940601	0.41183	-0.103416	0.2653	1.08431	0.901752	1.30382
osteonecrosis	Sterol ester (27:1/18:2)	lipidomes	Weighted median	11	0.0396828	0.0486684	0.41486	-0.0557072	0.135073	1.04048	0.945816	1.14462
osteonecrosis	Sterol ester (27:1/18:2)	lipidomes	Inverse variance weighted	11	0.0472228	0.0404395	0.242911	-0.0320385	0.126484	1.04836	0.968469	1.13483
osteonecrosis	Sterol ester (27:1/18:2)	lipidomes	Simple mode	11	-0.0538855	0.089434	0.560244	-0.229176	0.121405	0.947541	0.795189	1.12908
osteonecrosis	Sterol ester (27:1/18:2)	lipidomes	Weighted mode	11	0.00696373	0.0943845	0.94264	-0.17803	0.191957	1.00699	0.836917	1.21162
osteonecrosis	Sterol ester (27:1/18:3)	lipidomes	MR Egger	11	0.119037	0.0844357	0.192207	-0.0464566	0.284531	1.12641	0.954606	1.32914
osteonecrosis	Sterol ester (27:1/18:3)	lipidomes	Weighted median	11	0.0502461	0.0436337	0.249509	-0.0352759	0.135768	1.05153	0.965339	1.14542
osteonecrosis	Sterol ester (27:1/18:3)	lipidomes	Inverse variance weighted	11	0.0617101	0.0371229	0.0964489	-0.0110508	0.134471	1.06365	0.98901	1.14393
osteonecrosis	Sterol ester (27:1/18:3)	lipidomes	Simple mode	11	0.0881114	0.080503	0.299393	-0.0696746	0.245897	1.09211	0.932697	1.27877
osteonecrosis	Sterol ester (27:1/18:3)	lipidomes	Weighted mode	11	0.0898161	0.0766975	0.268729	-0.060511	0.240143	1.09397	0.941283	1.27143
osteonecrosis	Sterol ester (27:1/20:2)	lipidomes	MR Egger	11	0.0629387	0.0762549	0.430494	-0.0865209	0.212398	1.06496	0.917116	1.23664
osteonecrosis	Sterol ester (27:1/20:2)	lipidomes	Weighted median	11	0.0792653	0.0477179	0.0966886	-0.0142617	0.172792	1.08249	0.985839	1.18862
osteonecrosis	Sterol ester (27:1/20:2)	lipidomes	Inverse variance weighted	11	0.0633071	0.0340674	0.0631281	-0.00346506	0.130079	1.06535	0.996541	1.13892
osteonecrosis	Sterol ester (27:1/20:2)	lipidomes	Simple mode	11	0.089659	0.0755177	0.262563	-0.0583558	0.237674	1.0938	0.943314	1.2683
osteonecrosis	Sterol ester (27:1/20:2)	lipidomes	Weighted mode	11	0.0869863	0.0667235	0.221554	-0.0437918	0.217764	1.09088	0.957153	1.24329
osteonecrosis	Sterol ester (27:1/20:3)	lipidomes	MR Egger	11	0.0268182	0.0922191	0.777787	-0.153931	0.207568	1.02718	0.857331	1.23068
osteonecrosis	Sterol ester (27:1/20:3)	lipidomes	Weighted median	11	0.0642057	0.0453905	0.15721	-0.0247598	0.153171	1.06631	0.975544	1.16552
osteonecrosis	Sterol ester (27:1/20:3)	lipidomes	Inverse variance weighted	11	0.0452523	0.0394123	0.250895	-0.0319957	0.1225	1.04629	0.968511	1.13032
osteonecrosis	Sterol ester (27:1/20:3)	lipidomes	Simple mode	11	0.0750372	0.0828808	0.386567	-0.0874091	0.237483	1.07792	0.916302	1.26805
osteonecrosis	Sterol ester (27:1/20:3)	lipidomes	Weighted mode	11	0.0734309	0.0769102	0.362208	-0.0773131	0.224175	1.07619	0.9256	1.25129
osteonecrosis	Sterol ester (27:1/20:4)	lipidomes	MR Egger	11	-0.0282851	0.0807364	0.734144	-0.186528	0.129958	0.972111	0.829835	1.13878
osteonecrosis	Sterol ester (27:1/20:4)	lipidomes	Weighted median	11	0.0536071	0.0422763	0.204791	-0.0292544	0.136469	1.05507	0.971169	1.14622
osteonecrosis	Sterol ester (27:1/20:4)	lipidomes	Inverse variance weighted	11	0.0150547	0.0350524	0.667565	-0.0536479	0.0837573	1.01517	0.947766	1.08737
osteonecrosis	Sterol ester (27:1/20:4)	lipidomes	Simple mode	11	0.08451	0.0732255	0.275293	-0.059012	0.228032	1.08818	0.942695	1.25613
osteonecrosis	Sterol ester (27:1/20:4)	lipidomes	Weighted mode	11	0.0886184	0.0600235	0.17062	-0.0290277	0.206265	1.09266	0.97139	1.22908
osteonecrosis	Sterol ester (27:1/20:5)	lipidomes	MR Egger	11	0.0456749	0.0816164	0.589387	-0.114293	0.205643	1.04673	0.891996	1.22831
osteonecrosis	Sterol ester (27:1/20:5)	lipidomes	Weighted median	11	-0.00870566	0.0433776	0.840937	-0.0937258	0.0763144	0.991332	0.910532	1.0793
osteonecrosis	Sterol ester (27:1/20:5)	lipidomes	Inverse variance weighted	11	-0.039516	0.0373221	0.2897	-0.112667	0.0336354	0.961255	0.893448	1.03421
osteonecrosis	Sterol ester (27:1/20:5)	lipidomes	Simple mode	11	0.0166897	0.0816209	0.842082	-0.143287	0.176667	1.01683	0.866505	1.19323
osteonecrosis	Sterol ester (27:1/20:5)	lipidomes	Weighted mode	11	0.0181981	0.0703546	0.801142	-0.119697	0.156093	1.01836	0.887189	1.16894
osteonecrosis	Sterol ester (27:1/22:6)	lipidomes	MR Egger	11	0.0312975	0.0682501	0.657415	-0.102473	0.165068	1.03179	0.902603	1.17947
osteonecrosis	Sterol ester (27:1/22:6)	lipidomes	Weighted median	11	0.00191022	0.0415635	0.963343	-0.0795543	0.0833747	1.00191	0.923528	1.08695
osteonecrosis	Sterol ester (27:1/22:6)	lipidomes	Inverse variance weighted	11	-0.0249596	0.030658	0.415571	-0.0850494	0.0351301	0.975349	0.918467	1.03575
osteonecrosis	Sterol ester (27:1/22:6)	lipidomes	Simple mode	11	0.0165581	0.0735721	0.826465	-0.127643	0.16076	1.0167	0.880167	1.1744
osteonecrosis	Sterol ester (27:1/22:6)	lipidomes	Weighted mode	11	0.0272916	0.0684921	0.698663	-0.106953	0.161536	1.02767	0.898568	1.17532
osteonecrosis	Ceramide (d40:1)	lipidomes	MR Egger	11	0.159335	0.0778698	0.0710526	0.00671003	0.31196	1.17273	1.00673	1.3661
osteonecrosis	Ceramide (d40:1)	lipidomes	Weighted median	11	0.0770529	0.045805	0.0925316	-0.012725	0.166831	1.0801	0.987356	1.18155
osteonecrosis	Ceramide (d40:1)	lipidomes	Inverse variance weighted	11	0.0505004	0.0374209	0.177168	-0.0228445	0.123845	1.0518	0.977414	1.13184
osteonecrosis	Ceramide (d40:1)	lipidomes	Simple mode	11	0.0945715	0.0916827	0.326604	-0.0851265	0.274269	1.09919	0.918396	1.31557
osteonecrosis	Ceramide (d40:1)	lipidomes	Weighted mode	11	0.0991675	0.0853424	0.27222	-0.0681036	0.266439	1.10425	0.934164	1.30531
osteonecrosis	Ceramide (d40:2)	lipidomes	MR Egger	11	0.0536721	0.0788059	0.512969	-0.100787	0.208132	1.05514	0.904125	1.23138
osteonecrosis	Ceramide (d40:2)	lipidomes	Weighted median	11	0.0808012	0.0445253	0.0695663	-0.00646846	0.168071	1.08416	0.993552	1.18302
osteonecrosis	Ceramide (d40:2)	lipidomes	Inverse variance weighted	11	0.0568811	0.0356239	0.11033	-0.0129417	0.126704	1.05853	0.987142	1.13508
osteonecrosis	Ceramide (d40:2)	lipidomes	Simple mode	11	0.115622	0.0744759	0.151596	-0.0303504	0.261595	1.12257	0.970106	1.299
osteonecrosis	Ceramide (d40:2)	lipidomes	Weighted mode	11	0.108917	0.0707905	0.154925	-0.0298323	0.247666	1.11507	0.970608	1.28103
osteonecrosis	Ceramide (d42:1)	lipidomes	MR Egger	11	0.155449	0.0965835	0.141973	-0.033855	0.344752	1.16818	0.966712	1.41164
osteonecrosis	Ceramide (d42:1)	lipidomes	Weighted median	11	0.0278536	0.0451811	0.537572	-0.0607013	0.116409	1.02825	0.941104	1.12345
osteonecrosis	Ceramide (d42:1)	lipidomes	Inverse variance weighted	11	0.0510865	0.0443747	0.249628	-0.0358879	0.138061	1.05241	0.964748	1.14805
osteonecrosis	Ceramide (d42:1)	lipidomes	Simple mode	11	0.0134079	0.0714687	0.854938	-0.126671	0.153486	1.0135	0.881024	1.16589
osteonecrosis	Ceramide (d42:1)	lipidomes	Weighted mode	11	0.00425624	0.0639704	0.948264	-0.121126	0.129638	1.00427	0.885923	1.13842
osteonecrosis	Ceramide (d42:2)	lipidomes	MR Egger	11	0.111807	0.0731173	0.160583	-0.0315032	0.255117	1.1183	0.968988	1.29061
osteonecrosis	Ceramide (d42:2)	lipidomes	Weighted median	11	0.0254584	0.0434416	0.55785	-0.059687	0.110604	1.02579	0.942059	1.11695
osteonecrosis	Ceramide (d42:2)	lipidomes	Inverse variance weighted	11	0.0505403	0.0326439	0.121567	-0.0134417	0.114522	1.05184	0.986648	1.12134
osteonecrosis	Ceramide (d42:2)	lipidomes	Simple mode	11	0.00444138	0.0750617	0.953983	-0.14268	0.151562	1.00445	0.867032	1.16365
osteonecrosis	Ceramide (d42:2)	lipidomes	Weighted mode	11	0.00560413	0.0731583	0.94045	-0.137786	0.148994	1.00562	0.871285	1.16067
osteonecrosis	total cholesterol	lipidomes	MR Egger	11	0.100273	0.06841	0.176756	-0.0338103	0.234357	1.10547	0.966755	1.2641
osteonecrosis	total cholesterol	lipidomes	Weighted median	11	0.012304	0.0404242	0.760844	-0.0669274	0.0915354	1.01238	0.935263	1.09586
osteonecrosis	total cholesterol	lipidomes	Inverse variance weighted	11	0.0359681	0.0307372	0.241929	-0.0242769	0.096213	1.03662	0.976015	1.10099
osteonecrosis	total cholesterol	lipidomes	Simple mode	11	-0.0238932	0.0678831	0.732161	-0.156944	0.109158	0.97639	0.854752	1.11534
osteonecrosis	total cholesterol	lipidomes	Weighted mode	11	-0.0238932	0.0676526	0.731288	-0.156492	0.108706	0.97639	0.855138	1.11483
osteonecrosis	Diacylglycerol (16:0_18:1)	lipidomes	MR Egger	11	-0.0475854	0.073272	0.532279	-0.191199	0.0960277	0.953529	0.825969	1.10079
osteonecrosis	Diacylglycerol (16:0_18:1)	lipidomes	Weighted median	11	0.0765242	0.0451828	0.0903306	-0.0120342	0.165083	1.07953	0.988038	1.17949
osteonecrosis	Diacylglycerol (16:0_18:1)	lipidomes	Inverse variance weighted	11	0.0426504	0.032879	0.194566	-0.0217926	0.107093	1.04357	0.978443	1.11304
osteonecrosis	Diacylglycerol (16:0_18:1)	lipidomes	Simple mode	11	0.0793696	0.0683588	0.272577	-0.0546136	0.213353	1.0826	0.946851	1.23782
osteonecrosis	Diacylglycerol (16:0_18:1)	lipidomes	Weighted mode	11	0.0732266	0.064242	0.280912	-0.0526877	0.199141	1.07597	0.948676	1.22035
osteonecrosis	Diacylglycerol (16:0_18:2)	lipidomes	MR Egger	11	-0.0243077	0.110302	0.830498	-0.2405	0.191885	0.975985	0.786235	1.21153
osteonecrosis	Diacylglycerol (16:0_18:2)	lipidomes	Weighted median	11	0.0432912	0.0471566	0.358603	-0.0491357	0.135718	1.04424	0.952052	1.14536
osteonecrosis	Diacylglycerol (16:0_18:2)	lipidomes	Inverse variance weighted	11	0.0313051	0.0476135	0.51087	-0.0620173	0.124627	1.0318	0.939867	1.13273
osteonecrosis	Diacylglycerol (16:0_18:2)	lipidomes	Simple mode	11	0.0704366	0.0625493	0.286423	-0.05216	0.193033	1.07298	0.949177	1.21292
osteonecrosis	Diacylglycerol (16:0_18:2)	lipidomes	Weighted mode	11	0.0602889	0.0583911	0.326161	-0.0541575	0.174735	1.06214	0.947283	1.19093
osteonecrosis	Diacylglycerol (16:1_18:1)	lipidomes	MR Egger	11	0.0207028	0.0882824	0.81984	-0.152331	0.193736	1.02092	0.858704	1.21378
osteonecrosis	Diacylglycerol (16:1_18:1)	lipidomes	Weighted median	11	0.0584587	0.0462604	0.206342	-0.0322117	0.149129	1.0602	0.968302	1.16082
osteonecrosis	Diacylglycerol (16:1_18:1)	lipidomes	Inverse variance weighted	11	0.0523018	0.037904	0.167633	-0.02199	0.126594	1.05369	0.97825	1.13496
osteonecrosis	Diacylglycerol (16:1_18:1)	lipidomes	Simple mode	11	0.0553608	0.0710463	0.453895	-0.0838901	0.194612	1.05692	0.919532	1.21484
osteonecrosis	Diacylglycerol (16:1_18:1)	lipidomes	Weighted mode	11	0.0553608	0.0569344	0.353803	-0.0562306	0.166952	1.05692	0.945321	1.1817
osteonecrosis	Diacylglycerol (18:1_18:1)	lipidomes	MR Egger	11	-0.0160132	0.0841059	0.853226	-0.180861	0.148834	0.984114	0.834551	1.16048
osteonecrosis	Diacylglycerol (18:1_18:1)	lipidomes	Weighted median	11	0.00758056	0.0448239	0.865703	-0.0802742	0.0954353	1.00761	0.922863	1.10014
osteonecrosis	Diacylglycerol (18:1_18:1)	lipidomes	Inverse variance weighted	11	0.0412713	0.0369134	0.263543	-0.0310789	0.113621	1.04213	0.969399	1.12033
osteonecrosis	Diacylglycerol (18:1_18:1)	lipidomes	Simple mode	11	-0.0114643	0.063597	0.860545	-0.136114	0.113186	0.988601	0.872743	1.11984
osteonecrosis	Diacylglycerol (18:1_18:1)	lipidomes	Weighted mode	11	-0.0128483	0.0629625	0.842398	-0.136255	0.110558	0.987234	0.87262	1.1169
osteonecrosis	Diacylglycerol (18:1_18:2)	lipidomes	MR Egger	11	-0.0375073	0.0909975	0.689852	-0.215862	0.140848	0.963187	0.805846	1.15125
osteonecrosis	Diacylglycerol (18:1_18:2)	lipidomes	Weighted median	11	0.0174871	0.0461739	0.704893	-0.0730137	0.107988	1.01764	0.929588	1.11403
osteonecrosis	Diacylglycerol (18:1_18:2)	lipidomes	Inverse variance weighted	11	0.0314938	0.0402141	0.433537	-0.0473257	0.110313	1.03199	0.953777	1.11663
osteonecrosis	Diacylglycerol (18:1_18:2)	lipidomes	Simple mode	11	0.00282948	0.0715865	0.969249	-0.13748	0.143139	1.00283	0.871552	1.15389
osteonecrosis	Diacylglycerol (18:1_18:2)	lipidomes	Weighted mode	11	-0.000851047	0.0629855	0.989485	-0.124303	0.122601	0.999149	0.883113	1.13043
osteonecrosis	Diacylglycerol (18:1_18:3)	lipidomes	MR Egger	11	0.0168293	0.0960847	0.864838	-0.171497	0.205155	1.01697	0.842403	1.22772
osteonecrosis	Diacylglycerol (18:1_18:3)	lipidomes	Weighted median	11	0.0894938	0.0429049	0.0369911	0.00540011	0.173587	1.09362	1.00541	1.18956
osteonecrosis	Diacylglycerol (18:1_18:3)	lipidomes	Inverse variance weighted	11	0.050676	0.0410993	0.217571	-0.0298786	0.131231	1.05198	0.970563	1.14023
osteonecrosis	Diacylglycerol (18:1_18:3)	lipidomes	Simple mode	11	0.108052	0.0607294	0.105559	-0.010978	0.227081	1.11411	0.989082	1.25493
osteonecrosis	Diacylglycerol (18:1_18:3)	lipidomes	Weighted mode	11	0.101545	0.0571087	0.105753	-0.010388	0.213478	1.10688	0.989666	1.23798
osteonecrosis	Phosphatidylcholine (16:0_0:0)	lipidomes	MR Egger	11	0.0790383	0.0683468	0.277278	-0.0549214	0.212998	1.08225	0.94656	1.23738
osteonecrosis	Phosphatidylcholine (16:0_0:0)	lipidomes	Weighted median	11	0.0258204	0.041751	0.536287	-0.0560115	0.107652	1.02616	0.945528	1.11366
osteonecrosis	Phosphatidylcholine (16:0_0:0)	lipidomes	Inverse variance weighted	11	0.0185741	0.0307068	0.545256	-0.0416112	0.0787593	1.01875	0.959243	1.08194
osteonecrosis	Phosphatidylcholine (16:0_0:0)	lipidomes	Simple mode	11	0.0200393	0.067717	0.773339	-0.112686	0.152765	1.02024	0.893431	1.16505
osteonecrosis	Phosphatidylcholine (16:0_0:0)	lipidomes	Weighted mode	11	0.0210769	0.0723491	0.776758	-0.120727	0.162881	1.0213	0.886276	1.1769
osteonecrosis	Phosphatidylcholine (18:0_0:0)	lipidomes	MR Egger	11	0.0136609	0.068316	0.845952	-0.120238	0.14756	1.01375	0.886709	1.159
osteonecrosis	Phosphatidylcholine (18:0_0:0)	lipidomes	Weighted median	11	-0.0310051	0.0409663	0.449143	-0.111299	0.0492888	0.969471	0.894671	1.05052
osteonecrosis	Phosphatidylcholine (18:0_0:0)	lipidomes	Inverse variance weighted	11	0.000735591	0.0306909	0.980878	-0.0594187	0.0608898	1.00074	0.942312	1.06278
osteonecrosis	Phosphatidylcholine (18:0_0:0)	lipidomes	Simple mode	11	-0.0348533	0.0682571	0.620701	-0.168637	0.0989307	0.965747	0.844815	1.10399
osteonecrosis	Phosphatidylcholine (18:0_0:0)	lipidomes	Weighted mode	11	-0.0364201	0.0656826	0.59143	-0.165158	0.0923178	0.964235	0.84776	1.09671
osteonecrosis	Phosphatidylcholine (18:1_0:0)	lipidomes	MR Egger	11	0.123815	0.0683226	0.103371	-0.0100971	0.257727	1.13181	0.989954	1.29399
osteonecrosis	Phosphatidylcholine (18:1_0:0)	lipidomes	Weighted median	11	-0.0246448	0.0425786	0.562719	-0.108099	0.0588092	0.975656	0.897539	1.06057
osteonecrosis	Phosphatidylcholine (18:1_0:0)	lipidomes	Inverse variance weighted	11	0.000678596	0.0319145	0.983036	-0.0618739	0.063231	1.00068	0.940001	1.06527
osteonecrosis	Phosphatidylcholine (18:1_0:0)	lipidomes	Simple mode	11	-0.0705627	0.0791071	0.393356	-0.225613	0.0844871	0.931869	0.798027	1.08816
osteonecrosis	Phosphatidylcholine (18:1_0:0)	lipidomes	Weighted mode	11	-0.0782949	0.0742473	0.316459	-0.22382	0.0672298	0.924692	0.799459	1.06954
osteonecrosis	Phosphatidylcholine (18:2_0:0)	lipidomes	MR Egger	11	0.106994	0.0682737	0.151526	-0.0268222	0.240811	1.11293	0.973534	1.27228
osteonecrosis	Phosphatidylcholine (18:2_0:0)	lipidomes	Weighted median	11	-0.0498918	0.0408825	0.222324	-0.130021	0.0302379	0.951332	0.878077	1.0307
osteonecrosis	Phosphatidylcholine (18:2_0:0)	lipidomes	Inverse variance weighted	11	-0.0183089	0.030671	0.550544	-0.078424	0.0418062	0.981858	0.924572	1.04269
osteonecrosis	Phosphatidylcholine (18:2_0:0)	lipidomes	Simple mode	11	-0.069917	0.067598	0.325358	-0.202409	0.062575	0.932471	0.816761	1.06457
osteonecrosis	Phosphatidylcholine (18:2_0:0)	lipidomes	Weighted mode	11	-0.0739109	0.0609613	0.253216	-0.193395	0.0455731	0.928754	0.824156	1.04663
osteonecrosis	Phosphatidylcholine (20:4_0:0)	lipidomes	MR Egger	11	0.0362187	0.072528	0.629494	-0.105936	0.178374	1.03688	0.899482	1.19527
osteonecrosis	Phosphatidylcholine (20:4_0:0)	lipidomes	Weighted median	11	0.0181225	0.0430871	0.674046	-0.0663283	0.102573	1.01829	0.935824	1.10802
osteonecrosis	Phosphatidylcholine (20:4_0:0)	lipidomes	Inverse variance weighted	11	0.00322543	0.0326639	0.92134	-0.0607958	0.0672467	1.00323	0.941015	1.06956
osteonecrosis	Phosphatidylcholine (20:4_0:0)	lipidomes	Simple mode	11	0.06659	0.0778721	0.412503	-0.0860393	0.219219	1.06886	0.917558	1.2451
osteonecrosis	Phosphatidylcholine (20:4_0:0)	lipidomes	Weighted mode	11	0.0624435	0.0760984	0.431021	-0.0867093	0.211596	1.06443	0.916944	1.23565
osteonecrosis	Phosphatidylethanolamine (18:0_0:0)	lipidomes	MR Egger	11	0.0501255	0.0728623	0.508826	-0.0926846	0.192936	1.0514	0.911481	1.2128
osteonecrosis	Phosphatidylethanolamine (18:0_0:0)	lipidomes	Weighted median	11	0.0239266	0.043072	0.578552	-0.0604947	0.108348	1.02422	0.941299	1.11444
osteonecrosis	Phosphatidylethanolamine (18:0_0:0)	lipidomes	Inverse variance weighted	11	0.0105068	0.0327805	0.748573	-0.0537429	0.0747566	1.01056	0.947676	1.07762
osteonecrosis	Phosphatidylethanolamine (18:0_0:0)	lipidomes	Simple mode	11	0.0372387	0.0722614	0.617519	-0.104394	0.178871	1.03794	0.900871	1.19587
osteonecrosis	Phosphatidylethanolamine (18:0_0:0)	lipidomes	Weighted mode	11	0.0416954	0.0677843	0.552217	-0.0911619	0.174553	1.04258	0.91287	1.19071
osteonecrosis	Phosphatidylethanolamine (18:1_0:0)	lipidomes	MR Egger	11	0.140329	0.0797554	0.112352	-0.0159917	0.296649	1.15065	0.984135	1.34534
osteonecrosis	Phosphatidylethanolamine (18:1_0:0)	lipidomes	Weighted median	11	0.00976718	0.0459535	0.831682	-0.0803017	0.099836	1.00982	0.922838	1.10499
osteonecrosis	Phosphatidylethanolamine (18:1_0:0)	lipidomes	Inverse variance weighted	11	0.061311	0.0359275	0.0879112	-0.00910689	0.131729	1.06323	0.990934	1.1408
osteonecrosis	Phosphatidylethanolamine (18:1_0:0)	lipidomes	Simple mode	11	-0.00962961	0.0754212	0.900935	-0.157455	0.138196	0.990417	0.854315	1.1482
osteonecrosis	Phosphatidylethanolamine (18:1_0:0)	lipidomes	Weighted mode	11	-0.00703093	0.0703801	0.922399	-0.144976	0.130914	0.992994	0.865043	1.13987
osteonecrosis	Phosphatidylethanolamine (18:2_0:0)	lipidomes	MR Egger	11	0.111282	0.0712298	0.152652	-0.0283278	0.250893	1.11771	0.97207	1.28517
osteonecrosis	Phosphatidylethanolamine (18:2_0:0)	lipidomes	Weighted median	11	0.0458832	0.0439116	0.296069	-0.0401835	0.13195	1.04695	0.960613	1.14105
osteonecrosis	Phosphatidylethanolamine (18:2_0:0)	lipidomes	Inverse variance weighted	11	0.0120635	0.0342676	0.724809	-0.0551009	0.0792279	1.01214	0.94639	1.08245
osteonecrosis	Phosphatidylethanolamine (18:2_0:0)	lipidomes	Simple mode	11	0.0805102	0.0718193	0.288482	-0.0602556	0.221276	1.08384	0.941524	1.24767
osteonecrosis	Phosphatidylethanolamine (18:2_0:0)	lipidomes	Weighted mode	11	0.0663174	0.0693716	0.361625	-0.0696509	0.202286	1.06857	0.932719	1.2242
osteonecrosis	Phosphatidylcholine (14:0_16:0)	lipidomes	MR Egger	11	0.0695722	0.078074	0.39607	-0.0834528	0.222597	1.07205	0.919935	1.24932
osteonecrosis	Phosphatidylcholine (14:0_16:0)	lipidomes	Weighted median	11	0.0269443	0.0482158	0.57628	-0.0675586	0.121447	1.02731	0.934673	1.12913
osteonecrosis	Phosphatidylcholine (14:0_16:0)	lipidomes	Inverse variance weighted	11	0.0496053	0.0350977	0.157553	-0.0191861	0.118397	1.05086	0.980997	1.12569
osteonecrosis	Phosphatidylcholine (14:0_16:0)	lipidomes	Simple mode	11	0.028056	0.084093	0.745548	-0.136766	0.192878	1.02845	0.872174	1.21274
osteonecrosis	Phosphatidylcholine (14:0_16:0)	lipidomes	Weighted mode	11	0.0062353	0.0805164	0.9398	-0.151577	0.164047	1.00625	0.859352	1.17827
osteonecrosis	Phosphatidylcholine (14:0_18:1)	lipidomes	MR Egger	11	0.0718166	0.068849	0.324108	-0.0631274	0.206761	1.07446	0.938824	1.22969
osteonecrosis	Phosphatidylcholine (14:0_18:1)	lipidomes	Weighted median	11	0.0192055	0.040683	0.636871	-0.0605331	0.0989442	1.01939	0.941263	1.104
osteonecrosis	Phosphatidylcholine (14:0_18:1)	lipidomes	Inverse variance weighted	11	0.0623895	0.0309363	0.0437255	0.00175447	0.123025	1.06438	1.00176	1.13091
osteonecrosis	Phosphatidylcholine (14:0_18:1)	lipidomes	Simple mode	11	-0.000980628	0.0672281	0.988649	-0.132748	0.130786	0.99902	0.875686	1.13972
osteonecrosis	Phosphatidylcholine (14:0_18:1)	lipidomes	Weighted mode	11	0.00159662	0.0660547	0.981192	-0.12787	0.131064	1.0016	0.879967	1.14004
osteonecrosis	Phosphatidylcholine (14:0_18:2)	lipidomes	MR Egger	11	0.0904501	0.0699451	0.228162	-0.0466423	0.227542	1.09467	0.954429	1.25551
osteonecrosis	Phosphatidylcholine (14:0_18:2)	lipidomes	Weighted median	11	0.0754579	0.0422936	0.0744003	-0.00743759	0.158353	1.07838	0.99259	1.17158
osteonecrosis	Phosphatidylcholine (14:0_18:2)	lipidomes	Inverse variance weighted	11	0.0664128	0.0314028	0.0344412	0.00486329	0.127962	1.06867	1.00488	1.13651
osteonecrosis	Phosphatidylcholine (14:0_18:2)	lipidomes	Simple mode	11	0.0790591	0.0731519	0.305182	-0.0643186	0.222437	1.08227	0.937706	1.24912
osteonecrosis	Phosphatidylcholine (14:0_18:2)	lipidomes	Weighted mode	11	0.0764207	0.0670106	0.280685	-0.0549201	0.207762	1.07942	0.946561	1.23092
osteonecrosis	Phosphatidylcholine (15:0_18:1)	lipidomes	MR Egger	11	0.209807	0.0715137	0.0166537	0.0696403	0.349974	1.23344	1.07212	1.41903
osteonecrosis	Phosphatidylcholine (15:0_18:1)	lipidomes	Weighted median	11	0.0799754	0.0466935	0.0867543	-0.0115439	0.171495	1.08326	0.988522	1.18708
osteonecrosis	Phosphatidylcholine (15:0_18:1)	lipidomes	Inverse variance weighted	11	0.0410844	0.0331415	0.215099	-0.023873	0.106042	1.04194	0.97641	1.11187
osteonecrosis	Phosphatidylcholine (15:0_18:1)	lipidomes	Simple mode	11	0.123414	0.0859424	0.181535	-0.0450332	0.291861	1.13135	0.955966	1.33892
osteonecrosis	Phosphatidylcholine (15:0_18:1)	lipidomes	Weighted mode	11	0.119475	0.0793052	0.162852	-0.0359631	0.274913	1.12691	0.964676	1.31642
osteonecrosis	Phosphatidylcholine (15:0_18:2)	lipidomes	MR Egger	11	0.0338531	0.0759651	0.666384	-0.115039	0.182745	1.03443	0.891332	1.20051
osteonecrosis	Phosphatidylcholine (15:0_18:2)	lipidomes	Weighted median	11	0.0544887	0.0448946	0.224861	-0.0335047	0.142482	1.056	0.96705	1.15313
osteonecrosis	Phosphatidylcholine (15:0_18:2)	lipidomes	Inverse variance weighted	11	0.0620738	0.0326554	0.0573187	-0.00193083	0.126078	1.06404	0.998071	1.13437
osteonecrosis	Phosphatidylcholine (15:0_18:2)	lipidomes	Simple mode	11	-0.0012897	0.0803414	0.987508	-0.158759	0.15618	0.998711	0.853202	1.16904
osteonecrosis	Phosphatidylcholine (15:0_18:2)	lipidomes	Weighted mode	11	-0.0012897	0.0799953	0.987454	-0.158081	0.155501	0.998711	0.853781	1.16824
osteonecrosis	Phosphatidylcholine (16:0_16:0)	lipidomes	MR Egger	11	0.0829	0.0874114	0.3677	-0.0884263	0.254226	1.08643	0.915371	1.28946
osteonecrosis	Phosphatidylcholine (16:0_16:0)	lipidomes	Weighted median	11	0.0315109	0.0464882	0.497882	-0.059606	0.122628	1.03201	0.942136	1.13046
osteonecrosis	Phosphatidylcholine (16:0_16:0)	lipidomes	Inverse variance weighted	11	0.0633631	0.0373761	0.0900218	-0.00989411	0.13662	1.06541	0.990155	1.14639
osteonecrosis	Phosphatidylcholine (16:0_16:0)	lipidomes	Simple mode	11	0.15395	0.0884044	0.112225	-0.0193223	0.327223	1.16643	0.980863	1.38711
osteonecrosis	Phosphatidylcholine (16:0_16:0)	lipidomes	Weighted mode	11	0.137283	0.0853935	0.138991	-0.0300881	0.304654	1.14715	0.97036	1.35616
osteonecrosis	Phosphatidylcholine (16:0_16:1)	lipidomes	MR Egger	11	0.0657877	0.0682891	0.36053	-0.0680589	0.199634	1.068	0.934205	1.22096
osteonecrosis	Phosphatidylcholine (16:0_16:1)	lipidomes	Weighted median	11	0.0152632	0.0399236	0.702231	-0.062987	0.0935135	1.01538	0.938956	1.09803
osteonecrosis	Phosphatidylcholine (16:0_16:1)	lipidomes	Inverse variance weighted	11	0.0391695	0.0306812	0.201722	-0.0209657	0.0993047	1.03995	0.979253	1.1044
osteonecrosis	Phosphatidylcholine (16:0_16:1)	lipidomes	Simple mode	11	0.0133661	0.0662319	0.844113	-0.116448	0.143181	1.01346	0.890076	1.15394
osteonecrosis	Phosphatidylcholine (16:0_16:1)	lipidomes	Weighted mode	11	0.0125027	0.0568645	0.830397	-0.0989516	0.123957	1.01258	0.905787	1.13197
osteonecrosis	phosphatidylcholine	lipidomes	MR Egger	11	0.106757	0.0686937	0.15458	-0.0278827	0.241397	1.11266	0.972502	1.27303
osteonecrosis	phosphatidylcholine	lipidomes	Weighted median	11	0.035868	0.0419802	0.392883	-0.0464133	0.118149	1.03652	0.954647	1.12541
osteonecrosis	phosphatidylcholine	lipidomes	Inverse variance weighted	11	0.016165	0.032192	0.615568	-0.0469314	0.0792613	1.0163	0.954153	1.08249
osteonecrosis	phosphatidylcholine	lipidomes	Simple mode	11	0.0507336	0.0614154	0.428031	-0.0696406	0.171108	1.05204	0.932729	1.18662
osteonecrosis	phosphatidylcholine	lipidomes	Weighted mode	11	0.0638837	0.057794	0.294884	-0.0493926	0.17716	1.06597	0.951807	1.19382
osteonecrosis	Phosphatidylcholine (16:0_18:0)	lipidomes	MR Egger	11	0.046974	0.0812508	0.577349	-0.112277	0.206226	1.04809	0.893796	1.22903
osteonecrosis	Phosphatidylcholine (16:0_18:0)	lipidomes	Weighted median	11	0.0174691	0.0454156	0.700497	-0.0715456	0.106484	1.01762	0.930954	1.11236
osteonecrosis	Phosphatidylcholine (16:0_18:0)	lipidomes	Inverse variance weighted	11	0.0218189	0.0348537	0.531306	-0.0464944	0.0901323	1.02206	0.95457	1.09432
osteonecrosis	Phosphatidylcholine (16:0_18:0)	lipidomes	Simple mode	11	0.0959096	0.0788033	0.251518	-0.0585449	0.250364	1.10066	0.943136	1.28449
osteonecrosis	Phosphatidylcholine (16:0_18:0)	lipidomes	Weighted mode	11	0.0716199	0.0828553	0.407626	-0.0907766	0.234016	1.07425	0.913222	1.26367
osteonecrosis	Phosphatidylcholine (16:0_18:1)	lipidomes	MR Egger	11	0.113035	0.0682535	0.132084	-0.0207423	0.246811	1.11967	0.979471	1.27994
osteonecrosis	Phosphatidylcholine (16:0_18:1)	lipidomes	Weighted median	11	0.0841344	0.0410341	0.04033	0.00370757	0.164561	1.08778	1.00371	1.17888
osteonecrosis	Phosphatidylcholine (16:0_18:1)	lipidomes	Inverse variance weighted	11	0.0577536	0.0306644	0.0596449	-0.00234861	0.117856	1.05945	0.997654	1.12508
osteonecrosis	Phosphatidylcholine (16:0_18:1)	lipidomes	Simple mode	11	0.0943539	0.0698917	0.206779	-0.0426338	0.231342	1.09895	0.958262	1.26029
osteonecrosis	Phosphatidylcholine (16:0_18:1)	lipidomes	Weighted mode	11	0.0931696	0.0680139	0.200701	-0.0401377	0.226477	1.09765	0.960657	1.25417
osteonecrosis	Phosphatidylcholine (16:0_18:2)	lipidomes	MR Egger	11	0.0629258	0.0856947	0.481457	-0.105036	0.230887	1.06495	0.900292	1.25972
osteonecrosis	Phosphatidylcholine (16:0_18:2)	lipidomes	Weighted median	11	0.0178719	0.0457603	0.696126	-0.0718184	0.107562	1.01803	0.9307	1.11356
osteonecrosis	Phosphatidylcholine (16:0_18:2)	lipidomes	Inverse variance weighted	11	0.0714269	0.0365434	0.0506331	-0.000198188	0.143052	1.07404	0.999802	1.15379
osteonecrosis	Phosphatidylcholine (16:0_18:2)	lipidomes	Simple mode	11	-0.0224811	0.0871629	0.801699	-0.19332	0.148358	0.97777	0.824218	1.15993
osteonecrosis	Phosphatidylcholine (16:0_18:2)	lipidomes	Weighted mode	11	-0.0157288	0.0794621	0.847057	-0.171475	0.140017	0.984394	0.842422	1.15029
osteonecrosis	Phosphatidylcholine (16:0_18:3)	lipidomes	MR Egger	11	0.0773051	0.0824779	0.373082	-0.0843516	0.238962	1.08037	0.919108	1.26993
osteonecrosis	Phosphatidylcholine (16:0_18:3)	lipidomes	Weighted median	11	0.074309	0.0416893	0.0746764	-0.00740209	0.15602	1.07714	0.992625	1.16885
osteonecrosis	Phosphatidylcholine (16:0_18:3)	lipidomes	Inverse variance weighted	11	0.0449542	0.0355331	0.205822	-0.0246906	0.114599	1.04598	0.975612	1.12142
osteonecrosis	Phosphatidylcholine (16:0_18:3)	lipidomes	Simple mode	11	0.109951	0.0736684	0.166427	-0.0344394	0.254341	1.11622	0.966147	1.28961
osteonecrosis	Phosphatidylcholine (16:0_18:3)	lipidomes	Weighted mode	11	0.105065	0.0656637	0.140671	-0.0236356	0.233766	1.11078	0.976641	1.26335
osteonecrosis	Phosphatidylcholine (16:0_20:1)	lipidomes	MR Egger	11	0.148628	0.0698252	0.0621649	0.011771	0.285486	1.16024	1.01184	1.33041
osteonecrosis	Phosphatidylcholine (16:0_20:1)	lipidomes	Weighted median	11	0.0420237	0.0438226	0.337584	-0.0438686	0.127916	1.04292	0.95708	1.13646
osteonecrosis	Phosphatidylcholine (16:0_20:1)	lipidomes	Inverse variance weighted	11	0.0374873	0.0322299	0.24478	-0.0256833	0.100658	1.0382	0.974644	1.1059
osteonecrosis	Phosphatidylcholine (16:0_20:1)	lipidomes	Simple mode	11	0.068026	0.0699288	0.353601	-0.0690345	0.205086	1.07039	0.933294	1.22763
osteonecrosis	Phosphatidylcholine (16:0_20:1)	lipidomes	Weighted mode	11	0.068026	0.0633462	0.308107	-0.0561326	0.192185	1.07039	0.945414	1.21189
osteonecrosis	Phosphatidylcholine (16:0_20:2)	lipidomes	MR Egger	11	0.0680347	0.092709	0.481718	-0.113675	0.249744	1.0704	0.892548	1.2837
osteonecrosis	Phosphatidylcholine (16:0_20:2)	lipidomes	Weighted median	11	-0.00680701	0.0466687	0.884034	-0.0982777	0.0846637	0.993216	0.906397	1.08835
osteonecrosis	Phosphatidylcholine (16:0_20:2)	lipidomes	Inverse variance weighted	11	0.0664861	0.0395345	0.0926224	-0.0110015	0.143974	1.06875	0.989059	1.15485
osteonecrosis	Phosphatidylcholine (16:0_20:2)	lipidomes	Simple mode	11	-0.034436	0.0787424	0.67117	-0.188771	0.119899	0.96615	0.827976	1.12738
osteonecrosis	Phosphatidylcholine (16:0_20:2)	lipidomes	Weighted mode	11	-0.0321575	0.0735539	0.67126	-0.176323	0.112008	0.968354	0.838347	1.11852
osteonecrosis	Phosphatidylcholine (16:0_20:3)	lipidomes	MR Egger	11	0.0551921	0.082009	0.517852	-0.105546	0.21593	1.05674	0.899834	1.24102
osteonecrosis	Phosphatidylcholine (16:0_20:3)	lipidomes	Weighted median	11	0.0134753	0.0470951	0.774778	-0.0788311	0.105782	1.01357	0.924196	1.11158
osteonecrosis	Phosphatidylcholine (16:0_20:3)	lipidomes	Inverse variance weighted	11	0.0816355	0.0352037	0.0203979	0.0126363	0.150635	1.08506	1.01272	1.16257
osteonecrosis	Phosphatidylcholine (16:0_20:3)	lipidomes	Simple mode	11	-0.00293396	0.0722504	0.968408	-0.144545	0.138677	0.99707	0.865416	1.14875
osteonecrosis	Phosphatidylcholine (16:0_20:3)	lipidomes	Weighted mode	11	0.00136213	0.0683194	0.984485	-0.132544	0.135268	1.00136	0.875865	1.14484
osteonecrosis	Phosphatidylcholine (16:0_20:4)	lipidomes	MR Egger	11	-0.0222717	0.0777563	0.781034	-0.174674	0.130131	0.977975	0.839731	1.13898
osteonecrosis	Phosphatidylcholine (16:0_20:4)	lipidomes	Weighted median	11	0.0166147	0.042155	0.693483	-0.0660091	0.0992384	1.01675	0.936122	1.10433
osteonecrosis	Phosphatidylcholine (16:0_20:4)	lipidomes	Inverse variance weighted	11	0.042009	0.0346649	0.225566	-0.0259343	0.109952	1.0429	0.974399	1.11622
osteonecrosis	Phosphatidylcholine (16:0_20:4)	lipidomes	Simple mode	11	0.00425138	0.0703892	0.953029	-0.133711	0.142214	1.00426	0.874842	1.15282
osteonecrosis	Phosphatidylcholine (16:0_20:4)	lipidomes	Weighted mode	11	0.00703046	0.0713055	0.923407	-0.132728	0.146789	1.00706	0.875703	1.15811
osteonecrosis	Phosphatidylcholine (16:0_20:5)	lipidomes	MR Egger	11	0.0645241	0.069321	0.376248	-0.071345	0.200393	1.06665	0.931141	1.22188
osteonecrosis	Phosphatidylcholine (16:0_20:5)	lipidomes	Weighted median	11	0.00543946	0.0437351	0.90102	-0.0802814	0.0911603	1.00545	0.922857	1.09544
osteonecrosis	Phosphatidylcholine (16:0_20:5)	lipidomes	Inverse variance weighted	11	-0.0137427	0.0320621	0.668193	-0.0765845	0.049099	0.986351	0.926275	1.05032
osteonecrosis	Phosphatidylcholine (16:0_20:5)	lipidomes	Simple mode	11	0.0279206	0.0690979	0.694665	-0.107511	0.163353	1.02831	0.898066	1.17745
osteonecrosis	Phosphatidylcholine (16:0_20:5)	lipidomes	Weighted mode	11	0.0221496	0.0646353	0.738929	-0.104536	0.148835	1.0224	0.900743	1.16048
osteonecrosis	Phosphatidylcholine (16:0_22:4)	lipidomes	MR Egger	11	-0.00915895	0.0696507	0.898274	-0.145674	0.127356	0.990883	0.864439	1.13582
osteonecrosis	Phosphatidylcholine (16:0_22:4)	lipidomes	Weighted median	11	0.0284986	0.0407471	0.484301	-0.0513657	0.108363	1.02891	0.949931	1.11445
osteonecrosis	Phosphatidylcholine (16:0_22:4)	lipidomes	Inverse variance weighted	11	0.0271391	0.0313075	0.386021	-0.0342236	0.0885019	1.02751	0.966355	1.09254
osteonecrosis	Phosphatidylcholine (16:0_22:4)	lipidomes	Simple mode	11	-0.0380322	0.0735911	0.616529	-0.182271	0.106206	0.962682	0.833376	1.11205
osteonecrosis	Phosphatidylcholine (16:0_22:4)	lipidomes	Weighted mode	11	-0.00792918	0.0713938	0.913764	-0.147861	0.132003	0.992102	0.862551	1.14111
osteonecrosis	Phosphatidylcholine (16:0_22:5)	lipidomes	MR Egger	11	0.0201938	0.0855599	0.818701	-0.147504	0.187891	1.0204	0.862859	1.2067
osteonecrosis	Phosphatidylcholine (16:0_22:5)	lipidomes	Weighted median	11	0.00472603	0.0462186	0.918555	-0.0858624	0.0953145	1.00474	0.91772	1.1
osteonecrosis	Phosphatidylcholine (16:0_22:5)	lipidomes	Inverse variance weighted	11	-0.0108267	0.0367895	0.768538	-0.0829341	0.0612807	0.989232	0.920412	1.0632
osteonecrosis	Phosphatidylcholine (16:0_22:5)	lipidomes	Simple mode	11	0.0348666	0.0728073	0.642317	-0.107836	0.177569	1.03548	0.897775	1.19431
osteonecrosis	Phosphatidylcholine (16:0_22:5)	lipidomes	Weighted mode	11	0.0348666	0.0631163	0.592793	-0.0888414	0.158575	1.03548	0.914991	1.17184
osteonecrosis	Phosphatidylcholine (16:0_22:6)	lipidomes	MR Egger	11	0.0350527	0.0682888	0.620103	-0.0987934	0.168899	1.03567	0.90593	1.184
osteonecrosis	Phosphatidylcholine (16:0_22:6)	lipidomes	Weighted median	11	0.00954344	0.0416272	0.818667	-0.0720459	0.0911328	1.00959	0.930488	1.09541
osteonecrosis	Phosphatidylcholine (16:0_22:6)	lipidomes	Inverse variance weighted	11	-0.00984698	0.0306755	0.748207	-0.069971	0.050277	0.990201	0.932421	1.05156
osteonecrosis	Phosphatidylcholine (16:0_22:6)	lipidomes	Simple mode	11	0.0242856	0.067342	0.725877	-0.107705	0.156276	1.02458	0.897893	1.16915
osteonecrosis	Phosphatidylcholine (16:0_22:6)	lipidomes	Weighted mode	11	0.0352026	0.0640209	0.594482	-0.0902784	0.160684	1.03583	0.913677	1.17431
osteonecrosis	Phosphatidylcholine (16:1_18:0)	lipidomes	MR Egger	11	0.0376439	0.0713287	0.610434	-0.10216	0.177448	1.03836	0.902885	1.19417
osteonecrosis	Phosphatidylcholine (16:1_18:0)	lipidomes	Weighted median	11	0.0294634	0.0437902	0.501054	-0.0563653	0.115292	1.0299	0.945194	1.1222
osteonecrosis	Phosphatidylcholine (16:1_18:0)	lipidomes	Inverse variance weighted	11	0.0304021	0.0321561	0.344427	-0.0326238	0.093428	1.03087	0.967903	1.09793
osteonecrosis	Phosphatidylcholine (16:1_18:0)	lipidomes	Simple mode	11	0.0260151	0.0719235	0.725099	-0.114955	0.166985	1.02636	0.891406	1.18174
osteonecrosis	Phosphatidylcholine (16:1_18:0)	lipidomes	Weighted mode	11	0.0348029	0.0627034	0.591066	-0.0880958	0.157702	1.03542	0.915673	1.17082
osteonecrosis	Phosphatidylcholine (16:1_18:1)	lipidomes	MR Egger	11	0.063154	0.0682531	0.378956	-0.070622	0.19693	1.06519	0.931814	1.21766
osteonecrosis	Phosphatidylcholine (16:1_18:1)	lipidomes	Weighted median	11	0.0570571	0.0412669	0.166776	-0.0238259	0.13794	1.05872	0.976456	1.14791
osteonecrosis	Phosphatidylcholine (16:1_18:1)	lipidomes	Inverse variance weighted	11	0.0622323	0.030663	0.0424018	0.00213277	0.122332	1.06421	1.00214	1.13013
osteonecrosis	Phosphatidylcholine (16:1_18:1)	lipidomes	Simple mode	11	0.0809194	0.064013	0.234862	-0.0445462	0.206385	1.08428	0.956431	1.22923
osteonecrosis	Phosphatidylcholine (16:1_18:1)	lipidomes	Weighted mode	11	0.0656834	0.0608256	0.305558	-0.0535347	0.184902	1.06789	0.947873	1.2031
osteonecrosis	Phosphatidylcholine (16:1_18:2)	lipidomes	MR Egger	11	0.0895552	0.0774526	0.277345	-0.062252	0.241362	1.09369	0.939646	1.27298
osteonecrosis	Phosphatidylcholine (16:1_18:2)	lipidomes	Weighted median	11	0.0485058	0.0448812	0.279803	-0.0394613	0.136473	1.0497	0.961307	1.14622
osteonecrosis	Phosphatidylcholine (16:1_18:2)	lipidomes	Inverse variance weighted	11	0.0935077	0.0330067	0.00461152	0.0288145	0.158201	1.09802	1.02923	1.1714
osteonecrosis	Phosphatidylcholine (16:1_18:2)	lipidomes	Simple mode	11	0.00771578	0.0717091	0.916442	-0.132834	0.148266	1.00775	0.87561	1.15982
osteonecrosis	Phosphatidylcholine (16:1_18:2)	lipidomes	Weighted mode	11	0.0245477	0.0701325	0.733585	-0.112912	0.162007	1.02485	0.893229	1.17587
osteonecrosis	Phosphatidylcholine (16:1_20:4)	lipidomes	MR Egger	11	0.0337343	0.0777939	0.67476	-0.118742	0.18621	1.03431	0.888037	1.20468
osteonecrosis	Phosphatidylcholine (16:1_20:4)	lipidomes	Weighted median	11	0.0201258	0.0453707	0.657342	-0.0688008	0.109053	1.02033	0.933513	1.11522
osteonecrosis	Phosphatidylcholine (16:1_20:4)	lipidomes	Inverse variance weighted	11	0.0255067	0.0349593	0.465629	-0.0430136	0.0940269	1.02583	0.957898	1.09859
osteonecrosis	Phosphatidylcholine (16:1_20:4)	lipidomes	Simple mode	11	0.00464718	0.0732303	0.950651	-0.138884	0.148178	1.00466	0.870329	1.15972
osteonecrosis	Phosphatidylcholine (16:1_20:4)	lipidomes	Weighted mode	11	0.00464718	0.0647536	0.944202	-0.12227	0.131564	1.00466	0.88491	1.14061
osteonecrosis	Phosphatidylcholine (17:0_18:1)	lipidomes	MR Egger	11	0.0883342	0.0686399	0.230234	-0.0462	0.222868	1.09235	0.954851	1.24966
osteonecrosis	Phosphatidylcholine (17:0_18:1)	lipidomes	Weighted median	11	0.0718463	0.0399816	0.0723382	-0.00651764	0.15021	1.07449	0.993504	1.16208
osteonecrosis	Phosphatidylcholine (17:0_18:1)	lipidomes	Inverse variance weighted	11	0.0636354	0.0308666	0.0392433	0.00313688	0.124134	1.0657	1.00314	1.13217
osteonecrosis	Phosphatidylcholine (17:0_18:1)	lipidomes	Simple mode	11	0.0636037	0.0581371	0.299594	-0.050345	0.177552	1.06567	0.950901	1.19429
osteonecrosis	Phosphatidylcholine (17:0_18:1)	lipidomes	Weighted mode	11	0.067136	0.0610938	0.297563	-0.0526078	0.18688	1.06944	0.948752	1.20548
osteonecrosis	Phosphatidylcholine (17:0_18:2)	lipidomes	MR Egger	11	0.0350586	0.0682485	0.619841	-0.0987084	0.168826	1.03568	0.906007	1.18391
osteonecrosis	Phosphatidylcholine (17:0_18:2)	lipidomes	Weighted median	11	0.0614754	0.0411083	0.134796	-0.0190967	0.142048	1.0634	0.981084	1.15263
osteonecrosis	Phosphatidylcholine (17:0_18:2)	lipidomes	Inverse variance weighted	11	0.0614267	0.0306571	0.0451057	0.00133873	0.121515	1.06335	1.00134	1.12921
osteonecrosis	Phosphatidylcholine (17:0_18:2)	lipidomes	Simple mode	11	0.0831179	0.0660699	0.236962	-0.0463791	0.212615	1.08667	0.95468	1.23691
osteonecrosis	Phosphatidylcholine (17:0_18:2)	lipidomes	Weighted mode	11	0.0598936	0.0634949	0.367768	-0.0645565	0.184344	1.06172	0.937483	1.20243
osteonecrosis	Phosphatidylcholine (17:0_20:4)	lipidomes	MR Egger	11	-0.105408	0.0686262	0.158919	-0.239916	0.0290993	0.899957	0.786694	1.02953
osteonecrosis	Phosphatidylcholine (17:0_20:4)	lipidomes	Weighted median	11	-0.00703057	0.0404153	0.861898	-0.0862446	0.0721835	0.992994	0.91737	1.07485
osteonecrosis	Phosphatidylcholine (17:0_20:4)	lipidomes	Inverse variance weighted	11	0.00477296	0.0340992	0.888682	-0.0620615	0.0716075	1.00478	0.939825	1.07423
osteonecrosis	Phosphatidylcholine (17:0_20:4)	lipidomes	Simple mode	11	0.00415351	0.0639581	0.949501	-0.121204	0.129511	1.00416	0.885853	1.13827
osteonecrosis	Phosphatidylcholine (17:0_20:4)	lipidomes	Weighted mode	11	0.00415351	0.0570251	0.943372	-0.107616	0.115923	1.00416	0.897973	1.12291
osteonecrosis	Phosphatidylcholine (18:0_18:1)	lipidomes	MR Egger	11	0.113246	0.0682922	0.131642	-0.020607	0.247098	1.11991	0.979604	1.28031
osteonecrosis	Phosphatidylcholine (18:0_18:1)	lipidomes	Weighted median	11	0.0451319	0.0418567	0.280923	-0.0369072	0.127171	1.04617	0.963766	1.13561
osteonecrosis	Phosphatidylcholine (18:0_18:1)	lipidomes	Inverse variance weighted	11	0.0435789	0.0306818	0.155506	-0.0165575	0.103715	1.04454	0.983579	1.10928
osteonecrosis	Phosphatidylcholine (18:0_18:1)	lipidomes	Simple mode	11	0.0668644	0.0705348	0.365494	-0.0713839	0.205113	1.06915	0.931104	1.22766
osteonecrosis	Phosphatidylcholine (18:0_18:1)	lipidomes	Weighted mode	11	0.0860538	0.0668414	0.226941	-0.0449553	0.217063	1.08987	0.95604	1.24242
osteonecrosis	Phosphatidylcholine (18:0_18:2)	lipidomes	MR Egger	11	0.0373222	0.0784637	0.645649	-0.116467	0.191111	1.03803	0.89006	1.21059
osteonecrosis	Phosphatidylcholine (18:0_18:2)	lipidomes	Weighted median	11	0.0182221	0.0449568	0.685239	-0.0698932	0.106337	1.01839	0.932493	1.1122
osteonecrosis	Phosphatidylcholine (18:0_18:2)	lipidomes	Inverse variance weighted	11	0.0529412	0.0335238	0.114287	-0.0127654	0.118648	1.05437	0.987316	1.12597
osteonecrosis	Phosphatidylcholine (18:0_18:2)	lipidomes	Simple mode	11	0.00480704	0.0769544	0.951423	-0.146024	0.155638	1.00482	0.864137	1.1684
osteonecrosis	Phosphatidylcholine (18:0_18:2)	lipidomes	Weighted mode	11	-0.0014477	0.0724277	0.984446	-0.143406	0.140511	0.998553	0.866402	1.15086
osteonecrosis	Phosphatidylcholine (18:0_18:3)	lipidomes	MR Egger	11	0.0351006	0.0779264	0.663053	-0.117635	0.187836	1.03572	0.88902	1.20664
osteonecrosis	Phosphatidylcholine (18:0_18:3)	lipidomes	Weighted median	11	0.0362668	0.0455813	0.426235	-0.0530726	0.125606	1.03693	0.948311	1.13384
osteonecrosis	Phosphatidylcholine (18:0_18:3)	lipidomes	Inverse variance weighted	11	0.0156893	0.0333241	0.637777	-0.0496259	0.0810046	1.01581	0.951585	1.08438
osteonecrosis	Phosphatidylcholine (18:0_18:3)	lipidomes	Simple mode	11	0.04428	0.0840922	0.609976	-0.120541	0.209101	1.04528	0.886441	1.23257
osteonecrosis	Phosphatidylcholine (18:0_18:3)	lipidomes	Weighted mode	11	0.0587442	0.0743804	0.447978	-0.0870415	0.20453	1.0605	0.916639	1.22695
osteonecrosis	Phosphatidylcholine (18:0_20:2)	lipidomes	MR Egger	11	0.132677	0.0759329	0.11453	-0.0161513	0.281506	1.14188	0.983978	1.32512
osteonecrosis	Phosphatidylcholine (18:0_20:2)	lipidomes	Weighted median	11	0.0449784	0.0475354	0.344042	-0.048191	0.138148	1.04601	0.952952	1.14815
osteonecrosis	Phosphatidylcholine (18:0_20:2)	lipidomes	Inverse variance weighted	11	0.0458581	0.0342045	0.180016	-0.0211827	0.112899	1.04693	0.97904	1.11952
osteonecrosis	Phosphatidylcholine (18:0_20:2)	lipidomes	Simple mode	11	0.104867	0.0758197	0.196729	-0.0437391	0.253474	1.11056	0.957204	1.28849
osteonecrosis	Phosphatidylcholine (18:0_20:2)	lipidomes	Weighted mode	11	0.0744154	0.0772388	0.358043	-0.0769727	0.225804	1.07725	0.925915	1.25333
osteonecrosis	Phosphatidylcholine (18:0_20:3)	lipidomes	MR Egger	11	0.00301098	0.0830218	0.971861	-0.159712	0.165734	1.00302	0.852389	1.18026
osteonecrosis	Phosphatidylcholine (18:0_20:3)	lipidomes	Weighted median	11	0.0278817	0.0435452	0.521982	-0.0574669	0.11323	1.02827	0.944153	1.11989
osteonecrosis	Phosphatidylcholine (18:0_20:3)	lipidomes	Inverse variance weighted	11	0.0473767	0.0360766	0.189107	-0.0233334	0.118087	1.04852	0.976937	1.12534
osteonecrosis	Phosphatidylcholine (18:0_20:3)	lipidomes	Simple mode	11	0.00018022	0.0737552	0.998098	-0.14438	0.14474	1.00018	0.865559	1.15574
osteonecrosis	Phosphatidylcholine (18:0_20:3)	lipidomes	Weighted mode	11	0.00957532	0.0713887	0.895961	-0.130347	0.149497	1.00962	0.877791	1.16125
osteonecrosis	Phosphatidylcholine (18:0_20:4)	lipidomes	MR Egger	11	-0.100891	0.0841023	0.260914	-0.265731	0.0639499	0.904032	0.766645	1.06604
osteonecrosis	Phosphatidylcholine (18:0_20:4)	lipidomes	Weighted median	11	-0.00975273	0.0413858	0.813701	-0.090869	0.0713635	0.990295	0.913137	1.07397
osteonecrosis	Phosphatidylcholine (18:0_20:4)	lipidomes	Inverse variance weighted	11	0.0036841	0.0394654	0.925625	-0.0736681	0.0810363	1.00369	0.92898	1.08441
osteonecrosis	Phosphatidylcholine (18:0_20:4)	lipidomes	Simple mode	11	-0.0331604	0.0740964	0.664031	-0.178389	0.112069	0.967383	0.836617	1.11859
osteonecrosis	Phosphatidylcholine (18:0_20:4)	lipidomes	Weighted mode	11	-0.0241505	0.0639171	0.713445	-0.149428	0.101127	0.976139	0.8612	1.10642
osteonecrosis	Phosphatidylcholine (18:0_20:5)	lipidomes	MR Egger	11	0.0101154	0.0808068	0.903132	-0.148266	0.168497	1.01017	0.862202	1.18352
osteonecrosis	Phosphatidylcholine (18:0_20:5)	lipidomes	Weighted median	11	0.0140583	0.0439534	0.749085	-0.0720904	0.100207	1.01416	0.930447	1.1054
osteonecrosis	Phosphatidylcholine (18:0_20:5)	lipidomes	Inverse variance weighted	11	-0.0354698	0.0352117	0.313776	-0.104485	0.0335451	0.965152	0.900788	1.03411
osteonecrosis	Phosphatidylcholine (18:0_20:5)	lipidomes	Simple mode	11	0.04981	0.0786946	0.540967	-0.104431	0.204051	1.05107	0.900837	1.22636
osteonecrosis	Phosphatidylcholine (18:0_20:5)	lipidomes	Weighted mode	11	0.04981	0.071401	0.501319	-0.0901359	0.189756	1.05107	0.913807	1.20895
osteonecrosis	Phosphatidylcholine (18:0_22:5)	lipidomes	MR Egger	11	0.0248036	0.0840301	0.774557	-0.139895	0.189503	1.02511	0.869449	1.20865
osteonecrosis	Phosphatidylcholine (18:0_22:5)	lipidomes	Weighted median	11	0.0270014	0.0465924	0.562237	-0.0643198	0.118322	1.02737	0.937705	1.12561
osteonecrosis	Phosphatidylcholine (18:0_22:5)	lipidomes	Inverse variance weighted	11	-0.00791599	0.0361688	0.826758	-0.0788069	0.0629749	0.992115	0.924218	1.065
osteonecrosis	Phosphatidylcholine (18:0_22:5)	lipidomes	Simple mode	11	0.062226	0.0789821	0.449056	-0.0925789	0.217031	1.0642	0.911577	1.24238
osteonecrosis	Phosphatidylcholine (18:0_22:5)	lipidomes	Weighted mode	11	0.0753047	0.0732095	0.327896	-0.068186	0.218795	1.07821	0.934087	1.24458
osteonecrosis	Phosphatidylcholine (18:0_22:6)	lipidomes	MR Egger	11	0.00354141	0.069194	0.960299	-0.132079	0.139162	1.00355	0.876272	1.14931
osteonecrosis	Phosphatidylcholine (18:0_22:6)	lipidomes	Weighted median	11	-0.00275877	0.0406475	0.945889	-0.0824279	0.0769103	0.997245	0.920878	1.07995
osteonecrosis	Phosphatidylcholine (18:0_22:6)	lipidomes	Inverse variance weighted	11	-0.00959531	0.0310608	0.757382	-0.0704744	0.0512838	0.990451	0.931952	1.05262
osteonecrosis	Phosphatidylcholine (18:0_22:6)	lipidomes	Simple mode	11	0.0172489	0.069186	0.808165	-0.118356	0.152853	1.0174	0.88838	1.16515
osteonecrosis	Phosphatidylcholine (18:0_22:6)	lipidomes	Weighted mode	11	0.038313	0.0631046	0.557295	-0.0853722	0.161998	1.03906	0.918171	1.17586
osteonecrosis	Phosphatidylcholine (18:1_18:1)	lipidomes	MR Egger	11	0.0446526	0.0682644	0.529397	-0.0891456	0.178451	1.04566	0.914712	1.19536
osteonecrosis	Phosphatidylcholine (18:1_18:1)	lipidomes	Weighted median	11	0.0269075	0.0401709	0.502969	-0.0518275	0.105642	1.02727	0.949493	1.11142
osteonecrosis	Phosphatidylcholine (18:1_18:1)	lipidomes	Inverse variance weighted	11	0.0358402	0.0306687	0.242554	-0.0242704	0.0959508	1.03649	0.976022	1.1007
osteonecrosis	Phosphatidylcholine (18:1_18:1)	lipidomes	Simple mode	11	0.0317536	0.0643828	0.632522	-0.0944366	0.157944	1.03226	0.909885	1.1711
osteonecrosis	Phosphatidylcholine (18:1_18:1)	lipidomes	Weighted mode	11	0.0289487	0.0618112	0.649583	-0.0922013	0.150099	1.02937	0.911922	1.16195
osteonecrosis	Phosphatidylcholine (18:1_18:2)	lipidomes	MR Egger	11	0.0624788	0.068045	0.382462	-0.0708893	0.195847	1.06447	0.931565	1.21634
osteonecrosis	Phosphatidylcholine (18:1_18:2)	lipidomes	Weighted median	11	0.0356626	0.0434359	0.411624	-0.0494718	0.120797	1.03631	0.951732	1.1284
osteonecrosis	Phosphatidylcholine (18:1_18:2)	lipidomes	Inverse variance weighted	11	0.07262	0.030558	0.0174796	0.0127263	0.132514	1.07532	1.01281	1.14169
osteonecrosis	Phosphatidylcholine (18:1_18:2)	lipidomes	Simple mode	11	-0.000404103	0.0719722	0.995631	-0.14147	0.140661	0.999596	0.868082	1.15103
osteonecrosis	Phosphatidylcholine (18:1_18:2)	lipidomes	Weighted mode	11	0.00522013	0.0695184	0.941624	-0.131036	0.141476	1.00523	0.877186	1.15197
osteonecrosis	Phosphatidylcholine (18:1_18:3)	lipidomes	MR Egger	11	0.125504	0.101401	0.247143	-0.0732421	0.324251	1.13372	0.929376	1.38299
osteonecrosis	Phosphatidylcholine (18:1_18:3)	lipidomes	Weighted median	11	-0.000872101	0.0480687	0.985525	-0.0950868	0.0933426	0.999128	0.909294	1.09784
osteonecrosis	Phosphatidylcholine (18:1_18:3)	lipidomes	Inverse variance weighted	11	0.0487011	0.044834	0.277367	-0.0391735	0.136576	1.04991	0.961584	1.14634
osteonecrosis	Phosphatidylcholine (18:1_18:3)	lipidomes	Simple mode	11	0.00118276	0.0716366	0.987152	-0.139225	0.141591	1.00118	0.870032	1.1521
osteonecrosis	Phosphatidylcholine (18:1_18:3)	lipidomes	Weighted mode	11	-0.00484834	0.062812	0.939996	-0.12796	0.118263	0.995163	0.879889	1.12554
osteonecrosis	Phosphatidylcholine (18:1_20:2)	lipidomes	MR Egger	11	0.113299	0.0757576	0.168987	-0.0351859	0.261784	1.11997	0.965426	1.29925
osteonecrosis	Phosphatidylcholine (18:1_20:2)	lipidomes	Weighted median	11	0.022515	0.0472201	0.633498	-0.0700364	0.115066	1.02277	0.93236	1.12195
osteonecrosis	Phosphatidylcholine (18:1_20:2)	lipidomes	Inverse variance weighted	11	0.0447387	0.0340564	0.18896	-0.0220119	0.111489	1.04575	0.978229	1.11794
osteonecrosis	Phosphatidylcholine (18:1_20:2)	lipidomes	Simple mode	11	0.07071	0.0770707	0.380492	-0.0803486	0.221769	1.07327	0.922795	1.24828
osteonecrosis	Phosphatidylcholine (18:1_20:2)	lipidomes	Weighted mode	11	-0.0130007	0.0693967	0.855141	-0.149018	0.123017	0.987083	0.861553	1.1309
osteonecrosis	Phosphatidylcholine (18:1_20:3)	lipidomes	MR Egger	11	0.00910291	0.0733364	0.903944	-0.134636	0.152842	1.00914	0.874034	1.16514
osteonecrosis	Phosphatidylcholine (18:1_20:3)	lipidomes	Weighted median	11	0.049081	0.0426344	0.249647	-0.0344823	0.132644	1.05031	0.966105	1.14184
osteonecrosis	Phosphatidylcholine (18:1_20:3)	lipidomes	Inverse variance weighted	11	0.0657158	0.0325272	0.0433492	0.00196236	0.129469	1.06792	1.00196	1.13822
osteonecrosis	Phosphatidylcholine (18:1_20:3)	lipidomes	Simple mode	11	-0.00384739	0.0732415	0.959141	-0.147401	0.139706	0.99616	0.862948	1.14994
osteonecrosis	Phosphatidylcholine (18:1_20:3)	lipidomes	Weighted mode	11	-0.00643651	0.0683572	0.926842	-0.140417	0.127544	0.993584	0.868996	1.13603
osteonecrosis	Phosphatidylcholine (18:1_20:4)	lipidomes	MR Egger	11	-0.0473892	0.0681587	0.504435	-0.18098	0.0862018	0.953716	0.834452	1.09003
osteonecrosis	Phosphatidylcholine (18:1_20:4)	lipidomes	Weighted median	11	-0.000457583	0.0423618	0.991382	-0.0834868	0.0825716	0.999543	0.919903	1.08608
osteonecrosis	Phosphatidylcholine (18:1_20:4)	lipidomes	Inverse variance weighted	11	0.0240761	0.0306087	0.431528	-0.0359168	0.0840691	1.02437	0.964721	1.0877
osteonecrosis	Phosphatidylcholine (18:1_20:4)	lipidomes	Simple mode	11	-0.0100468	0.0616088	0.873709	-0.1308	0.110706	0.990004	0.877393	1.11707
osteonecrosis	Phosphatidylcholine (18:1_20:4)	lipidomes	Weighted mode	11	-0.00704037	0.0582935	0.906262	-0.121296	0.107215	0.992984	0.885772	1.11317
osteonecrosis	Phosphatidylcholine (18:2_18:2)	lipidomes	MR Egger	11	0.0810908	0.0682352	0.265088	-0.0526503	0.214832	1.08447	0.948712	1.23965
osteonecrosis	Phosphatidylcholine (18:2_18:2)	lipidomes	Weighted median	11	0.0457211	0.0413777	0.269173	-0.0353792	0.126821	1.04678	0.965239	1.13521
osteonecrosis	Phosphatidylcholine (18:2_18:2)	lipidomes	Inverse variance weighted	11	0.0722225	0.0306519	0.0184623	0.0121447	0.1323	1.07489	1.01222	1.14145
osteonecrosis	Phosphatidylcholine (18:2_18:2)	lipidomes	Simple mode	11	0.0164118	0.0658536	0.808237	-0.112661	0.145485	1.01655	0.893453	1.1566
osteonecrosis	Phosphatidylcholine (18:2_18:2)	lipidomes	Weighted mode	11	0.0207159	0.0637537	0.751925	-0.104241	0.145673	1.02093	0.901008	1.15682
osteonecrosis	Phosphatidylcholine (18:2_20:1)	lipidomes	MR Egger	11	0.0424218	0.0961579	0.669499	-0.146048	0.230891	1.04333	0.864116	1.25972
osteonecrosis	Phosphatidylcholine (18:2_20:1)	lipidomes	Weighted median	11	0.0285103	0.0508635	0.57512	-0.071182	0.128203	1.02892	0.931292	1.13678
osteonecrosis	Phosphatidylcholine (18:2_20:1)	lipidomes	Inverse variance weighted	11	0.0145242	0.0412815	0.724963	-0.0663875	0.0954359	1.01463	0.935768	1.10014
osteonecrosis	Phosphatidylcholine (18:2_20:1)	lipidomes	Simple mode	11	0.0946212	0.0852399	0.292954	-0.072449	0.261691	1.09924	0.930113	1.29913
osteonecrosis	Phosphatidylcholine (18:2_20:1)	lipidomes	Weighted mode	11	0.0863503	0.086767	0.343111	-0.083713	0.256414	1.09019	0.919695	1.29229
osteonecrosis	Phosphatidylcholine (18:2_20:3)	lipidomes	MR Egger	11	0.107694	0.0711287	0.164305	-0.031718	0.247106	1.11371	0.96878	1.28032
osteonecrosis	Phosphatidylcholine (18:2_20:3)	lipidomes	Weighted median	11	0.0705427	0.0436443	0.106027	-0.0150001	0.156085	1.07309	0.985112	1.16893
osteonecrosis	Phosphatidylcholine (18:2_20:3)	lipidomes	Inverse variance weighted	11	0.0583344	0.0319834	0.0681682	-0.00435315	0.121022	1.06007	0.995656	1.12865
osteonecrosis	Phosphatidylcholine (18:2_20:3)	lipidomes	Simple mode	11	0.0750571	0.0729844	0.327994	-0.0679924	0.218107	1.07795	0.934268	1.24372
osteonecrosis	Phosphatidylcholine (18:2_20:3)	lipidomes	Weighted mode	11	0.0862659	0.071579	0.255877	-0.0540289	0.226561	1.0901	0.947405	1.25428
osteonecrosis	Phosphatidylcholine (18:2_20:4)	lipidomes	MR Egger	11	0.0123692	0.0688562	0.861416	-0.122589	0.147327	1.01245	0.884627	1.15873
osteonecrosis	Phosphatidylcholine (18:2_20:4)	lipidomes	Weighted median	11	0.043296	0.0404196	0.284096	-0.0359264	0.122518	1.04425	0.964711	1.13034
osteonecrosis	Phosphatidylcholine (18:2_20:4)	lipidomes	Inverse variance weighted	11	0.0338486	0.0309323	0.273833	-0.0267788	0.094476	1.03443	0.973577	1.09908
osteonecrosis	Phosphatidylcholine (18:2_20:4)	lipidomes	Simple mode	11	0.0462692	0.0672871	0.507316	-0.0856135	0.178152	1.04736	0.917949	1.19501
osteonecrosis	Phosphatidylcholine (18:2_20:4)	lipidomes	Weighted mode	11	0.0418886	0.0645152	0.530784	-0.0845611	0.168338	1.04278	0.918915	1.18334
osteonecrosis	Phosphatidylcholine (O-16:0_16:0)	lipidomes	MR Egger	11	-0.0539793	0.0785883	0.509479	-0.208012	0.100054	0.947452	0.812197	1.10523
osteonecrosis	Phosphatidylcholine (O-16:0_16:0)	lipidomes	Weighted median	11	0.044794	0.0435324	0.303489	-0.0405296	0.130118	1.04581	0.960281	1.13896
osteonecrosis	Phosphatidylcholine (O-16:0_16:0)	lipidomes	Inverse variance weighted	11	0.0429143	0.0369516	0.245494	-0.0295108	0.115339	1.04385	0.97092	1.12225
osteonecrosis	Phosphatidylcholine (O-16:0_16:0)	lipidomes	Simple mode	11	0.0433828	0.0596833	0.483966	-0.0735965	0.160362	1.04434	0.929047	1.17394
osteonecrosis	Phosphatidylcholine (O-16:0_16:0)	lipidomes	Weighted mode	11	0.0433828	0.055078	0.449161	-0.0645701	0.151336	1.04434	0.93747	1.16339
osteonecrosis	Phosphatidylcholine (O-16:0_16:1)	lipidomes	MR Egger	11	0.0113837	0.0770495	0.885801	-0.139633	0.162401	1.01145	0.869677	1.17633
osteonecrosis	Phosphatidylcholine (O-16:0_16:1)	lipidomes	Weighted median	11	0.0121334	0.0460286	0.792083	-0.0780827	0.10235	1.01221	0.924888	1.10777
osteonecrosis	Phosphatidylcholine (O-16:0_16:1)	lipidomes	Inverse variance weighted	11	0.0480706	0.0344715	0.163165	-0.0194934	0.115635	1.04924	0.980695	1.12259
osteonecrosis	Phosphatidylcholine (O-16:0_16:1)	lipidomes	Simple mode	11	-0.00804739	0.0718438	0.91303	-0.148861	0.132767	0.991985	0.861689	1.14198
osteonecrosis	Phosphatidylcholine (O-16:0_16:1)	lipidomes	Weighted mode	11	-0.00804739	0.0718119	0.912992	-0.148799	0.132704	0.991985	0.861743	1.14191
osteonecrosis	Phosphatidylcholine (O-16:0_18:1)	lipidomes	MR Egger	11	-0.0196891	0.0692211	0.782511	-0.155362	0.115984	0.980503	0.856105	1.12298
osteonecrosis	Phosphatidylcholine (O-16:0_18:1)	lipidomes	Weighted median	11	-0.0322383	0.0412992	0.435035	-0.113185	0.0487081	0.968276	0.892986	1.04991
osteonecrosis	Phosphatidylcholine (O-16:0_18:1)	lipidomes	Inverse variance weighted	11	0.00608325	0.0311304	0.845071	-0.0549323	0.0670988	1.0061	0.946549	1.0694
osteonecrosis	Phosphatidylcholine (O-16:0_18:1)	lipidomes	Simple mode	11	-0.0399803	0.0720173	0.590994	-0.181134	0.101174	0.960808	0.834323	1.10647
osteonecrosis	Phosphatidylcholine (O-16:0_18:1)	lipidomes	Weighted mode	11	-0.0422102	0.0676897	0.546861	-0.174882	0.0904616	0.958668	0.839556	1.09468
osteonecrosis	Phosphatidylcholine (O-16:0_18:2)	lipidomes	MR Egger	11	0.0324352	0.0697222	0.652835	-0.10422	0.169091	1.03297	0.901027	1.18423
osteonecrosis	Phosphatidylcholine (O-16:0_18:2)	lipidomes	Weighted median	11	0.0252402	0.043589	0.562555	-0.0601942	0.110675	1.02556	0.941582	1.11703
osteonecrosis	Phosphatidylcholine (O-16:0_18:2)	lipidomes	Inverse variance weighted	11	0.050848	0.0307162	0.0978406	-0.00935573	0.111052	1.05216	0.990688	1.11745
osteonecrosis	Phosphatidylcholine (O-16:0_18:2)	lipidomes	Simple mode	11	0.00982463	0.0708012	0.892392	-0.128946	0.148595	1.00987	0.879022	1.1602
osteonecrosis	Phosphatidylcholine (O-16:0_18:2)	lipidomes	Weighted mode	11	0.00473681	0.0681585	0.945964	-0.128854	0.138327	1.00475	0.879102	1.14835
osteonecrosis	Phosphatidylcholine (O-16:0_20:3)	lipidomes	MR Egger	11	-0.0376136	0.103714	0.725225	-0.240893	0.165666	0.963085	0.785926	1.18018
osteonecrosis	Phosphatidylcholine (O-16:0_20:3)	lipidomes	Weighted median	11	0.022018	0.0498828	0.658928	-0.0757522	0.119788	1.02226	0.927046	1.12726
osteonecrosis	Phosphatidylcholine (O-16:0_20:3)	lipidomes	Inverse variance weighted	11	0.0907961	0.0487043	0.0622894	-0.00466441	0.186257	1.09505	0.995346	1.20473
osteonecrosis	Phosphatidylcholine (O-16:0_20:3)	lipidomes	Simple mode	11	-0.000673454	0.0870924	0.993982	-0.171375	0.170028	0.999327	0.842506	1.18534
osteonecrosis	Phosphatidylcholine (O-16:0_20:3)	lipidomes	Weighted mode	11	0.00549567	0.0771249	0.944598	-0.145669	0.15666	1.00551	0.864444	1.1696
osteonecrosis	Phosphatidylcholine (O-16:0_20:4)	lipidomes	MR Egger	11	-0.0567461	0.0833785	0.513261	-0.220168	0.106676	0.944834	0.802384	1.11257
osteonecrosis	Phosphatidylcholine (O-16:0_20:4)	lipidomes	Weighted median	11	0.0131547	0.0437789	0.76381	-0.0726519	0.0989614	1.01324	0.929924	1.10402
osteonecrosis	Phosphatidylcholine (O-16:0_20:4)	lipidomes	Inverse variance weighted	11	0.0422783	0.0388596	0.276606	-0.0338865	0.118443	1.04318	0.966681	1.12574
osteonecrosis	Phosphatidylcholine (O-16:0_20:4)	lipidomes	Simple mode	11	-0.0227742	0.0686832	0.747048	-0.157393	0.111845	0.977483	0.854368	1.11834
osteonecrosis	Phosphatidylcholine (O-16:0_20:4)	lipidomes	Weighted mode	11	-0.00583452	0.0648218	0.930058	-0.132885	0.121216	0.994182	0.875565	1.12887
osteonecrosis	Phosphatidylcholine (O-16:0_22:5)	lipidomes	MR Egger	11	-0.0824897	0.0747478	0.29841	-0.228995	0.064016	0.920821	0.795332	1.06611
osteonecrosis	Phosphatidylcholine (O-16:0_22:5)	lipidomes	Weighted median	11	-0.0508058	0.0455905	0.265109	-0.140163	0.0385515	0.950463	0.869216	1.0393
osteonecrosis	Phosphatidylcholine (O-16:0_22:5)	lipidomes	Inverse variance weighted	11	-0.0370298	0.0336044	0.27049	-0.102894	0.0288347	0.963647	0.902222	1.02925
osteonecrosis	Phosphatidylcholine (O-16:0_22:5)	lipidomes	Simple mode	11	-0.0911334	0.0705796	0.225678	-0.229469	0.0472026	0.912896	0.794955	1.04833
osteonecrosis	Phosphatidylcholine (O-16:0_22:5)	lipidomes	Weighted mode	11	-0.0902075	0.0725727	0.242224	-0.23245	0.0520351	0.913742	0.792589	1.05341
osteonecrosis	Phosphatidylcholine (O-16:1_16:0)	lipidomes	MR Egger	11	0.0863242	0.0750039	0.27942	-0.0606834	0.233332	1.09016	0.941121	1.2628
osteonecrosis	Phosphatidylcholine (O-16:1_16:0)	lipidomes	Weighted median	11	0.0801463	0.0460133	0.0815423	-0.0100398	0.170332	1.08345	0.99001	1.1857
osteonecrosis	Phosphatidylcholine (O-16:1_16:0)	lipidomes	Inverse variance weighted	11	0.0439458	0.0338368	0.194028	-0.0223744	0.110266	1.04493	0.977874	1.11658
osteonecrosis	Phosphatidylcholine (O-16:1_16:0)	lipidomes	Simple mode	11	0.0834899	0.0815009	0.329786	-0.0762518	0.243232	1.08707	0.926583	1.27536
osteonecrosis	Phosphatidylcholine (O-16:1_16:0)	lipidomes	Weighted mode	11	0.0858149	0.0688996	0.241339	-0.0492284	0.220858	1.0896	0.951964	1.24715
osteonecrosis	Phosphatidylcholine (O-16:1_18:0)	lipidomes	MR Egger	11	-0.191356	0.0703149	0.0235532	-0.329173	-0.0535389	0.825838	0.719518	0.947869
osteonecrosis	Phosphatidylcholine (O-16:1_18:0)	lipidomes	Weighted median	11	-0.0318705	0.045763	0.486163	-0.121566	0.057825	0.968632	0.885533	1.05953
osteonecrosis	Phosphatidylcholine (O-16:1_18:0)	lipidomes	Inverse variance weighted	11	-0.0474792	0.0325119	0.144189	-0.111202	0.016244	0.95363	0.894758	1.01638
osteonecrosis	Phosphatidylcholine (O-16:1_18:0)	lipidomes	Simple mode	11	0.00337489	0.0764955	0.965678	-0.146556	0.153306	1.00338	0.863677	1.16568
osteonecrosis	Phosphatidylcholine (O-16:1_18:0)	lipidomes	Weighted mode	11	0.0174458	0.0802121	0.832195	-0.13977	0.174661	1.0176	0.869558	1.19084
osteonecrosis	Phosphatidylcholine (O-16:1_18:1)	lipidomes	MR Egger	11	0.0144738	0.068284	0.836857	-0.119363	0.148311	1.01458	0.887486	1.15987
osteonecrosis	Phosphatidylcholine (O-16:1_18:1)	lipidomes	Weighted median	11	0.0120474	0.0405908	0.766618	-0.0675105	0.0916053	1.01212	0.934718	1.09593
osteonecrosis	Phosphatidylcholine (O-16:1_18:1)	lipidomes	Inverse variance weighted	11	0.0202388	0.0306792	0.509451	-0.0398924	0.0803701	1.02045	0.960893	1.08369
osteonecrosis	Phosphatidylcholine (O-16:1_18:1)	lipidomes	Simple mode	11	0.0139777	0.0603461	0.821499	-0.104301	0.132256	1.01408	0.900954	1.1414
osteonecrosis	Phosphatidylcholine (O-16:1_18:1)	lipidomes	Weighted mode	11	0.0121726	0.0583667	0.838983	-0.102226	0.126571	1.01225	0.902825	1.13493
osteonecrosis	Phosphatidylcholine (O-16:1_18:2)	lipidomes	MR Egger	11	0.00271401	0.072965	0.971141	-0.140297	0.145725	1.00272	0.8691	1.15688
osteonecrosis	Phosphatidylcholine (O-16:1_18:2)	lipidomes	Weighted median	11	0.0181235	0.0434152	0.676352	-0.0669703	0.103217	1.01829	0.935223	1.10873
osteonecrosis	Phosphatidylcholine (O-16:1_18:2)	lipidomes	Inverse variance weighted	11	0.0301659	0.0314187	0.336992	-0.0314148	0.0917465	1.03063	0.969074	1.09609
osteonecrosis	Phosphatidylcholine (O-16:1_18:2)	lipidomes	Simple mode	11	0.00393552	0.0803894	0.961919	-0.153628	0.161499	1.00394	0.857591	1.17527
osteonecrosis	Phosphatidylcholine (O-16:1_18:2)	lipidomes	Weighted mode	11	-0.0102833	0.078507	0.898385	-0.164157	0.143591	0.989769	0.848609	1.15441
osteonecrosis	Phosphatidylcholine (O-16:1_20:3)	lipidomes	MR Egger	11	0.0153962	0.074314	0.840483	-0.130259	0.161052	1.01552	0.877868	1.17475
osteonecrosis	Phosphatidylcholine (O-16:1_20:3)	lipidomes	Weighted median	11	0.00555661	0.0436825	0.898779	-0.0800611	0.0911743	1.00557	0.92306	1.09546
osteonecrosis	Phosphatidylcholine (O-16:1_20:3)	lipidomes	Inverse variance weighted	11	0.0170326	0.0317234	0.591329	-0.0451452	0.0792105	1.01718	0.955859	1.08243
osteonecrosis	Phosphatidylcholine (O-16:1_20:3)	lipidomes	Simple mode	11	0.0306978	0.0678874	0.660785	-0.102362	0.163757	1.03117	0.902703	1.17793
osteonecrosis	Phosphatidylcholine (O-16:1_20:3)	lipidomes	Weighted mode	11	0.0137416	0.0679882	0.843877	-0.119515	0.146999	1.01384	0.88735	1.15835
osteonecrosis	Phosphatidylcholine (O-16:1_20:4)	lipidomes	MR Egger	11	-0.0535732	0.0863296	0.550275	-0.222779	0.115633	0.947837	0.800292	1.12258
osteonecrosis	Phosphatidylcholine (O-16:1_20:4)	lipidomes	Weighted median	11	-0.0314829	0.0487181	0.518133	-0.12697	0.0640046	0.969008	0.88076	1.0661
osteonecrosis	Phosphatidylcholine (O-16:1_20:4)	lipidomes	Inverse variance weighted	11	0.0103095	0.0381523	0.786991	-0.064469	0.085088	1.01036	0.937565	1.08881
osteonecrosis	Phosphatidylcholine (O-16:1_20:4)	lipidomes	Simple mode	11	-0.0557385	0.0878315	0.539931	-0.227888	0.116411	0.945786	0.796213	1.12346
osteonecrosis	Phosphatidylcholine (O-16:1_20:4)	lipidomes	Weighted mode	11	-0.044779	0.0851469	0.610419	-0.211667	0.122109	0.956209	0.809234	1.12988
osteonecrosis	phosphatidylcholine	lipidomes	MR Egger	11	0.0223333	0.0710357	0.760387	-0.116897	0.161563	1.02258	0.889677	1.17535
osteonecrosis	phosphatidylcholine	lipidomes	Weighted median	11	0.0051313	0.0411544	0.900774	-0.0755312	0.0857938	1.00514	0.927251	1.08958
osteonecrosis	phosphatidylcholine	lipidomes	Inverse variance weighted	11	0.0312934	0.0318626	0.326033	-0.0311573	0.0937441	1.03179	0.969323	1.09828
osteonecrosis	phosphatidylcholine	lipidomes	Simple mode	11	-0.00966398	0.0644163	0.883728	-0.13592	0.116592	0.990383	0.872913	1.12366
osteonecrosis	phosphatidylcholine	lipidomes	Weighted mode	11	-0.0196054	0.0720472	0.791067	-0.160818	0.121607	0.980586	0.851447	1.12931
osteonecrosis	Phosphatidylcholine (O-17:0_15:0)	lipidomes	MR Egger	11	0.00676989	0.088738	0.940857	-0.167157	0.180696	1.00679	0.846067	1.19805
osteonecrosis	Phosphatidylcholine (O-17:0_15:0)	lipidomes	Weighted median	11	0.0666406	0.0463776	0.150743	-0.0242595	0.157541	1.06891	0.976032	1.17063
osteonecrosis	Phosphatidylcholine (O-17:0_15:0)	lipidomes	Inverse variance weighted	11	0.0566486	0.0387722	0.143999	-0.019345	0.132642	1.05828	0.980841	1.14184
osteonecrosis	Phosphatidylcholine (O-17:0_15:0)	lipidomes	Simple mode	11	0.093864	0.0738335	0.232398	-0.0508498	0.238578	1.09841	0.950421	1.26944
osteonecrosis	Phosphatidylcholine (O-17:0_15:0)	lipidomes	Weighted mode	11	0.0870601	0.068246	0.230904	-0.0467021	0.220822	1.09096	0.954372	1.2471
osteonecrosis	phosphatidylcholine	lipidomes	MR Egger	11	0.0612441	0.0696941	0.402385	-0.0753563	0.197844	1.06316	0.927413	1.21877
osteonecrosis	phosphatidylcholine	lipidomes	Weighted median	11	0.0182306	0.0397355	0.64638	-0.059651	0.0961122	1.0184	0.942093	1.10088
osteonecrosis	phosphatidylcholine	lipidomes	Inverse variance weighted	11	0.014393	0.0313438	0.646093	-0.0470409	0.0758269	1.0145	0.954048	1.07878
osteonecrosis	phosphatidylcholine	lipidomes	Simple mode	11	0.0700609	0.0631242	0.293023	-0.0536626	0.193784	1.07257	0.947752	1.21383
osteonecrosis	phosphatidylcholine	lipidomes	Weighted mode	11	0.0442754	0.0642275	0.506281	-0.0816105	0.170161	1.04527	0.921631	1.1855
osteonecrosis	Phosphatidylcholine (O-18:0_14:0)	lipidomes	MR Egger	11	-0.125813	0.0732351	0.119932	-0.269354	0.0177273	0.881779	0.763873	1.01789
osteonecrosis	Phosphatidylcholine (O-18:0_14:0)	lipidomes	Weighted median	11	-0.0619706	0.0453385	0.171675	-0.150834	0.0268929	0.939911	0.85999	1.02726
osteonecrosis	Phosphatidylcholine (O-18:0_14:0)	lipidomes	Inverse variance weighted	11	-0.0418321	0.0339953	0.2185	-0.108463	0.0247987	0.959031	0.897212	1.02511
osteonecrosis	Phosphatidylcholine (O-18:0_14:0)	lipidomes	Simple mode	11	-0.0925634	0.0647915	0.183591	-0.219555	0.0344278	0.911591	0.802876	1.03503
osteonecrosis	Phosphatidylcholine (O-18:0_14:0)	lipidomes	Weighted mode	11	-0.081118	0.0608847	0.212318	-0.200452	0.038216	0.922085	0.818361	1.03896
osteonecrosis	Phosphatidylcholine (O-18:0_16:1)	lipidomes	MR Egger	11	0.0589943	0.0895035	0.526317	-0.116433	0.234421	1.06077	0.89009	1.26418
osteonecrosis	Phosphatidylcholine (O-18:0_16:1)	lipidomes	Weighted median	11	0.0330597	0.0459654	0.471999	-0.0570326	0.123152	1.03361	0.944563	1.13106
osteonecrosis	Phosphatidylcholine (O-18:0_16:1)	lipidomes	Inverse variance weighted	11	0.0127632	0.0390321	0.743674	-0.0637397	0.0892661	1.01284	0.938249	1.09337
osteonecrosis	Phosphatidylcholine (O-18:0_16:1)	lipidomes	Simple mode	11	0.0574607	0.0749698	0.461118	-0.0894802	0.204402	1.05914	0.914406	1.22679
osteonecrosis	Phosphatidylcholine (O-18:0_16:1)	lipidomes	Weighted mode	11	0.0544633	0.0707302	0.459095	-0.084168	0.193095	1.05597	0.919277	1.213
osteonecrosis	Phosphatidylcholine (O-18:0_20:4)	lipidomes	MR Egger	11	-0.0633001	0.0778431	0.4371	-0.215873	0.0892724	0.938662	0.805838	1.09338
osteonecrosis	Phosphatidylcholine (O-18:0_20:4)	lipidomes	Weighted median	11	-0.00650146	0.0453826	0.886086	-0.0954514	0.0824485	0.99352	0.908963	1.08594
osteonecrosis	Phosphatidylcholine (O-18:0_20:4)	lipidomes	Inverse variance weighted	11	0.0197577	0.0357773	0.580783	-0.0503658	0.0898811	1.01995	0.950882	1.09404
osteonecrosis	Phosphatidylcholine (O-18:0_20:4)	lipidomes	Simple mode	11	-0.0412103	0.0692351	0.564921	-0.176911	0.0944904	0.959627	0.837854	1.0991
osteonecrosis	Phosphatidylcholine (O-18:0_20:4)	lipidomes	Weighted mode	11	-0.0245574	0.0658502	0.716985	-0.153624	0.104509	0.975742	0.857595	1.11017
osteonecrosis	Phosphatidylcholine (O-18:1_16:0)	lipidomes	MR Egger	11	-0.0743829	0.069211	0.310465	-0.210036	0.0612708	0.928316	0.810555	1.06319
osteonecrosis	Phosphatidylcholine (O-18:1_16:0)	lipidomes	Weighted median	11	-0.0612592	0.042926	0.153555	-0.145394	0.0228759	0.940579	0.864681	1.02314
osteonecrosis	Phosphatidylcholine (O-18:1_16:0)	lipidomes	Inverse variance weighted	11	-0.0186211	0.0311254	0.549665	-0.0796269	0.0423846	0.981551	0.923461	1.0433
osteonecrosis	Phosphatidylcholine (O-18:1_16:0)	lipidomes	Simple mode	11	-0.0852598	0.0653917	0.221506	-0.213428	0.042908	0.918274	0.807811	1.04384
osteonecrosis	Phosphatidylcholine (O-18:1_16:0)	lipidomes	Weighted mode	11	-0.0811651	0.0626308	0.224112	-0.203921	0.0415913	0.922041	0.815526	1.04247
osteonecrosis	Phosphatidylcholine (O-18:1_18:2)	lipidomes	MR Egger	11	-0.0187366	0.0763017	0.811531	-0.168288	0.130815	0.981438	0.84511	1.13976
osteonecrosis	Phosphatidylcholine (O-18:1_18:2)	lipidomes	Weighted median	11	0.05145	0.0443507	0.24602	-0.0354774	0.138377	1.0528	0.965145	1.14841
osteonecrosis	Phosphatidylcholine (O-18:1_18:2)	lipidomes	Inverse variance weighted	11	0.0449733	0.0340745	0.186885	-0.0218128	0.111759	1.046	0.978423	1.11824
osteonecrosis	Phosphatidylcholine (O-18:1_18:2)	lipidomes	Simple mode	11	0.0576768	0.0744104	0.456208	-0.0881675	0.203521	1.05937	0.915607	1.22571
osteonecrosis	Phosphatidylcholine (O-18:1_18:2)	lipidomes	Weighted mode	11	0.0618446	0.0729199	0.416211	-0.0810784	0.204768	1.0638	0.922121	1.22724
osteonecrosis	Phosphatidylcholine (O-18:1_20:3)	lipidomes	MR Egger	11	0.00872486	0.104464	0.935266	-0.196026	0.213475	1.00876	0.821991	1.23797
osteonecrosis	Phosphatidylcholine (O-18:1_20:3)	lipidomes	Weighted median	11	0.0631487	0.0483351	0.19139	-0.0315881	0.157885	1.06519	0.968906	1.17103
osteonecrosis	Phosphatidylcholine (O-18:1_20:3)	lipidomes	Inverse variance weighted	11	0.0446975	0.0450272	0.320867	-0.0435558	0.132951	1.04571	0.957379	1.14219
osteonecrosis	Phosphatidylcholine (O-18:1_20:3)	lipidomes	Simple mode	11	0.137447	0.0959137	0.182363	-0.0505436	0.325438	1.14734	0.950713	1.38464
osteonecrosis	Phosphatidylcholine (O-18:1_20:3)	lipidomes	Weighted mode	11	0.126793	0.0861116	0.171667	-0.0419856	0.295572	1.13518	0.958884	1.34389
osteonecrosis	Phosphatidylcholine (O-18:1_20:4)	lipidomes	MR Egger	11	-0.0452113	0.101332	0.666016	-0.243823	0.1534	0.955795	0.783627	1.16579
osteonecrosis	Phosphatidylcholine (O-18:1_20:4)	lipidomes	Weighted median	11	0.00712999	0.0448281	0.873628	-0.0807331	0.0949931	1.00716	0.92244	1.09965
osteonecrosis	Phosphatidylcholine (O-18:1_20:4)	lipidomes	Inverse variance weighted	11	0.027457	0.0447069	0.539112	-0.0601686	0.115083	1.02784	0.941606	1.12197
osteonecrosis	Phosphatidylcholine (O-18:1_20:4)	lipidomes	Simple mode	11	-0.0397624	0.0717719	0.591744	-0.180435	0.100911	0.961018	0.834907	1.10618
osteonecrosis	Phosphatidylcholine (O-18:1_20:4)	lipidomes	Weighted mode	11	-0.0300881	0.066676	0.661432	-0.160773	0.100597	0.97036	0.851485	1.10583
osteonecrosis	Phosphatidylcholine (O-18:2_16:0)	lipidomes	MR Egger	11	0.00787719	0.0683741	0.91081	-0.126136	0.14189	1.00791	0.881495	1.15245
osteonecrosis	Phosphatidylcholine (O-18:2_16:0)	lipidomes	Weighted median	11	0.0611745	0.0393845	0.12036	-0.016019	0.138368	1.06308	0.984109	1.1484
osteonecrosis	Phosphatidylcholine (O-18:2_16:0)	lipidomes	Inverse variance weighted	11	0.0482532	0.030726	0.116314	-0.0119698	0.108476	1.04944	0.988102	1.11458
osteonecrosis	Phosphatidylcholine (O-18:2_16:0)	lipidomes	Simple mode	11	0.0952474	0.065965	0.179354	-0.034044	0.224539	1.09993	0.966529	1.25175
osteonecrosis	Phosphatidylcholine (O-18:2_16:0)	lipidomes	Weighted mode	11	0.0952474	0.0653488	0.175648	-0.0328362	0.223331	1.09993	0.967697	1.25023
osteonecrosis	Phosphatidylcholine (O-18:2_18:1)	lipidomes	MR Egger	11	0.0206911	0.0708467	0.776866	-0.118168	0.159551	1.02091	0.888546	1.17298
osteonecrosis	Phosphatidylcholine (O-18:2_18:1)	lipidomes	Weighted median	11	0.0526872	0.0390188	0.176918	-0.0237895	0.129164	1.0541	0.976491	1.13788
osteonecrosis	Phosphatidylcholine (O-18:2_18:1)	lipidomes	Inverse variance weighted	11	0.0294408	0.0318282	0.35497	-0.0329424	0.091824	1.02988	0.967594	1.09617
osteonecrosis	Phosphatidylcholine (O-18:2_18:1)	lipidomes	Simple mode	11	0.0543767	0.0661508	0.430234	-0.0752789	0.184032	1.05588	0.927485	1.20205
osteonecrosis	Phosphatidylcholine (O-18:2_18:1)	lipidomes	Weighted mode	11	0.0581777	0.0632144	0.37907	-0.0657225	0.182078	1.0599	0.936391	1.19971
osteonecrosis	Phosphatidylcholine (O-18:2_18:2)	lipidomes	MR Egger	11	-0.00250469	0.0683653	0.971574	-0.136501	0.131491	0.997498	0.872406	1.14053
osteonecrosis	Phosphatidylcholine (O-18:2_18:2)	lipidomes	Weighted median	11	0.03181	0.0392692	0.417912	-0.0451577	0.108778	1.03232	0.955847	1.11491
osteonecrosis	Phosphatidylcholine (O-18:2_18:2)	lipidomes	Inverse variance weighted	11	0.0326647	0.0307129	0.287533	-0.0275326	0.0928621	1.0332	0.972843	1.09731
osteonecrosis	Phosphatidylcholine (O-18:2_18:2)	lipidomes	Simple mode	11	0.0444352	0.0597876	0.474448	-0.0727484	0.161619	1.04544	0.929835	1.17541
osteonecrosis	Phosphatidylcholine (O-18:2_18:2)	lipidomes	Weighted mode	11	0.0371728	0.0616968	0.56025	-0.0837529	0.158099	1.03787	0.919658	1.17128
osteonecrosis	Phosphatidylcholine (O-18:2_20:4)	lipidomes	MR Egger	11	0.134751	0.0988599	0.205992	-0.0590146	0.328516	1.14425	0.942693	1.38891
osteonecrosis	Phosphatidylcholine (O-18:2_20:4)	lipidomes	Weighted median	11	0.0836995	0.048936	0.0871941	-0.012215	0.179614	1.0873	0.987859	1.19676
osteonecrosis	Phosphatidylcholine (O-18:2_20:4)	lipidomes	Inverse variance weighted	11	0.103399	0.0425375	0.0150663	0.0200258	0.186773	1.10893	1.02023	1.20535
osteonecrosis	Phosphatidylcholine (O-18:2_20:4)	lipidomes	Simple mode	11	-0.00170912	0.0924282	0.985611	-0.182868	0.17945	0.998292	0.832878	1.19656
osteonecrosis	Phosphatidylcholine (O-18:2_20:4)	lipidomes	Weighted mode	11	0.0314456	0.08043	0.704021	-0.126197	0.189088	1.03195	0.881441	1.20815
osteonecrosis	Phosphatidylethanolamine (16:0_18:2)	lipidomes	MR Egger	11	0.155167	0.106734	0.179972	-0.0540309	0.364366	1.16785	0.947403	1.4396
osteonecrosis	Phosphatidylethanolamine (16:0_18:2)	lipidomes	Weighted median	11	0.0971868	0.0536524	0.0700763	-0.00797182	0.202345	1.10207	0.99206	1.22427
osteonecrosis	Phosphatidylethanolamine (16:0_18:2)	lipidomes	Inverse variance weighted	11	0.065138	0.0476135	0.171294	-0.0281845	0.158461	1.06731	0.972209	1.17171
osteonecrosis	Phosphatidylethanolamine (16:0_18:2)	lipidomes	Simple mode	11	0.115655	0.107043	0.305309	-0.0941493	0.325459	1.12261	0.910147	1.38467
osteonecrosis	Phosphatidylethanolamine (16:0_18:2)	lipidomes	Weighted mode	11	0.126191	0.0888027	0.185734	-0.0478626	0.300244	1.1345	0.953265	1.35019
osteonecrosis	Phosphatidylethanolamine (16:0_20:4)	lipidomes	MR Egger	11	-0.000318678	0.0709994	0.996517	-0.139477	0.13884	0.999681	0.869813	1.14894
osteonecrosis	Phosphatidylethanolamine (16:0_20:4)	lipidomes	Weighted median	11	0.0508501	0.0418845	0.224727	-0.0312436	0.132944	1.05217	0.969239	1.14219
osteonecrosis	Phosphatidylethanolamine (16:0_20:4)	lipidomes	Inverse variance weighted	11	0.0687645	0.0318461	0.0308289	0.0063461	0.131183	1.07118	1.00637	1.14018
osteonecrosis	Phosphatidylethanolamine (16:0_20:4)	lipidomes	Simple mode	11	0.0120244	0.0688972	0.864935	-0.123014	0.147063	1.0121	0.884251	1.15843
osteonecrosis	Phosphatidylethanolamine (16:0_20:4)	lipidomes	Weighted mode	11	0.03181	0.0616878	0.617298	-0.089098	0.152718	1.03232	0.914756	1.165
osteonecrosis	Phosphatidylethanolamine (18:0_18:2)	lipidomes	MR Egger	11	0.0492623	0.0802548	0.554528	-0.108037	0.206562	1.0505	0.897594	1.22944
osteonecrosis	Phosphatidylethanolamine (18:0_18:2)	lipidomes	Weighted median	11	0.0578091	0.0433737	0.182593	-0.0272034	0.142822	1.05951	0.973163	1.15352
osteonecrosis	Phosphatidylethanolamine (18:0_18:2)	lipidomes	Inverse variance weighted	11	0.0634711	0.0342235	0.0636524	-0.00360692	0.130549	1.06553	0.9964	1.13945
osteonecrosis	Phosphatidylethanolamine (18:0_18:2)	lipidomes	Simple mode	11	0.126805	0.0750371	0.12193	-0.0202679	0.273878	1.1352	0.979936	1.31505
osteonecrosis	Phosphatidylethanolamine (18:0_18:2)	lipidomes	Weighted mode	11	0.114217	0.0727973	0.147726	-0.0284657	0.2569	1.121	0.971936	1.29292
osteonecrosis	Phosphatidylethanolamine (18:0_20:4)	lipidomes	MR Egger	11	-0.0597915	0.0752911	0.447548	-0.207362	0.0877791	0.941961	0.812725	1.09175
osteonecrosis	Phosphatidylethanolamine (18:0_20:4)	lipidomes	Weighted median	11	0.0424559	0.0440971	0.335657	-0.0439744	0.128886	1.04337	0.956978	1.13756
osteonecrosis	Phosphatidylethanolamine (18:0_20:4)	lipidomes	Inverse variance weighted	11	0.0574297	0.0371034	0.121664	-0.015293	0.130152	1.05911	0.984823	1.139
osteonecrosis	Phosphatidylethanolamine (18:0_20:4)	lipidomes	Simple mode	11	0.0142141	0.0658792	0.833512	-0.114909	0.143337	1.01432	0.891447	1.15412
osteonecrosis	Phosphatidylethanolamine (18:0_20:4)	lipidomes	Weighted mode	11	0.0302061	0.0633212	0.643594	-0.0939035	0.154316	1.03067	0.910371	1.16686
osteonecrosis	Phosphatidylethanolamine (18:1_18:1)	lipidomes	MR Egger	11	-0.0619759	0.0690112	0.392547	-0.197238	0.073286	0.939906	0.820995	1.07604
osteonecrosis	Phosphatidylethanolamine (18:1_18:1)	lipidomes	Weighted median	11	0.0464017	0.0415824	0.264467	-0.0350999	0.127903	1.0475	0.965509	1.13644
osteonecrosis	Phosphatidylethanolamine (18:1_18:1)	lipidomes	Inverse variance weighted	11	0.0231188	0.0310779	0.456938	-0.0377939	0.0840314	1.02339	0.962911	1.08766
osteonecrosis	Phosphatidylethanolamine (18:1_18:1)	lipidomes	Simple mode	11	0.0699514	0.0622483	0.287372	-0.0520552	0.191958	1.07246	0.949276	1.21162
osteonecrosis	Phosphatidylethanolamine (18:1_18:1)	lipidomes	Weighted mode	11	0.057476	0.0574743	0.34088	-0.0551736	0.170126	1.05916	0.946321	1.18545
osteonecrosis	Phosphatidylethanolamine (O-16:1_18:2)	lipidomes	MR Egger	11	0.102313	0.0781654	0.222993	-0.0508916	0.255517	1.10773	0.950382	1.29113
osteonecrosis	Phosphatidylethanolamine (O-16:1_18:2)	lipidomes	Weighted median	11	0.0845849	0.0483116	0.0799767	-0.0101058	0.179276	1.08827	0.989945	1.19635
osteonecrosis	Phosphatidylethanolamine (O-16:1_18:2)	lipidomes	Inverse variance weighted	11	0.106145	0.0353231	0.00265595	0.0369121	0.175379	1.11198	1.0376	1.1917
osteonecrosis	Phosphatidylethanolamine (O-16:1_18:2)	lipidomes	Simple mode	11	0.0673465	0.0778715	0.407394	-0.0852818	0.219975	1.06967	0.918254	1.24605
osteonecrosis	Phosphatidylethanolamine (O-16:1_18:2)	lipidomes	Weighted mode	11	0.0704218	0.0699305	0.337668	-0.066642	0.207486	1.07296	0.93553	1.23058
osteonecrosis	Phosphatidylethanolamine (O-16:1_20:4)	lipidomes	MR Egger	11	0.00832941	0.0792251	0.918574	-0.146952	0.163611	1.00836	0.863336	1.17776
osteonecrosis	Phosphatidylethanolamine (O-16:1_20:4)	lipidomes	Weighted median	11	0.0606455	0.0447435	0.175289	-0.0270517	0.148343	1.06252	0.973311	1.15991
osteonecrosis	Phosphatidylethanolamine (O-16:1_20:4)	lipidomes	Inverse variance weighted	11	0.0425693	0.0342054	0.213308	-0.0244733	0.109612	1.04349	0.975824	1.11584
osteonecrosis	Phosphatidylethanolamine (O-16:1_20:4)	lipidomes	Simple mode	11	0.0913773	0.0663646	0.198584	-0.0386973	0.221452	1.09568	0.962042	1.24789
osteonecrosis	Phosphatidylethanolamine (O-16:1_20:4)	lipidomes	Weighted mode	11	0.0913773	0.0627614	0.176073	-0.031635	0.21439	1.09568	0.96886	1.23911
osteonecrosis	Phosphatidylethanolamine (O-16:1_22:5)	lipidomes	MR Egger	11	0.093003	0.0773088	0.259664	-0.0585223	0.244528	1.09747	0.943157	1.27702
osteonecrosis	Phosphatidylethanolamine (O-16:1_22:5)	lipidomes	Weighted median	11	0.0702898	0.0474199	0.138265	-0.0226532	0.163233	1.07282	0.977601	1.17731
osteonecrosis	Phosphatidylethanolamine (O-16:1_22:5)	lipidomes	Inverse variance weighted	11	0.0567256	0.0347874	0.102967	-0.0114577	0.124909	1.05837	0.988608	1.13305
osteonecrosis	Phosphatidylethanolamine (O-16:1_22:5)	lipidomes	Simple mode	11	0.0773697	0.0773378	0.340703	-0.0742123	0.228952	1.08044	0.928475	1.25728
osteonecrosis	Phosphatidylethanolamine (O-16:1_22:5)	lipidomes	Weighted mode	11	0.0846613	0.0710325	0.26083	-0.0545623	0.223885	1.08835	0.9469	1.25093
osteonecrosis	Phosphatidylethanolamine (O-18:1_18:2)	lipidomes	MR Egger	11	0.102835	0.0881934	0.273579	-0.0700246	0.275694	1.10831	0.932371	1.31744
osteonecrosis	Phosphatidylethanolamine (O-18:1_18:2)	lipidomes	Weighted median	11	0.0146988	0.0464041	0.751429	-0.0762533	0.105651	1.01481	0.926581	1.11143
osteonecrosis	Phosphatidylethanolamine (O-18:1_18:2)	lipidomes	Inverse variance weighted	11	0.0602182	0.0382734	0.115633	-0.0147977	0.135234	1.06207	0.985311	1.1448
osteonecrosis	Phosphatidylethanolamine (O-18:1_18:2)	lipidomes	Simple mode	11	0.00450193	0.0929476	0.962323	-0.177675	0.186679	1.00451	0.837214	1.20524
osteonecrosis	Phosphatidylethanolamine (O-18:1_18:2)	lipidomes	Weighted mode	11	-0.000343984	0.0774248	0.996543	-0.152097	0.151409	0.999656	0.858905	1.16347
osteonecrosis	Phosphatidylethanolamine (O-18:1_20:4)	lipidomes	MR Egger	11	-0.0234475	0.0791555	0.773783	-0.178592	0.131697	0.976825	0.836447	1.14076
osteonecrosis	Phosphatidylethanolamine (O-18:1_20:4)	lipidomes	Weighted median	11	0.0198181	0.0441837	0.653763	-0.0667818	0.106418	1.02002	0.935399	1.11229
osteonecrosis	Phosphatidylethanolamine (O-18:1_20:4)	lipidomes	Inverse variance weighted	11	0.024779	0.0345948	0.473828	-0.0430268	0.0925849	1.02509	0.957886	1.09701
osteonecrosis	Phosphatidylethanolamine (O-18:1_20:4)	lipidomes	Simple mode	11	0.0223432	0.0735461	0.767509	-0.121807	0.166494	1.02259	0.885319	1.18116
osteonecrosis	Phosphatidylethanolamine (O-18:1_20:4)	lipidomes	Weighted mode	11	0.0223432	0.0673927	0.747082	-0.109746	0.154433	1.02259	0.896061	1.167
osteonecrosis	Phosphatidylethanolamine (O-18:2_18:1)	lipidomes	MR Egger	11	0.0959787	0.0714212	0.211895	-0.0440069	0.235964	1.10074	0.956947	1.26613
osteonecrosis	Phosphatidylethanolamine (O-18:2_18:1)	lipidomes	Weighted median	11	0.0567843	0.0455253	0.212283	-0.0324453	0.146014	1.05843	0.968075	1.15721
osteonecrosis	Phosphatidylethanolamine (O-18:2_18:1)	lipidomes	Inverse variance weighted	11	0.0445647	0.0316734	0.159425	-0.0175151	0.106645	1.04557	0.982637	1.11254
osteonecrosis	Phosphatidylethanolamine (O-18:2_18:1)	lipidomes	Simple mode	11	0.125737	0.0813054	0.153024	-0.033621	0.285096	1.13398	0.966938	1.32989
osteonecrosis	Phosphatidylethanolamine (O-18:2_18:1)	lipidomes	Weighted mode	11	0.123124	0.0778305	0.144744	-0.0294243	0.275671	1.13102	0.971004	1.31741
osteonecrosis	Phosphatidylethanolamine (O-18:2_18:2)	lipidomes	MR Egger	11	0.156117	0.0913317	0.121559	-0.0228935	0.335127	1.16896	0.977367	1.39812
osteonecrosis	Phosphatidylethanolamine (O-18:2_18:2)	lipidomes	Weighted median	11	0.0670219	0.0500546	0.180579	-0.0310851	0.165129	1.06932	0.969393	1.17955
osteonecrosis	Phosphatidylethanolamine (O-18:2_18:2)	lipidomes	Inverse variance weighted	11	0.0891904	0.0404105	0.0273064	0.00998582	0.168395	1.09329	1.01004	1.1834
osteonecrosis	Phosphatidylethanolamine (O-18:2_18:2)	lipidomes	Simple mode	11	0.198269	0.101178	0.0784868	-3.92e-05	0.396577	1.21929	0.999961	1.48673
osteonecrosis	Phosphatidylethanolamine (O-18:2_18:2)	lipidomes	Weighted mode	11	0.00617463	0.093858	0.948844	-0.177787	0.190136	1.00619	0.837121	1.20941
osteonecrosis	Phosphatidylethanolamine (O-18:2_20:4)	lipidomes	MR Egger	11	0.0197935	0.0750956	0.798041	-0.127394	0.166981	1.01999	0.880387	1.18173
osteonecrosis	Phosphatidylethanolamine (O-18:2_20:4)	lipidomes	Weighted median	11	0.0175027	0.0447196	0.695511	-0.0701477	0.105153	1.01766	0.932256	1.11088
osteonecrosis	Phosphatidylethanolamine (O-18:2_20:4)	lipidomes	Inverse variance weighted	11	0.0237145	0.0320171	0.458886	-0.039039	0.086468	1.024	0.961713	1.09032
osteonecrosis	Phosphatidylethanolamine (O-18:2_20:4)	lipidomes	Simple mode	11	-0.0740703	0.0859981	0.409249	-0.242627	0.094486	0.928606	0.784564	1.09909
osteonecrosis	Phosphatidylethanolamine (O-18:2_20:4)	lipidomes	Weighted mode	11	-0.0641275	0.0822326	0.453552	-0.225303	0.0970484	0.937885	0.798274	1.10191
osteonecrosis	Phosphatidylinositol (16:0_18:1)	lipidomes	MR Egger	11	-0.00411314	0.0832183	0.961659	-0.167221	0.158995	0.995895	0.846013	1.17233
osteonecrosis	Phosphatidylinositol (16:0_18:1)	lipidomes	Weighted median	11	-0.00430909	0.0437384	0.92152	-0.0900364	0.0814182	0.9957	0.913898	1.08482
osteonecrosis	Phosphatidylinositol (16:0_18:1)	lipidomes	Inverse variance weighted	11	0.020218	0.0356968	0.571135	-0.0497477	0.0901836	1.02042	0.951469	1.09438
osteonecrosis	Phosphatidylinositol (16:0_18:1)	lipidomes	Simple mode	11	-0.0185898	0.0710827	0.798997	-0.157912	0.120732	0.981582	0.853925	1.12832
osteonecrosis	Phosphatidylinositol (16:0_18:1)	lipidomes	Weighted mode	11	-0.0170732	0.0613394	0.786423	-0.137298	0.103152	0.983072	0.87171	1.10866
osteonecrosis	Phosphatidylinositol (16:0_18:2)	lipidomes	MR Egger	11	0.156617	0.0838249	0.0945416	-0.00767957	0.320914	1.16955	0.99235	1.37839
osteonecrosis	Phosphatidylinositol (16:0_18:2)	lipidomes	Weighted median	11	0.0306201	0.0451909	0.498042	-0.057954	0.119194	1.03109	0.943693	1.12659
osteonecrosis	Phosphatidylinositol (16:0_18:2)	lipidomes	Inverse variance weighted	11	0.0732528	0.038152	0.0548551	-0.00152524	0.148031	1.076	0.998476	1.15955
osteonecrosis	Phosphatidylinositol (16:0_18:2)	lipidomes	Simple mode	11	0.00197992	0.0763254	0.979815	-0.147618	0.151578	1.00198	0.862761	1.16367
osteonecrosis	Phosphatidylinositol (16:0_18:2)	lipidomes	Weighted mode	11	0.00695221	0.0710643	0.924	-0.132334	0.146238	1.00698	0.876048	1.15747
osteonecrosis	Phosphatidylinositol (16:0_20:4)	lipidomes	MR Egger	11	0.0842931	0.0774295	0.304602	-0.0674687	0.236055	1.08795	0.934757	1.26624
osteonecrosis	Phosphatidylinositol (16:0_20:4)	lipidomes	Weighted median	11	0.0744568	0.0462857	0.107696	-0.0162632	0.165177	1.0773	0.983868	1.1796
osteonecrosis	Phosphatidylinositol (16:0_20:4)	lipidomes	Inverse variance weighted	11	0.0366069	0.0349328	0.294673	-0.0318614	0.105075	1.03729	0.968641	1.11079
osteonecrosis	Phosphatidylinositol (16:0_20:4)	lipidomes	Simple mode	11	0.102613	0.0758003	0.205627	-0.0459557	0.251182	1.10806	0.955084	1.28554
osteonecrosis	Phosphatidylinositol (16:0_20:4)	lipidomes	Weighted mode	11	0.100424	0.0759833	0.21572	-0.0485034	0.249351	1.10564	0.952654	1.28319
osteonecrosis	Phosphatidylinositol (18:0_18:1)	lipidomes	MR Egger	11	0.145132	0.0683522	0.0627002	0.0111621	0.279103	1.15619	1.01122	1.32194
osteonecrosis	Phosphatidylinositol (18:0_18:1)	lipidomes	Weighted median	11	0.0449867	0.0402681	0.263918	-0.0339388	0.123912	1.04601	0.966631	1.13192
osteonecrosis	Phosphatidylinositol (18:0_18:1)	lipidomes	Inverse variance weighted	11	0.0512096	0.0307122	0.0954345	-0.00898632	0.111405	1.05254	0.991054	1.11785
osteonecrosis	Phosphatidylinositol (18:0_18:1)	lipidomes	Simple mode	11	0.0402344	0.0643213	0.545638	-0.0858353	0.166304	1.04105	0.917745	1.18093
osteonecrosis	Phosphatidylinositol (18:0_18:1)	lipidomes	Weighted mode	11	0.0457224	0.0581881	0.45022	-0.0683263	0.159771	1.04678	0.933956	1.17324
osteonecrosis	Phosphatidylinositol (18:0_18:2)	lipidomes	MR Egger	11	0.0811701	0.0968074	0.423475	-0.108572	0.270913	1.08456	0.897114	1.31116
osteonecrosis	Phosphatidylinositol (18:0_18:2)	lipidomes	Weighted median	11	-0.00263988	0.0450693	0.953292	-0.0909757	0.085696	0.997364	0.91304	1.08948
osteonecrosis	Phosphatidylinositol (18:0_18:2)	lipidomes	Inverse variance weighted	11	0.0353441	0.0418765	0.398664	-0.0467338	0.117422	1.03598	0.954341	1.12459
osteonecrosis	Phosphatidylinositol (18:0_18:2)	lipidomes	Simple mode	11	-0.0408143	0.0756653	0.601409	-0.189118	0.10749	0.960007	0.827689	1.11348
osteonecrosis	Phosphatidylinositol (18:0_18:2)	lipidomes	Weighted mode	11	-0.0241943	0.0673123	0.726745	-0.156127	0.107738	0.976096	0.855451	1.11376
osteonecrosis	Phosphatidylinositol (18:0_20:3)	lipidomes	MR Egger	11	0.0472716	0.0901339	0.612629	-0.129391	0.223934	1.04841	0.878631	1.25099
osteonecrosis	Phosphatidylinositol (18:0_20:3)	lipidomes	Weighted median	11	0.0160383	0.0450896	0.722067	-0.0723374	0.104414	1.01617	0.930217	1.11006
osteonecrosis	Phosphatidylinositol (18:0_20:3)	lipidomes	Inverse variance weighted	11	0.0386172	0.0385393	0.316334	-0.0369199	0.114154	1.03937	0.963753	1.12093
osteonecrosis	Phosphatidylinositol (18:0_20:3)	lipidomes	Simple mode	11	-0.0172957	0.0749144	0.822068	-0.164128	0.129536	0.982853	0.848633	1.1383
osteonecrosis	Phosphatidylinositol (18:0_20:3)	lipidomes	Weighted mode	11	-0.012144	0.0663943	0.858526	-0.142277	0.117989	0.987929	0.867381	1.12523
osteonecrosis	Phosphatidylinositol (18:0_20:4)	lipidomes	MR Egger	11	0.0280507	0.100639	0.786753	-0.169201	0.225303	1.02845	0.844339	1.2527
osteonecrosis	Phosphatidylinositol (18:0_20:4)	lipidomes	Weighted median	11	0.033202	0.0463698	0.473975	-0.0576828	0.124087	1.03376	0.943949	1.13211
osteonecrosis	Phosphatidylinositol (18:0_20:4)	lipidomes	Inverse variance weighted	11	0.0459349	0.0429704	0.285075	-0.0382871	0.130157	1.04701	0.962437	1.13901
osteonecrosis	Phosphatidylinositol (18:0_20:4)	lipidomes	Simple mode	11	-0.0226959	0.0712087	0.756493	-0.162265	0.116873	0.97756	0.850216	1.12398
osteonecrosis	Phosphatidylinositol (18:0_20:4)	lipidomes	Weighted mode	11	-0.00910723	0.0702259	0.899387	-0.14675	0.128535	0.990934	0.86351	1.13716
osteonecrosis	Phosphatidylinositol (18:1_18:1)	lipidomes	MR Egger	11	0.0671337	0.0683065	0.351372	-0.066747	0.201014	1.06944	0.935432	1.22264
osteonecrosis	Phosphatidylinositol (18:1_18:1)	lipidomes	Weighted median	11	-0.0257928	0.042426	0.543223	-0.108948	0.0573623	0.974537	0.896777	1.05904
osteonecrosis	Phosphatidylinositol (18:1_18:1)	lipidomes	Inverse variance weighted	11	0.00761118	0.0306847	0.8041	-0.0525309	0.0677533	1.00764	0.948825	1.0701
osteonecrosis	Phosphatidylinositol (18:1_18:1)	lipidomes	Simple mode	11	-0.0297766	0.0639198	0.651309	-0.155059	0.0955062	0.970662	0.856364	1.10022
osteonecrosis	Phosphatidylinositol (18:1_18:1)	lipidomes	Weighted mode	11	-0.0306717	0.0545867	0.586564	-0.137662	0.0763183	0.969794	0.871393	1.07931
osteonecrosis	Phosphatidylinositol (18:1_18:2)	lipidomes	MR Egger	11	0.0917338	0.0774936	0.26683	-0.0601536	0.243621	1.09607	0.94162	1.27586
osteonecrosis	Phosphatidylinositol (18:1_18:2)	lipidomes	Weighted median	11	0.00594483	0.0446488	0.894078	-0.0815668	0.0934564	1.00596	0.921671	1.09796
osteonecrosis	Phosphatidylinositol (18:1_18:2)	lipidomes	Inverse variance weighted	11	0.0355755	0.0342907	0.299518	-0.0316343	0.102785	1.03622	0.968861	1.10825
osteonecrosis	Phosphatidylinositol (18:1_18:2)	lipidomes	Simple mode	11	-0.0185242	0.0786459	0.818544	-0.17267	0.135622	0.981646	0.841415	1.14525
osteonecrosis	Phosphatidylinositol (18:1_18:2)	lipidomes	Weighted mode	11	-0.0283051	0.063992	0.667669	-0.153729	0.0971192	0.972092	0.857504	1.10199
osteonecrosis	Phosphatidylinositol (18:1_20:4)	lipidomes	MR Egger	11	0.187778	0.0754573	0.0345047	0.039882	0.335674	1.20657	1.04069	1.39888
osteonecrosis	Phosphatidylinositol (18:1_20:4)	lipidomes	Weighted median	11	0.0666032	0.0491274	0.175186	-0.0296864	0.162893	1.06887	0.97075	1.17691
osteonecrosis	Phosphatidylinositol (18:1_20:4)	lipidomes	Inverse variance weighted	11	0.0732182	0.036242	0.0433568	0.00218381	0.144253	1.07597	1.00219	1.15518
osteonecrosis	Phosphatidylinositol (18:1_20:4)	lipidomes	Simple mode	11	0.0198386	0.077149	0.802279	-0.131373	0.171051	1.02004	0.87689	1.18655
osteonecrosis	Phosphatidylinositol (18:1_20:4)	lipidomes	Weighted mode	11	0.0304946	0.0759304	0.696418	-0.118329	0.179318	1.03096	0.888404	1.1964
osteonecrosis	Sphingomyelin (d32:1)	lipidomes	MR Egger	11	0.127308	0.0680702	0.0942616	-0.00610958	0.260726	1.13577	0.993909	1.29787
osteonecrosis	Sphingomyelin (d32:1)	lipidomes	Weighted median	11	0.0532687	0.0390854	0.17292	-0.0233386	0.129876	1.05471	0.976932	1.13869
osteonecrosis	Sphingomyelin (d32:1)	lipidomes	Inverse variance weighted	11	0.0598657	0.0305734	0.0502184	-5.81e-05	0.11979	1.06169	0.999942	1.12726
osteonecrosis	Sphingomyelin (d32:1)	lipidomes	Simple mode	11	0.0299236	0.0668919	0.664161	-0.101184	0.161032	1.03038	0.903766	1.17472
osteonecrosis	Sphingomyelin (d32:1)	lipidomes	Weighted mode	11	0.0365563	0.0641292	0.581229	-0.0891369	0.16225	1.03723	0.91472	1.17615
osteonecrosis	Sphingomyelin (d34:0)	lipidomes	MR Egger	11	0.0881907	0.0732185	0.259119	-0.0553175	0.231699	1.0922	0.946185	1.26074
osteonecrosis	Sphingomyelin (d34:0)	lipidomes	Weighted median	11	0.0127726	0.0439409	0.771298	-0.0733515	0.0988968	1.01285	0.929274	1.10395
osteonecrosis	Sphingomyelin (d34:0)	lipidomes	Inverse variance weighted	11	0.0264146	0.03298	0.423173	-0.0382262	0.0910555	1.02677	0.962495	1.09533
osteonecrosis	Sphingomyelin (d34:0)	lipidomes	Simple mode	11	0.00895165	0.0636185	0.890894	-0.115741	0.133644	1.00899	0.890706	1.14299
osteonecrosis	Sphingomyelin (d34:0)	lipidomes	Weighted mode	11	0.0110253	0.061758	0.861877	-0.11002	0.132071	1.01109	0.895816	1.14119
osteonecrosis	Sphingomyelin (d34:1)	lipidomes	MR Egger	11	0.0862511	0.0681646	0.237528	-0.0473516	0.219854	1.09008	0.953752	1.24589
osteonecrosis	Sphingomyelin (d34:1)	lipidomes	Weighted median	11	0.0380537	0.0427113	0.372956	-0.0456605	0.121768	1.03879	0.955366	1.12949
osteonecrosis	Sphingomyelin (d34:1)	lipidomes	Inverse variance weighted	11	0.0459403	0.0306123	0.13343	-0.0140598	0.10594	1.04701	0.986039	1.11176
osteonecrosis	Sphingomyelin (d34:1)	lipidomes	Simple mode	11	-0.0168505	0.0779277	0.833154	-0.169589	0.135888	0.983291	0.844012	1.14555
osteonecrosis	Sphingomyelin (d34:1)	lipidomes	Weighted mode	11	0.11762	0.0753709	0.14969	-0.0301064	0.265347	1.12482	0.970342	1.30388
osteonecrosis	Sphingomyelin (d34:2)	lipidomes	MR Egger	11	0.0102501	0.0872646	0.909075	-0.160789	0.181289	1.0103	0.851472	1.19876
osteonecrosis	Sphingomyelin (d34:2)	lipidomes	Weighted median	11	0.0373239	0.0445706	0.402362	-0.0500344	0.124682	1.03803	0.951197	1.13279
osteonecrosis	Sphingomyelin (d34:2)	lipidomes	Inverse variance weighted	11	0.0292559	0.0373039	0.432889	-0.0438598	0.102372	1.02969	0.957088	1.1078
osteonecrosis	Sphingomyelin (d34:2)	lipidomes	Simple mode	11	-0.0676333	0.0886329	0.463042	-0.241354	0.106087	0.934603	0.785564	1.11192
osteonecrosis	Sphingomyelin (d34:2)	lipidomes	Weighted mode	11	0.100235	0.0772895	0.223795	-0.0512518	0.251723	1.10543	0.950039	1.28624
osteonecrosis	Sphingomyelin (d36:1)	lipidomes	MR Egger	11	0.0863175	0.0929601	0.377357	-0.0958844	0.268519	1.09015	0.908569	1.30803
osteonecrosis	Sphingomyelin (d36:1)	lipidomes	Weighted median	11	0.0573452	0.0444297	0.196809	-0.029737	0.144427	1.05902	0.970701	1.15538
osteonecrosis	Sphingomyelin (d36:1)	lipidomes	Inverse variance weighted	11	0.0433338	0.0401941	0.280983	-0.0354467	0.122114	1.04429	0.965174	1.12988
osteonecrosis	Sphingomyelin (d36:1)	lipidomes	Simple mode	11	0.0527885	0.0749132	0.497103	-0.0940413	0.199618	1.05421	0.910245	1.22094
osteonecrosis	Sphingomyelin (d36:1)	lipidomes	Weighted mode	11	0.0569175	0.075324	0.467293	-0.0907175	0.204553	1.05857	0.913276	1.22698
osteonecrosis	Sphingomyelin (d36:2)	lipidomes	MR Egger	11	0.0103458	0.0889933	0.910005	-0.164081	0.184773	1.0104	0.848673	1.20294
osteonecrosis	Sphingomyelin (d36:2)	lipidomes	Weighted median	11	0.0721863	0.0415044	0.0819918	-0.00916235	0.153535	1.07486	0.99088	1.16595
osteonecrosis	Sphingomyelin (d36:2)	lipidomes	Inverse variance weighted	11	0.0314662	0.0380687	0.408484	-0.0431484	0.106081	1.03197	0.957769	1.11191
osteonecrosis	Sphingomyelin (d36:2)	lipidomes	Simple mode	11	0.0691656	0.0688166	0.338563	-0.065715	0.204046	1.07161	0.936398	1.22635
osteonecrosis	Sphingomyelin (d36:2)	lipidomes	Weighted mode	11	0.0748754	0.0641994	0.270557	-0.0509555	0.200706	1.07775	0.950321	1.22227
osteonecrosis	Sphingomyelin (d38:1)	lipidomes	MR Egger	11	0.136588	0.0680895	0.0758148	0.0031326	0.270043	1.14636	1.00314	1.31002
osteonecrosis	Sphingomyelin (d38:1)	lipidomes	Weighted median	11	0.0417861	0.0413767	0.312546	-0.0393122	0.122884	1.04267	0.961451	1.13075
osteonecrosis	Sphingomyelin (d38:1)	lipidomes	Inverse variance weighted	11	0.0592209	0.0305779	0.0527797	-0.000711883	0.119154	1.06101	0.999288	1.12654
osteonecrosis	Sphingomyelin (d38:1)	lipidomes	Simple mode	11	0.04017	0.0712424	0.585279	-0.0994651	0.179805	1.04099	0.905322	1.19698
osteonecrosis	Sphingomyelin (d38:1)	lipidomes	Weighted mode	11	0.0392751	0.0729712	0.602193	-0.103748	0.182299	1.04006	0.901452	1.19997
osteonecrosis	Sphingomyelin (d38:2)	lipidomes	MR Egger	11	0.0457447	0.0780765	0.572343	-0.107285	0.198775	1.04681	0.898269	1.21991
osteonecrosis	Sphingomyelin (d38:2)	lipidomes	Weighted median	11	0.0467122	0.0403899	0.247464	-0.032452	0.125876	1.04782	0.968069	1.13414
osteonecrosis	Sphingomyelin (d38:2)	lipidomes	Inverse variance weighted	11	0.0428499	0.0332685	0.197746	-0.0223564	0.108056	1.04378	0.977892	1.11411
osteonecrosis	Sphingomyelin (d38:2)	lipidomes	Simple mode	11	0.0655229	0.0648786	0.336341	-0.0616391	0.192685	1.06772	0.940222	1.2125
osteonecrosis	Sphingomyelin (d38:2)	lipidomes	Weighted mode	11	0.0568905	0.0674362	0.418604	-0.0752844	0.189065	1.05854	0.92748	1.20812
osteonecrosis	Sphingomyelin (d40:1)	lipidomes	MR Egger	11	0.113753	0.103385	0.299763	-0.0888811	0.316388	1.12048	0.914954	1.37216
osteonecrosis	Sphingomyelin (d40:1)	lipidomes	Weighted median	11	0.0420029	0.0474111	0.375655	-0.0509228	0.134929	1.0429	0.950352	1.14446
osteonecrosis	Sphingomyelin (d40:1)	lipidomes	Inverse variance weighted	11	0.0468466	0.0453124	0.301202	-0.0419657	0.135659	1.04796	0.958903	1.14529
osteonecrosis	Sphingomyelin (d40:1)	lipidomes	Simple mode	11	0.0396956	0.089617	0.667233	-0.135954	0.215345	1.04049	0.872883	1.24029
osteonecrosis	Sphingomyelin (d40:1)	lipidomes	Weighted mode	11	0.0694039	0.0956671	0.484793	-0.118104	0.256911	1.07187	0.888604	1.29293
osteonecrosis	Sphingomyelin (d40:2)	lipidomes	MR Egger	11	0.077646	0.0709051	0.301925	-0.061328	0.21662	1.08074	0.940515	1.24187
osteonecrosis	Sphingomyelin (d40:2)	lipidomes	Weighted median	11	0.00525483	0.0429011	0.902513	-0.0788314	0.089341	1.00527	0.924196	1.09345
osteonecrosis	Sphingomyelin (d40:2)	lipidomes	Inverse variance weighted	11	0.0287751	0.0311937	0.356285	-0.0323645	0.0899147	1.02919	0.968154	1.09408
osteonecrosis	Sphingomyelin (d40:2)	lipidomes	Simple mode	11	-0.0546806	0.079609	0.507783	-0.210714	0.101353	0.946788	0.810005	1.10667
osteonecrosis	Sphingomyelin (d40:2)	lipidomes	Weighted mode	11	-0.0443631	0.0806389	0.594294	-0.202415	0.113689	0.956607	0.816756	1.1204
osteonecrosis	Sphingomyelin (d42:2)	lipidomes	MR Egger	11	0.0497514	0.0718254	0.505994	-0.0910263	0.190529	1.05101	0.912994	1.20989
osteonecrosis	Sphingomyelin (d42:2)	lipidomes	Weighted median	11	0.0463914	0.0427626	0.277985	-0.0374234	0.130206	1.04748	0.963268	1.13906
osteonecrosis	Sphingomyelin (d42:2)	lipidomes	Inverse variance weighted	11	0.0282234	0.0307939	0.359392	-0.0321327	0.0885795	1.02863	0.968378	1.09262
osteonecrosis	Sphingomyelin (d42:2)	lipidomes	Simple mode	11	0.0878365	0.0730488	0.256893	-0.0553391	0.231012	1.09181	0.946164	1.25987
osteonecrosis	Sphingomyelin (d42:2)	lipidomes	Weighted mode	11	0.0722991	0.070618	0.330056	-0.0661122	0.21071	1.07498	0.936026	1.23455
osteonecrosis	triacylglycerol 46:1	lipidomes	MR Egger	11	0.0748732	0.0779592	0.361936	-0.0779268	0.227673	1.07775	0.925032	1.25567
osteonecrosis	triacylglycerol 46:1	lipidomes	Weighted median	11	0.0224002	0.0461453	0.627373	-0.0680446	0.112845	1.02265	0.934219	1.11946
osteonecrosis	triacylglycerol 46:1	lipidomes	Inverse variance weighted	11	0.0613416	0.0334155	0.0663988	-0.00415281	0.126836	1.06326	0.995856	1.13523
osteonecrosis	triacylglycerol 46:1	lipidomes	Simple mode	11	0.0225256	0.078849	0.780953	-0.132018	0.17707	1.02278	0.876325	1.19371
osteonecrosis	triacylglycerol 46:1	lipidomes	Weighted mode	11	0.0199628	0.0788578	0.805281	-0.134599	0.174524	1.02016	0.874067	1.19068
osteonecrosis	triacylglycerol 46:2	lipidomes	MR Egger	11	0.072986	0.087395	0.425259	-0.0983082	0.24428	1.07572	0.906369	1.2767
osteonecrosis	triacylglycerol 46:2	lipidomes	Weighted median	11	0.0672763	0.0492848	0.172236	-0.0293219	0.163875	1.06959	0.971104	1.17807
osteonecrosis	triacylglycerol 46:2	lipidomes	Inverse variance weighted	11	0.0745746	0.0371263	0.044572	0.00180698	0.147342	1.07743	1.00181	1.15875
osteonecrosis	triacylglycerol 46:2	lipidomes	Simple mode	11	0.0907554	0.0818658	0.293558	-0.0697016	0.251212	1.095	0.932672	1.28558
osteonecrosis	triacylglycerol 46:2	lipidomes	Weighted mode	11	0.0841843	0.0775464	0.303133	-0.0678067	0.236175	1.08783	0.934441	1.2664
osteonecrosis	triacylglycerol 48:0	lipidomes	MR Egger	11	0.00188832	0.0789294	0.981435	-0.152813	0.15659	1.00189	0.85829	1.16952
osteonecrosis	triacylglycerol 48:0	lipidomes	Weighted median	11	0.0562053	0.0480426	0.242039	-0.0379581	0.150369	1.05781	0.962753	1.16226
osteonecrosis	triacylglycerol 48:0	lipidomes	Inverse variance weighted	11	0.0711257	0.0352844	0.0438224	0.00196836	0.140283	1.07372	1.00197	1.1506
osteonecrosis	triacylglycerol 48:0	lipidomes	Simple mode	11	0.0537532	0.0728988	0.477844	-0.0891285	0.196635	1.05522	0.914728	1.2173
osteonecrosis	triacylglycerol 48:0	lipidomes	Weighted mode	11	0.0537532	0.0733963	0.480756	-0.0901036	0.19761	1.05522	0.913837	1.21849
osteonecrosis	triacylglycerol 48:1	lipidomes	MR Egger	11	0.0818444	0.0692518	0.267554	-0.0538891	0.217578	1.08529	0.947537	1.24306
osteonecrosis	triacylglycerol 48:1	lipidomes	Weighted median	11	0.0712554	0.041435	0.0854886	-0.0099572	0.152468	1.07386	0.990092	1.16471
osteonecrosis	triacylglycerol 48:1	lipidomes	Inverse variance weighted	11	0.0804983	0.031061	0.00955248	0.0196188	0.141378	1.08383	1.01981	1.15186
osteonecrosis	triacylglycerol 48:1	lipidomes	Simple mode	11	0.070778	0.0679051	0.321812	-0.062316	0.203872	1.07334	0.939586	1.22614
osteonecrosis	triacylglycerol 48:1	lipidomes	Weighted mode	11	0.0668999	0.0592533	0.285234	-0.0492365	0.183036	1.06919	0.951956	1.20086
osteonecrosis	triacylglycerol 48:2	lipidomes	MR Egger	11	0.0735443	0.0687556	0.312625	-0.0612167	0.208305	1.07632	0.940619	1.23159
osteonecrosis	triacylglycerol 48:2	lipidomes	Weighted median	11	0.0651483	0.040792	0.110247	-0.014804	0.145101	1.06732	0.985305	1.15616
osteonecrosis	triacylglycerol 48:2	lipidomes	Inverse variance weighted	11	0.0734163	0.0308872	0.0174582	0.0128773	0.133955	1.07618	1.01296	1.14334
osteonecrosis	triacylglycerol 48:2	lipidomes	Simple mode	11	0.0641073	0.0625535	0.329591	-0.0584975	0.186712	1.06621	0.943181	1.20528
osteonecrosis	triacylglycerol 48:2	lipidomes	Weighted mode	11	0.0607515	0.0590171	0.327552	-0.054922	0.176425	1.06263	0.946559	1.19294
osteonecrosis	triacylglycerol 48:3	lipidomes	MR Egger	11	0.0434872	0.0733286	0.567752	-0.100237	0.187211	1.04445	0.904623	1.20588
osteonecrosis	triacylglycerol 48:3	lipidomes	Weighted median	11	0.0816046	0.0417348	0.0505462	-0.00019562	0.163405	1.08503	0.999804	1.17751
osteonecrosis	triacylglycerol 48:3	lipidomes	Inverse variance weighted	11	0.060547	0.0313992	0.0538183	-0.000995476	0.122089	1.06242	0.999005	1.12986
osteonecrosis	triacylglycerol 48:3	lipidomes	Simple mode	11	0.0908675	0.0646571	0.190208	-0.0358605	0.217595	1.09512	0.964775	1.24308
osteonecrosis	triacylglycerol 48:3	lipidomes	Weighted mode	11	0.0878566	0.0618065	0.185606	-0.0332842	0.208997	1.09183	0.967264	1.23244
osteonecrosis	triacylglycerol 49:1	lipidomes	MR Egger	11	0.034289	0.0791935	0.675222	-0.12093	0.189508	1.03488	0.886096	1.20866
osteonecrosis	triacylglycerol 49:1	lipidomes	Weighted median	11	0.11803	0.0468618	0.0117796	0.0261807	0.209879	1.12528	1.02653	1.23353
osteonecrosis	triacylglycerol 49:1	lipidomes	Inverse variance weighted	11	0.104306	0.0354947	0.00329651	0.0347367	0.173876	1.10994	1.03535	1.18991
osteonecrosis	triacylglycerol 49:1	lipidomes	Simple mode	11	0.134573	0.0785836	0.117588	-0.0194513	0.288596	1.14405	0.980737	1.33455
osteonecrosis	triacylglycerol 49:1	lipidomes	Weighted mode	11	0.13291	0.070998	0.0907055	-0.00624601	0.272066	1.14215	0.993773	1.31267
osteonecrosis	Triacylglycerol (49:2)	lipidomes	MR Egger	11	0.0607176	0.0748863	0.438396	-0.0860595	0.207495	1.0626	0.91754	1.23059
osteonecrosis	Triacylglycerol (49:2)	lipidomes	Weighted median	11	0.109544	0.0459509	0.017129	0.0194798	0.199607	1.11577	1.01967	1.22092
osteonecrosis	Triacylglycerol (49:2)	lipidomes	Inverse variance weighted	11	0.103733	0.0334714	0.00194073	0.0381291	0.169337	1.1093	1.03887	1.18452
osteonecrosis	Triacylglycerol (49:2)	lipidomes	Simple mode	11	0.114559	0.0762811	0.16405	-0.0349523	0.26407	1.12138	0.965651	1.30222
osteonecrosis	Triacylglycerol (49:2)	lipidomes	Weighted mode	11	0.121754	0.0726011	0.124469	-0.0205442	0.264052	1.12948	0.979665	1.3022
osteonecrosis	triacylglycerol 50:1	lipidomes	MR Egger	11	0.0291426	0.0684131	0.680129	-0.104947	0.163232	1.02957	0.900372	1.17731
osteonecrosis	triacylglycerol 50:1	lipidomes	Weighted median	11	0.061206	0.0408355	0.133915	-0.0188317	0.141244	1.06312	0.981345	1.15171
osteonecrosis	triacylglycerol 50:1	lipidomes	Inverse variance weighted	11	0.0590201	0.0307343	0.0548157	-0.00121909	0.119259	1.0608	0.998782	1.12666
osteonecrosis	triacylglycerol 50:1	lipidomes	Simple mode	11	0.0272337	0.0635234	0.677216	-0.0972722	0.15174	1.02761	0.907309	1.16386
osteonecrosis	triacylglycerol 50:1	lipidomes	Weighted mode	11	0.0715903	0.0596265	0.257557	-0.0452777	0.188458	1.07422	0.955732	1.20739
osteonecrosis	triacylglycerol 50:2	lipidomes	MR Egger	11	0.0400775	0.0682161	0.571306	-0.093626	0.173781	1.04089	0.910623	1.18979
osteonecrosis	triacylglycerol 50:2	lipidomes	Weighted median	11	0.0536793	0.040378	0.183709	-0.0254616	0.13282	1.05515	0.97486	1.14204
osteonecrosis	triacylglycerol 50:2	lipidomes	Inverse variance weighted	11	0.0583507	0.0306448	0.0568972	-0.00171306	0.118414	1.06009	0.998288	1.12571
osteonecrosis	triacylglycerol 50:2	lipidomes	Simple mode	11	0.0571994	0.0596834	0.360468	-0.0597801	0.174179	1.05887	0.941972	1.19027
osteonecrosis	triacylglycerol 50:2	lipidomes	Weighted mode	11	0.0583602	0.0588605	0.344826	-0.0570064	0.173727	1.0601	0.944588	1.18973
osteonecrosis	triacylglycerol 50:3	lipidomes	MR Egger	11	0.0267095	0.0695319	0.709798	-0.109573	0.162992	1.02707	0.896217	1.17703
osteonecrosis	triacylglycerol 50:3	lipidomes	Weighted median	11	0.0497786	0.0425357	0.241889	-0.0335913	0.133148	1.05104	0.966967	1.14242
osteonecrosis	triacylglycerol 50:3	lipidomes	Inverse variance weighted	11	0.0412347	0.0306516	0.178539	-0.0188425	0.101312	1.0421	0.981334	1.10662
osteonecrosis	triacylglycerol 50:3	lipidomes	Simple mode	11	0.0602905	0.0635003	0.364772	-0.0641701	0.184751	1.06215	0.937845	1.20292
osteonecrosis	triacylglycerol 50:3	lipidomes	Weighted mode	11	0.0561811	0.0618709	0.385219	-0.0650859	0.177448	1.05779	0.936987	1.19417
osteonecrosis	triacylglycerol 50:4	lipidomes	MR Egger	11	0.00988769	0.0741531	0.896857	-0.135452	0.155228	1.00994	0.873321	1.16792
osteonecrosis	triacylglycerol 50:4	lipidomes	Weighted median	11	0.036891	0.0404597	0.361876	-0.0424101	0.116192	1.03758	0.958477	1.12321
osteonecrosis	triacylglycerol 50:4	lipidomes	Inverse variance weighted	11	0.0320094	0.0317982	0.314107	-0.0303151	0.0943339	1.03253	0.97014	1.09893
osteonecrosis	triacylglycerol 50:4	lipidomes	Simple mode	11	0.0450262	0.0630609	0.491549	-0.0785732	0.168626	1.04606	0.924434	1.18368
osteonecrosis	triacylglycerol 50:4	lipidomes	Weighted mode	11	0.0375284	0.0565401	0.521859	-0.0732902	0.148347	1.03824	0.929331	1.15992
osteonecrosis	triacylglycerol 50:5	lipidomes	MR Egger	11	-0.0308472	0.109167	0.783899	-0.244815	0.183121	0.969624	0.782849	1.20096
osteonecrosis	triacylglycerol 50:5	lipidomes	Weighted median	11	0.00742805	0.0490607	0.879656	-0.0887308	0.103587	1.00746	0.915092	1.10914
osteonecrosis	triacylglycerol 50:5	lipidomes	Inverse variance weighted	11	0.0309103	0.0475788	0.515909	-0.0623442	0.124165	1.03139	0.939559	1.1322
osteonecrosis	triacylglycerol 50:5	lipidomes	Simple mode	11	0.0151637	0.0751832	0.844203	-0.132195	0.162523	1.01528	0.87617	1.17648
osteonecrosis	triacylglycerol 50:5	lipidomes	Weighted mode	11	0.0125786	0.069864	0.860714	-0.124355	0.149512	1.01266	0.883066	1.16127
osteonecrosis	triacylglycerol 51:1	lipidomes	MR Egger	11	0.044956	0.0883923	0.623268	-0.128293	0.218205	1.04598	0.879596	1.24384
osteonecrosis	triacylglycerol 51:1	lipidomes	Weighted median	11	0.100634	0.0531041	0.0580888	-0.00345034	0.204718	1.10587	0.996556	1.22718
osteonecrosis	triacylglycerol 51:1	lipidomes	Inverse variance weighted	11	0.09492	0.0385381	0.0137775	0.0193852	0.170455	1.09957	1.01957	1.18584
osteonecrosis	triacylglycerol 51:1	lipidomes	Simple mode	11	0.0878727	0.083882	0.319494	-0.076536	0.252281	1.09185	0.92632	1.28696
osteonecrosis	triacylglycerol 51:1	lipidomes	Weighted mode	11	0.0937352	0.0716723	0.220197	-0.0467425	0.234213	1.09827	0.954333	1.26391
osteonecrosis	triacylglycerol 51:2	lipidomes	MR Egger	11	0.0497822	0.0683886	0.485162	-0.0842595	0.183824	1.05104	0.919193	1.2018
osteonecrosis	triacylglycerol 51:2	lipidomes	Weighted median	11	0.054261	0.0421737	0.198231	-0.0283995	0.136921	1.05576	0.972	1.14674
osteonecrosis	triacylglycerol 51:2	lipidomes	Inverse variance weighted	11	0.0631782	0.0307001	0.0395981	0.00300607	0.12335	1.06522	1.00301	1.13128
osteonecrosis	triacylglycerol 51:2	lipidomes	Simple mode	11	0.0394399	0.066529	0.566464	-0.0909569	0.169837	1.04023	0.913057	1.18511
osteonecrosis	triacylglycerol 51:2	lipidomes	Weighted mode	11	0.0394399	0.0632367	0.546796	-0.0845041	0.163384	1.04023	0.918968	1.17749
osteonecrosis	Triacylglycerol (51:3)	lipidomes	MR Egger	11	0.0551101	0.0685215	0.441964	-0.0791919	0.189412	1.05666	0.923863	1.20854
osteonecrosis	Triacylglycerol (51:3)	lipidomes	Weighted median	11	0.0730387	0.0408023	0.0734438	-0.00693384	0.153011	1.07577	0.99309	1.16534
osteonecrosis	Triacylglycerol (51:3)	lipidomes	Inverse variance weighted	11	0.0556286	0.0307641	0.0705703	-0.00466897	0.115926	1.0572	0.995342	1.12291
osteonecrosis	Triacylglycerol (51:3)	lipidomes	Simple mode	11	0.0838624	0.0594314	0.188567	-0.0326231	0.200348	1.08748	0.967903	1.22183
osteonecrosis	Triacylglycerol (51:3)	lipidomes	Weighted mode	11	0.0753648	0.0555326	0.20458	-0.033479	0.184209	1.07828	0.967075	1.20227
osteonecrosis	Triacylglycerol (51:4)	lipidomes	MR Egger	11	0.0527693	0.0804349	0.528206	-0.104883	0.210422	1.05419	0.90043	1.2342
osteonecrosis	Triacylglycerol (51:4)	lipidomes	Weighted median	11	0.0572233	0.0474023	0.227361	-0.0356852	0.150132	1.05889	0.964944	1.16199
osteonecrosis	Triacylglycerol (51:4)	lipidomes	Inverse variance weighted	11	0.0580974	0.0358931	0.105529	-0.0122532	0.128448	1.05982	0.987822	1.13706
osteonecrosis	Triacylglycerol (51:4)	lipidomes	Simple mode	11	0.0524236	0.0796399	0.525236	-0.103671	0.208518	1.05382	0.901522	1.23185
osteonecrosis	Triacylglycerol (51:4)	lipidomes	Weighted mode	11	0.0634105	0.0707438	0.391138	-0.0752474	0.202068	1.06546	0.927514	1.22393
osteonecrosis	triacylglycerol 52:2	lipidomes	MR Egger	11	0.0423258	0.0682399	0.550474	-0.0914244	0.176076	1.04323	0.91263	1.19253
osteonecrosis	triacylglycerol 52:2	lipidomes	Weighted median	11	0.0373963	0.0400756	0.350745	-0.0411518	0.115944	1.0381	0.959683	1.12293
osteonecrosis	triacylglycerol 52:2	lipidomes	Inverse variance weighted	11	0.0495841	0.0306541	0.105763	-0.0104981	0.109666	1.05083	0.989557	1.11591
osteonecrosis	triacylglycerol 52:2	lipidomes	Simple mode	11	0.025887	0.0595464	0.672985	-0.0908239	0.142598	1.02623	0.913179	1.15327
osteonecrosis	triacylglycerol 52:2	lipidomes	Weighted mode	11	0.0224028	0.0596989	0.715301	-0.094607	0.139413	1.02266	0.90973	1.1496
osteonecrosis	triacylglycerol 52:3	lipidomes	MR Egger	11	-0.00987794	0.0751203	0.898276	-0.157114	0.137358	0.990171	0.854607	1.14724
osteonecrosis	triacylglycerol 52:3	lipidomes	Weighted median	11	0.0290829	0.0418387	0.48698	-0.052921	0.111087	1.02951	0.948455	1.11749
osteonecrosis	triacylglycerol 52:3	lipidomes	Inverse variance weighted	11	0.0283632	0.032585	0.384062	-0.0355034	0.0922297	1.02877	0.965119	1.09662
osteonecrosis	triacylglycerol 52:3	lipidomes	Simple mode	11	0.0222583	0.0601997	0.719286	-0.0957332	0.14025	1.02251	0.908706	1.15056
osteonecrosis	triacylglycerol 52:3	lipidomes	Weighted mode	11	0.0209043	0.057709	0.724714	-0.0922055	0.134014	1.02112	0.911918	1.14341
osteonecrosis	triacylglycerol 52:4	lipidomes	MR Egger	11	-0.0361106	0.0830076	0.673788	-0.198806	0.126584	0.964534	0.819709	1.13495
osteonecrosis	triacylglycerol 52:4	lipidomes	Weighted median	11	0.0244836	0.039898	0.539443	-0.0537165	0.102684	1.02479	0.947701	1.10814
osteonecrosis	triacylglycerol 52:4	lipidomes	Inverse variance weighted	11	0.0149151	0.0362929	0.681098	-0.0562189	0.0860491	1.01503	0.945332	1.08986
osteonecrosis	triacylglycerol 52:4	lipidomes	Simple mode	11	0.0251667	0.0572223	0.669431	-0.0869891	0.137322	1.02549	0.916687	1.1472
osteonecrosis	triacylglycerol 52:4	lipidomes	Weighted mode	11	0.0282517	0.0535557	0.609337	-0.0767176	0.133221	1.02865	0.926151	1.1425
osteonecrosis	triacylglycerol 52:5	lipidomes	MR Egger	11	-0.0353473	0.0863603	0.691889	-0.204613	0.133919	0.96527	0.814962	1.1433
osteonecrosis	triacylglycerol 52:5	lipidomes	Weighted median	11	0.0282755	0.0397803	0.477213	-0.0496938	0.106245	1.02868	0.951521	1.11209
osteonecrosis	triacylglycerol 52:5	lipidomes	Inverse variance weighted	11	0.00507778	0.0373628	0.891897	-0.0681534	0.078309	1.00509	0.934117	1.08146
osteonecrosis	triacylglycerol 52:5	lipidomes	Simple mode	11	0.0297234	0.0563399	0.609302	-0.0807028	0.14015	1.03017	0.922468	1.15045
osteonecrosis	triacylglycerol 52:5	lipidomes	Weighted mode	11	0.0327411	0.0542311	0.559467	-0.073552	0.139034	1.03328	0.929088	1.14916
osteonecrosis	triacylglycerol 52:6	lipidomes	MR Egger	11	-0.0126928	0.0913927	0.892601	-0.191823	0.166437	0.987387	0.825453	1.18109
osteonecrosis	triacylglycerol 52:6	lipidomes	Weighted median	11	0.00638026	0.0456738	0.888903	-0.0831404	0.0959009	1.0064	0.920222	1.10065
osteonecrosis	triacylglycerol 52:6	lipidomes	Inverse variance weighted	11	0.00012752	0.038975	0.997389	-0.0762635	0.0765185	1.00013	0.926572	1.07952
osteonecrosis	triacylglycerol 52:6	lipidomes	Simple mode	11	-0.018698	0.070581	0.796455	-0.157037	0.119641	0.981476	0.854673	1.12709
osteonecrosis	triacylglycerol 52:6	lipidomes	Weighted mode	11	-0.004918	0.0659886	0.94206	-0.134256	0.12442	0.995094	0.874366	1.13249
osteonecrosis	triacylglycerol 53:2	lipidomes	MR Egger	11	0.0791331	0.069039	0.28127	-0.0561835	0.21445	1.08235	0.945366	1.23918
osteonecrosis	triacylglycerol 53:2	lipidomes	Weighted median	11	0.069649	0.0420644	0.0977683	-0.0127972	0.152095	1.07213	0.987284	1.16427
osteonecrosis	triacylglycerol 53:2	lipidomes	Inverse variance weighted	11	0.0654031	0.0310279	0.0350414	0.00458839	0.126218	1.06759	1.0046	1.13453
osteonecrosis	triacylglycerol 53:2	lipidomes	Simple mode	11	0.07272	0.0640229	0.282511	-0.0527649	0.198205	1.07543	0.948603	1.21921
osteonecrosis	triacylglycerol 53:2	lipidomes	Weighted mode	11	0.0907103	0.0602312	0.162975	-0.0273429	0.208764	1.09495	0.973028	1.23215
osteonecrosis	Triacylglycerol (53:3)	lipidomes	MR Egger	11	0.0356228	0.0707681	0.62679	-0.103083	0.174328	1.03626	0.902052	1.19045
osteonecrosis	Triacylglycerol (53:3)	lipidomes	Weighted median	11	0.0771652	0.0393629	0.0499543	1.4e-05	0.154316	1.08022	1.00001	1.16686
osteonecrosis	Triacylglycerol (53:3)	lipidomes	Inverse variance weighted	11	0.0524142	0.0307647	0.0884344	-0.00788453	0.112713	1.05381	0.992146	1.11931
osteonecrosis	Triacylglycerol (53:3)	lipidomes	Simple mode	11	0.0806422	0.0573517	0.189999	-0.0317672	0.193052	1.08398	0.968732	1.21295
osteonecrosis	Triacylglycerol (53:3)	lipidomes	Weighted mode	11	0.0733715	0.0555626	0.216085	-0.0355312	0.182274	1.07613	0.965093	1.19994
osteonecrosis	Triacylglycerol (53:4)	lipidomes	MR Egger	11	0.0256663	0.0734506	0.734798	-0.118297	0.16963	1.026	0.888432	1.18487
osteonecrosis	Triacylglycerol (53:4)	lipidomes	Weighted median	11	0.0532752	0.0430245	0.215622	-0.0310528	0.137603	1.05472	0.969424	1.14752
osteonecrosis	Triacylglycerol (53:4)	lipidomes	Inverse variance weighted	11	0.0511994	0.0323013	0.112953	-0.0121112	0.11451	1.05253	0.987962	1.12132
osteonecrosis	Triacylglycerol (53:4)	lipidomes	Simple mode	11	0.026266	0.0673479	0.70471	-0.105736	0.158268	1.02661	0.899662	1.17148
osteonecrosis	Triacylglycerol (53:4)	lipidomes	Weighted mode	11	0.0520424	0.0630728	0.42855	-0.0715803	0.175665	1.05342	0.930921	1.19204
osteonecrosis	triacylglycerol 54:3	lipidomes	MR Egger	11	0.0197049	0.0755693	0.800152	-0.128411	0.167821	1.0199	0.879492	1.18272
osteonecrosis	triacylglycerol 54:3	lipidomes	Weighted median	11	0.0167063	0.0420023	0.690817	-0.0656182	0.0990308	1.01685	0.936488	1.1041
osteonecrosis	triacylglycerol 54:3	lipidomes	Inverse variance weighted	11	0.0257768	0.0322201	0.423698	-0.0373746	0.0889282	1.02611	0.963315	1.093
osteonecrosis	triacylglycerol 54:3	lipidomes	Simple mode	11	-0.00504882	0.0668044	0.941247	-0.135985	0.125888	0.994964	0.872855	1.13415
osteonecrosis	triacylglycerol 54:3	lipidomes	Weighted mode	11	-0.00950247	0.0596207	0.876541	-0.126359	0.107354	0.990543	0.881298	1.11333
osteonecrosis	triacylglycerol 54:4	lipidomes	MR Egger	11	-0.0319397	0.0786734	0.694242	-0.18614	0.12226	0.968565	0.830158	1.13005
osteonecrosis	triacylglycerol 54:4	lipidomes	Weighted median	11	-0.0166253	0.0425501	0.696003	-0.100024	0.066773	0.983512	0.904816	1.06905
osteonecrosis	triacylglycerol 54:4	lipidomes	Inverse variance weighted	11	0.00878928	0.0341424	0.796847	-0.0581298	0.0757084	1.00883	0.943527	1.07865
osteonecrosis	triacylglycerol 54:4	lipidomes	Simple mode	11	-0.0314091	0.0623412	0.625297	-0.153598	0.0907797	0.969079	0.857617	1.09503
osteonecrosis	triacylglycerol 54:4	lipidomes	Weighted mode	11	-0.0270685	0.0588518	0.655394	-0.142418	0.088281	0.973295	0.867259	1.0923
osteonecrosis	triacylglycerol 54:5	lipidomes	MR Egger	11	-0.04426	0.0885966	0.629364	-0.217909	0.129389	0.956705	0.804198	1.13813
osteonecrosis	triacylglycerol 54:5	lipidomes	Weighted median	11	0.0176136	0.039013	0.651644	-0.0588519	0.0940791	1.01777	0.942846	1.09865
osteonecrosis	triacylglycerol 54:5	lipidomes	Inverse variance weighted	11	0.00443622	0.0385412	0.908363	-0.0711045	0.0799769	1.00445	0.931365	1.08326
osteonecrosis	triacylglycerol 54:5	lipidomes	Simple mode	11	0.0169264	0.0543225	0.76175	-0.0895456	0.123399	1.01707	0.914347	1.13134
osteonecrosis	triacylglycerol 54:5	lipidomes	Weighted mode	11	0.018608	0.0518935	0.727364	-0.0831033	0.120319	1.01878	0.920256	1.12786
osteonecrosis	triacylglycerol 54:6	lipidomes	MR Egger	11	-0.0227523	0.0781547	0.777558	-0.175935	0.130431	0.977505	0.838672	1.13932
osteonecrosis	triacylglycerol 54:6	lipidomes	Weighted median	11	0.0120913	0.0411705	0.768996	-0.068603	0.0927856	1.01216	0.933697	1.09723
osteonecrosis	triacylglycerol 54:6	lipidomes	Inverse variance weighted	11	-0.000655137	0.0333911	0.984346	-0.0661018	0.0647915	0.999345	0.936036	1.06694
osteonecrosis	triacylglycerol 54:6	lipidomes	Simple mode	11	0.00912524	0.0581929	0.878515	-0.104933	0.123183	1.00917	0.900385	1.13109
osteonecrosis	triacylglycerol 54:6	lipidomes	Weighted mode	11	0.0153914	0.0548684	0.7848	-0.0921506	0.122933	1.01551	0.911968	1.13081
osteonecrosis	triacylglycerol 54:7	lipidomes	MR Egger	11	-0.0165829	0.0702808	0.818752	-0.154333	0.121167	0.983554	0.856986	1.12881
osteonecrosis	triacylglycerol 54:7	lipidomes	Weighted median	11	0.0277619	0.0394984	0.482142	-0.0496549	0.105179	1.02815	0.951558	1.11091
osteonecrosis	triacylglycerol 54:7	lipidomes	Inverse variance weighted	11	0.00282994	0.0314663	0.928338	-0.058844	0.0645039	1.00283	0.942854	1.06663
osteonecrosis	triacylglycerol 54:7	lipidomes	Simple mode	11	0.0411001	0.0530276	0.456234	-0.0628339	0.145034	1.04196	0.939099	1.15608
osteonecrosis	triacylglycerol 54:7	lipidomes	Weighted mode	11	0.0425054	0.0530323	0.441471	-0.061438	0.146449	1.04342	0.940411	1.15772
osteonecrosis	triacylglycerol 56:3	lipidomes	MR Egger	11	0.0592135	0.0819903	0.48851	-0.101488	0.219914	1.061	0.903492	1.24597
osteonecrosis	triacylglycerol 56:3	lipidomes	Weighted median	11	0.0437954	0.0454416	0.335159	-0.0452701	0.132861	1.04477	0.955739	1.14209
osteonecrosis	triacylglycerol 56:3	lipidomes	Inverse variance weighted	11	0.0310455	0.035243	0.378372	-0.0380307	0.100122	1.03153	0.962683	1.10531
osteonecrosis	triacylglycerol 56:3	lipidomes	Simple mode	11	0.0381313	0.0684757	0.589869	-0.096081	0.172344	1.03887	0.90839	1.18809
osteonecrosis	triacylglycerol 56:3	lipidomes	Weighted mode	11	0.0366675	0.0665773	0.593893	-0.0938239	0.167159	1.03735	0.910443	1.18194
osteonecrosis	triacylglycerol 56:4	lipidomes	MR Egger	11	0.0193235	0.0758161	0.80455	-0.129276	0.167923	1.01951	0.878731	1.18285
osteonecrosis	triacylglycerol 56:4	lipidomes	Weighted median	11	0.0367352	0.0436449	0.399965	-0.0488087	0.122279	1.03742	0.952363	1.13007
osteonecrosis	triacylglycerol 56:4	lipidomes	Inverse variance weighted	11	0.0063424	0.0339932	0.851991	-0.0602842	0.072969	1.00636	0.941497	1.0757
osteonecrosis	triacylglycerol 56:4	lipidomes	Simple mode	11	0.0537673	0.0691258	0.454686	-0.0817194	0.189254	1.05524	0.921531	1.20835
osteonecrosis	triacylglycerol 56:4	lipidomes	Weighted mode	11	0.042743	0.0622465	0.507898	-0.0792602	0.164746	1.04367	0.9238	1.17909
osteonecrosis	triacylglycerol 56:5	lipidomes	MR Egger	11	-0.0168527	0.102953	0.87359	-0.218641	0.184935	0.983289	0.80361	1.20314
osteonecrosis	triacylglycerol 56:5	lipidomes	Weighted median	11	0.0678352	0.0492035	0.167998	-0.0286037	0.164274	1.07019	0.971802	1.17854
osteonecrosis	triacylglycerol 56:5	lipidomes	Inverse variance weighted	11	0.0577604	0.0453221	0.202507	-0.0310709	0.146592	1.05946	0.969407	1.15788
osteonecrosis	triacylglycerol 56:5	lipidomes	Simple mode	11	0.0740152	0.0675632	0.298981	-0.0584086	0.206439	1.07682	0.943264	1.22929
osteonecrosis	triacylglycerol 56:5	lipidomes	Weighted mode	11	0.069725	0.0609101	0.278984	-0.0496588	0.189109	1.07221	0.951554	1.20817
osteonecrosis	triacylglycerol 56:6	lipidomes	MR Egger	11	-0.0100151	0.0755685	0.897481	-0.158129	0.138099	0.990035	0.853739	1.14809
osteonecrosis	triacylglycerol 56:6	lipidomes	Weighted median	11	0.0068916	0.038896	0.859367	-0.0693445	0.0831277	1.00692	0.933005	1.08668
osteonecrosis	triacylglycerol 56:6	lipidomes	Inverse variance weighted	11	0.00943773	0.0323436	0.770443	-0.0539558	0.0728312	1.00948	0.947474	1.07555
osteonecrosis	triacylglycerol 56:6	lipidomes	Simple mode	11	-0.00656825	0.0572413	0.910917	-0.118761	0.105625	0.993453	0.88802	1.1114
osteonecrosis	triacylglycerol 56:6	lipidomes	Weighted mode	11	-0.00924169	0.0560824	0.872395	-0.119163	0.10068	0.990801	0.887663	1.10592
osteonecrosis	triacylglycerol 56:7	lipidomes	MR Egger	11	0.00422221	0.0772742	0.957619	-0.147235	0.15568	1.00423	0.863091	1.16845
osteonecrosis	triacylglycerol 56:7	lipidomes	Weighted median	11	0.016145	0.040409	0.689496	-0.0630567	0.0953467	1.01628	0.93889	1.10004
osteonecrosis	triacylglycerol 56:7	lipidomes	Inverse variance weighted	11	-0.00979608	0.0330128	0.766668	-0.0745011	0.054909	0.990252	0.928206	1.05644
osteonecrosis	triacylglycerol 56:7	lipidomes	Simple mode	11	0.0118091	0.0586618	0.844494	-0.103168	0.126786	1.01188	0.901975	1.13517
osteonecrosis	triacylglycerol 56:7	lipidomes	Weighted mode	11	0.00569062	0.0573164	0.922875	-0.10665	0.118031	1.00571	0.898841	1.12528
osteonecrosis	triacylglycerol 56:8	lipidomes	MR Egger	11	-0.0231287	0.0752488	0.76556	-0.170616	0.124359	0.977137	0.843145	1.13242
osteonecrosis	triacylglycerol 56:8	lipidomes	Weighted median	11	0.00115967	0.0414973	0.977705	-0.080175	0.0824944	1.00116	0.922955	1.08599
osteonecrosis	triacylglycerol 56:8	lipidomes	Inverse variance weighted	11	-0.00678583	0.0321435	0.832801	-0.0697871	0.0562154	0.993237	0.932592	1.05783
osteonecrosis	triacylglycerol 56:8	lipidomes	Simple mode	11	-0.027131	0.0577278	0.64845	-0.140277	0.0860155	0.973234	0.869117	1.08982
osteonecrosis	triacylglycerol 56:8	lipidomes	Weighted mode	11	-0.0229799	0.058222	0.701355	-0.137095	0.0911353	0.977282	0.871887	1.09542
osteonecrosis	triacylglycerol 58:7	lipidomes	MR Egger	11	-0.0157573	0.0990169	0.877074	-0.20983	0.178316	0.984366	0.810722	1.1952
osteonecrosis	triacylglycerol 58:7	lipidomes	Weighted median	11	-0.0115539	0.0477687	0.80888	-0.105181	0.0820728	0.988513	0.900162	1.08553
osteonecrosis	triacylglycerol 58:7	lipidomes	Inverse variance weighted	11	-0.000623508	0.0420514	0.98817	-0.0830442	0.0817972	0.999377	0.92031	1.08524
osteonecrosis	triacylglycerol 58:7	lipidomes	Simple mode	11	-0.0170352	0.071195	0.815725	-0.156577	0.122507	0.983109	0.855065	1.13033
osteonecrosis	triacylglycerol 58:7	lipidomes	Weighted mode	11	-0.0113818	0.0660269	0.866577	-0.140794	0.118031	0.988683	0.868668	1.12528
osteonecrosis	triacylglycerol 58:8	lipidomes	MR Egger	11	-0.00161223	0.0768395	0.983718	-0.152218	0.148993	0.998389	0.858801	1.16067
osteonecrosis	triacylglycerol 58:8	lipidomes	Weighted median	11	-0.0357585	0.0438783	0.415103	-0.12176	0.050243	0.964873	0.885361	1.05153
osteonecrosis	triacylglycerol 58:8	lipidomes	Inverse variance weighted	11	-0.0138277	0.0327276	0.672654	-0.0779738	0.0503184	0.986267	0.924989	1.05161
osteonecrosis	triacylglycerol 58:8	lipidomes	Simple mode	11	-0.0531025	0.0681246	0.453743	-0.186627	0.0804217	0.948283	0.829753	1.08374
osteonecrosis	triacylglycerol 58:8	lipidomes	Weighted mode	11	-0.0545241	0.0622387	0.401557	-0.176512	0.0674637	0.946936	0.838189	1.06979
